# Supplementary material for: Integrated Lactylome Characterization Reveals the Molecular Dynamics of Protein Regulation in Gastrointestinal Cancers
Source: Adv Sci (Weinh). 2024 Jul 17;11(35):2400227. doi: 10.1002/advs.202400227 (PMC11425215; doi:10.1002/advs.202400227)
Supplement: Supplementary file 2 — Supplemental Table 1 [file ADVS-11-2400227-s005.xlsx]

## Sheet: Table S1
Table S1: Characteristics and clinical data of gastrointestinal cancer patients for lactylome analysis, related to Figure 1.
Sample.ID	Participant	Subtype	Sample Type	Gender	Age	TNM Stage	Tumor diameter (cm)
LT1	LT	Liver cancer	Tumor	female	53	II	15
LN1	LN	Liver cancer	NAT	female	53	II	15
LT2	LT	Liver cancer	Tumor	male	67	I	4
LN2	LN	Liver cancer	NAT	male	67	I	4
LT3	LT	Liver cancer	Tumor	female	63	II	2.5
LN3	LN	Liver cancer	NAT	female	63	II	2.5
LT4	LT	Liver cancer	Tumor	male	65	I	3.5
LN4	LN	Liver cancer	NAT	male	65	I	3.5
LT5	LT	Liver cancer	Tumor	male	60	I	3.5
LN5	LN	Liver cancer	NAT	male	60	I	3.5
LT6	LT	Liver cancer	Tumor	female	50	II	10.5
LN6	LN	Liver cancer	NAT	female	50	II	10.5
LT7	LT	Liver cancer	Tumor	male	56	II	19
LN7	LN	Liver cancer	NAT	male	56	II	19
LT8	LT	Liver cancer	Tumor	female	50	II	18
LN8	LN	Liver cancer	NAT	female	50	II	18
LT9	LT	Liver cancer	Tumor	male	59	III	6.1
LN9	LN	Liver cancer	NAT	male	59	III	6.1
LT10	LT	Liver cancer	Tumor	male	53	II	2
LN10	LN	Liver cancer	NAT	male	53	II	2
PT1	PT	Pancreatic cancer	Tumor	male	58	I	3.5
PN1	PN	Pancreatic cancer	NAT	male	58	I	3.5
PT2	PT	Pancreatic cancer	Tumor	male	63	I	3
PN2	PN	Pancreatic cancer	NAT	male	63	I	3
PT3	PT	Pancreatic cancer	Tumor	male	62	II	9
PN3	PN	Pancreatic cancer	NAT	male	62	II	9
PT4	PT	Pancreatic cancer	Tumor	male	52	II	3.6
PN4	PN	Pancreatic cancer	NAT	male	52	II	3.6
PT5	PT	Pancreatic cancer	Tumor	female	88	I	3.8
PN5	PN	Pancreatic cancer	NAT	female	88	I	3.8
PT6	PT	Pancreatic cancer	Tumor	male	46	III	3.1
PN6	PN	Pancreatic cancer	NAT	male	46	III	3.1
PT7	PT	Pancreatic cancer	Tumor	female	68	I	2.5
PN7	PN	Pancreatic cancer	NAT	female	68	I	2.5
PT8	PT	Pancreatic cancer	Tumor	male	59	I	7
PN8	PN	Pancreatic cancer	NAT	male	59	I	7
PT9	PT	Pancreatic cancer	Tumor	male	48	II	3.5
PN9	PN	Pancreatic cancer	NAT	male	48	II	3.5
PT10	PT	Pancreatic cancer	Tumor	female	64	I	3.3
PN10	PN	Pancreatic cancer	NAT	female	64	I	3.3
CT1	CT	Colorectal cancer	Tumor	male	73	II	6
CN1	CN	Colorectal cancer	NAT	male	73	II	6
CT2	CT	Colorectal cancer	Tumor	male	80	I	4
CN2	CN	Colorectal cancer	NAT	male	80	I	4
CT3	CT	Colorectal cancer	Tumor	female	54	I	6
CN3	CN	Colorectal cancer	NAT	female	54	I	6
CT4	CT	Colorectal cancer	Tumor	male	65	II	6.5
CN4	CN	Colorectal cancer	NAT	male	65	II	6.5
CT5	CT	Colorectal cancer	Tumor	male	71	III	11
CN5	CN	Colorectal cancer	NAT	male	71	III	11
CT6	CT	Colorectal cancer	Tumor	male	91	II	5.5
CN6	CN	Colorectal cancer	NAT	male	91	II	5.5
CT7	CT	Colorectal cancer	Tumor	female	46	III	5.5
CN7	CN	Colorectal cancer	NAT	female	46	III	5.5
CT8	CT	Colorectal cancer	Tumor	male	47	III	5
CN8	CN	Colorectal cancer	NAT	male	47	III	5
CT9	CT	Colorectal cancer	Tumor	male	55	II	5.5
CN9	CN	Colorectal cancer	NAT	male	55	II	5.5
CT10	CT	Colorectal cancer	Tumor	male	71	III	9.5
CN10	CN	Colorectal cancer	NAT	male	71	III	9.5
GT1	GT	Gastric cancer	Tumor	male	74	I	3
GN1	GN	Gastric cancer	NAT	male	74	I	3
GT2	GT	Gastric cancer	Tumor	male	71	III	8
GN2	GN	Gastric cancer	NAT	male	71	III	8
GT3	GT	Gastric cancer	Tumor	male	65	III	21.5
GN3	GN	Gastric cancer	NAT	male	65	III	21.5
GT4	GT	Gastric cancer	Tumor	male	65	II	5
GN4	GN	Gastric cancer	NAT	male	65	II	5
GT5	GT	Gastric cancer	Tumor	female	67	III	11.5
GN5	GN	Gastric cancer	NAT	female	67	III	11.5
GT6	GT	Gastric cancer	Tumor	female	73	III	7
GN6	GN	Gastric cancer	NAT	female	73	III	7
GT7	GT	Gastric cancer	Tumor	female	68	III	4.5
GN7	GN	Gastric cancer	NAT	female	68	III	4.5
GT8	GT	Gastric cancer	Tumor	female	74	II	6.4
GN8	GN	Gastric cancer	NAT	female	74	II	6.4
GT9	GT	Gastric cancer	Tumor	female	80	III	9
GN9	GN	Gastric cancer	NAT	female	80	III	9
GT10	GT	Gastric cancer	Tumor	male	56	II	3.3
GN10	GN	Gastric cancer	NAT	male	56	II	3.3
