# Supplementary material for: Integrated Lactylome Characterization Reveals the Molecular Dynamics of Protein Regulation in Gastrointestinal Cancers
Source: Adv Sci (Weinh). 2024 Jul 17;11(35):2400227. doi: 10.1002/advs.202400227 (PMC11425215; doi:10.1002/advs.202400227)
Supplement: Supplementary file 3 — Supplemental Table 2 [file ADVS-11-2400227-s006.xlsx]

## Sheet: Table S2A
Table S2A: Global lactylome analyses were performed using a robust label-free quantification approach, and identified 11698 Kla sites over 3156 proteins, among which 6260 Kla sites in liver, 3763 in pancreatic, 8100 in colorectal, and 5526 in gastric tissues, related to Figure 1.
Protein accession	Position	Amino acid	Protein description	Gene name	Localization probability	PEP	Score	Charge	Modified sequence	Mass error [ppm]	MS/MS Counts	LT1	LT2	LT3	LT4	LT5	LT6	LT7	LT8	LT9	LT10	PT1	PT2	PT3	PT4	PT5	PT6	PT7	PT8	PT9	PT10	CT1	CT2	CT3	CT4	CT5	CT6	CT7	CT8	CT9	CT10	GT1	GT2	GT3	GT4	GT5	GT6	GT7	GT8
A0A075B6K4	49	K	Immunoglobulin lambda variable 3-10 OS=Homo sapiens OX=9606 GN=IGLV3-10 PE=3 SV=2	IGLV3-10	1	0.00119025	65.313	2	K(1)YAYWYQQK	0.060381	1
A2NJV5	99	K	Immunoglobulin kappa variable 2-29 OS=Homo sapiens OX=9606 GN=IGKV2-29 PE=3 SV=2	IGKV2-29	1	7.52958e-15	103.23	2	FSGSGSGTDFTLK(1)ISR	-1.0848	1																													1
P0DPI2	219	K	Glutamine amidotransferase-like class 1 domain-containing protein 3, mitochondrial OS=Homo sapiens OX=9606 GN=GATD3 PE=1 SV=1	GATD3	1	0.00257448	93.561	2	ALGAK(1)HCVK	0.63388	21	1.40531	0.428803																													0.186003	0.181709
P0DPI2	223	K	Glutamine amidotransferase-like class 1 domain-containing protein 3, mitochondrial OS=Homo sapiens OX=9606 GN=GATD3 PE=1 SV=1	GATD3	1	7.52196e-16	128.46	3	HCVK(1)EVVEAHVDQK	-0.30528	28	1.44932	0.504614				1.87111	1.47181		0.671788	1.03066									0.0900387
P0DPI2	233	K	Glutamine amidotransferase-like class 1 domain-containing protein 3, mitochondrial OS=Homo sapiens OX=9606 GN=GATD3 PE=1 SV=1	GATD3	1	3.50925e-62	207.6	2	EVVEAHVDQK(1)NK	-1.7191	52	1.93951	0.521269	0.260156	0.440457		2.99253	1.45939	0.587672	1.43641	3.30631				0.120189	0.257159							0.563801	0.144818	0.348765					0.769901	0.429148	0.228603	0.248488	0.322847		0.175847	0.505245	0.159717
P0DPI2	261	K	Glutamine amidotransferase-like class 1 domain-containing protein 3, mitochondrial OS=Homo sapiens OX=9606 GN=GATD3 PE=1 SV=1	GATD3	1	0.00150736	88.921	2	K(1)VLELTGK	0.23499	11	0.832102					1.93499	0.628065
P0DPI2	151	K	Glutamine amidotransferase-like class 1 domain-containing protein 3, mitochondrial OS=Homo sapiens OX=9606 GN=GATD3 PE=1 SV=1	GATD3	1	0.00254826	70.195	2	NLSTFAVDGK(1)DCK	3.7876	1																						1
P0DPI2	164	K	Glutamine amidotransferase-like class 1 domain-containing protein 3, mitochondrial OS=Homo sapiens OX=9606 GN=GATD3 PE=1 SV=1	GATD3	1	0.00217082	81.099	2	VLK(1)EFHQAGK	-0.59125	4						1.13111				0.997353
P0DPI2	157	K	Glutamine amidotransferase-like class 1 domain-containing protein 3, mitochondrial OS=Homo sapiens OX=9606 GN=GATD3 PE=1 SV=1	GATD3	1	0.0154201	97.033	2	VNK(1)EVER	0.51263	11	0.933809								0.686883	1.75222
P62807	121	K	Histone H2B type 1-C/E/F/G/I OS=Homo sapiens OX=9606 GN=H2BC4 PE=1 SV=4	H2BC4	1	0.000753785	131.22	2	AVTK(1)YTSSK	0.58889	54		0.233588						0.358617			0.986037	1.05254	0.774334	1.28748	0.890175	0.621353	0.566616	1.18578		1.08336		1.30716	0.488498	1.95117	1.00427	0.952689	0.505414		2.97931	0.541824	0.699861		0.448709		0.730243	0.265677	0.857654
P62807	117	K	Histone H2B type 1-C/E/F/G/I OS=Homo sapiens OX=9606 GN=H2BC4 PE=1 SV=4	H2BC4	1	1.52758e-74	215.79	2	HAVSEGTK(1)AVTK	1.8368	110	0.907752	0.583546	1.43101	0.216546	0.41241	0.596755	0.705803	0.940045	0.517988	0.323696	0.594534	0.730324	0.711147	1.03135	0.746424	0.422126	0.467698	0.715357		0.894312	0.300286	0.766526	0.455969	1.63153	1.05761	0.67351	0.378799	0.509822	2.29419	0.42592	2.45438	0.807818	1.34852	2.3681	2.391	0.979648	2.84903	0.332302
P62807	109	K	Histone H2B type 1-C/E/F/G/I OS=Homo sapiens OX=9606 GN=H2BC4 PE=1 SV=4	H2BC4	1	2.06502e-61	196.42	2	LLLPGELAK(1)HAVSEGTK	-2.8648	122			0.82371			0.445129	0.858884	1.65279	0.502815		0.70978	1.00926	0.293956	1.22575	1.2961	0.383538	0.472061	0.854646			1.23945	2.01365	0.705691	1.72843	1.78056	2.11528	0.704123	1.419	5.68488	0.784368	0.966739		0.545829	0.603055	0.665459		0.575015
P0DOX8	190	K	Immunoglobulin lambda-1 light chain OS=Homo sapiens OX=9606 PE=1 SV=1	--	1	1.94031e-16	135.5	3	YAASSYLSLTPEQWK(1)SHR	-1.0693	5															0.594268				2.25397
A0MZ66	392	K	Shootin-1 OS=Homo sapiens OX=9606 GN=SHTN1 PE=1 SV=4	SHTN1	1	3.32014e-05	88.42	2	EK(1)ATQPETTEEVTDLK	0.42943	5								0.620208	2.06879																											0.311002
A0MZ66	568	K	Shootin-1 OS=Homo sapiens OX=9606 GN=SHTN1 PE=1 SV=4	SHTN1	1	0.00314638	94.806	2	K(1)YIDGEK	-1.9991	7						0.788673	0.97597		1.6125																1.09952					0.91991						0.603434
A0MZ66	546	K	Shootin-1 OS=Homo sapiens OX=9606 GN=SHTN1 PE=1 SV=4	SHTN1	1	0.0227102	49.96	2	K(1)LEGCTSSK	-1.1564	1																									1
A0MZ66	518	K	Shootin-1 OS=Homo sapiens OX=9606 GN=SHTN1 PE=1 SV=4	SHTN1	1	0.000106809	100.07	2	SMPVLGSVSSVTK(1)TALNK	-0.16769	1																									1
A1X283	838	K	SH3 and PX domain-containing protein 2B OS=Homo sapiens OX=9606 GN=SH3PXD2B PE=1 SV=3	SH3PXD2B	1	0.000215302	62.454	2	EK(1)AAAASVPNADGLK	1.9551	2																														0.306366			1.69363
A1X283	314	K	SH3 and PX domain-containing protein 2B OS=Homo sapiens OX=9606 GN=SH3PXD2B PE=1 SV=3	SH3PXD2B	1	0.00448117	65.404	2	EK(1)ELLSSQR	0.97659	1																																	1
A1X283	831	K	SH3 and PX domain-containing protein 2B OS=Homo sapiens OX=9606 GN=SH3PXD2B PE=1 SV=3	SH3PXD2B	1	2.72734e-05	73.891	2	GSLGPWGTGK(1)IGENR	-1.558	1																														1
A3KN83	159	K	Protein strawberry notch homolog 1 OS=Homo sapiens OX=9606 GN=SBNO1 PE=1 SV=1	SBNO1	1	0.00142881	82.437	2	DLLK(1)NNSLNELMK	0.1147	1																									1
A3KN83	155	K	Protein strawberry notch homolog 1 OS=Homo sapiens OX=9606 GN=SBNO1 PE=1 SV=1	SBNO1	1	0.00271425	90.263	2	DQVQLK(1)DLLK	0.21411	1																									1
A3KN83	149	K	Protein strawberry notch homolog 1 OS=Homo sapiens OX=9606 GN=SBNO1 PE=1 SV=1	SBNO1	1	0.000325799	88.42	2	NAMTSAPSK(1)DQVQLK	-0.0095955	2																									1
A4D1P6	341	K	WD repeat-containing protein 91 OS=Homo sapiens OX=9606 GN=WDR91 PE=1 SV=2	WDR91	1	0.00442851	45.183	2	K(1)ELFSTTTSQCAEK	-1.4324	1	1
A4D1P6	291	K	WD repeat-containing protein 91 OS=Homo sapiens OX=9606 GN=WDR91 PE=1 SV=2	WDR91	1	0.0159823	61.48	2	K(1)ESFGGQGTK	-1.6703	1	1
A5YKK6	808	K	CCR4-NOT transcription complex subunit 1 OS=Homo sapiens OX=9606 GN=CNOT1 PE=1 SV=2	CNOT1	1	1.7555e-20	133.47	2	K(1)LGTSGLNQPTFQQSK	-2.6823	8						0.219393																0.681531			1.84338	0.621238		1.05555		1.62152			0.809063			1.14833
A6NCI8	488	K	Uncharacterized protein C2orf78 OS=Homo sapiens OX=9606 GN=C2orf78 PE=2 SV=3	C2orf78	1	0.0172586	40.502	2	VNQVQEK(1)SCVIK	-1.9854	1								1
A6NDB9	256	K	Paralemmin-3 OS=Homo sapiens OX=9606 GN=PALM3 PE=1 SV=2	PALM3	1	0.00666146	72.846	2	K(1)GAGSLELPAWVK	0.093442	1							1
A6NF01	91	K	Putative nuclear envelope pore membrane protein POM 121B OS=Homo sapiens OX=9606 GN=POM121B PE=5 SV=2	POM121B	1	0.00190616	94.806	2	K(1)VQLLPSR	0.51844	4																						1.33239			0.950395	0.853814				0.863397
P68363	401	K	Tubulin alpha-1B chain OS=Homo sapiens OX=9606 GN=TUBA1B PE=1 SV=1	TUBA1B	1	0.00101077	140.12	2	FDLMYAK(1)R	1.954	92	1.83398	0.701753	1.54782		0.12398	0.702264	0.375608	0.674952	0.0993891		0.893033	0.527588	0.381829	0.767909	0.913339	0.225689	0.195239	0.464296		0.204343	0.398596	0.623063	0.25572	3.19267	1.97063	0.861433	0.703085	0.680133	7.00732	0.477323	1.22816	0.856014	1.49249	1.68873	1.17557	2.00548	1.94436	0.645103
P68363	394	K	Tubulin alpha-1B chain OS=Homo sapiens OX=9606 GN=TUBA1B PE=1 SV=1	TUBA1B	1	5.24641e-05	113.46	2	LDHK(1)FDLMYAK	1.1021	57	1.0501	0.295781	0.962907			0.359696					0.727846	0.381106		0.493126	0.537711			0.330043				0.769964		3.33919	1.57954	0.724035	0.275785	0.511789	6.42005		0.816244	0.332515	0.944856	0.830083		1.28737	1.48287
A6NHR9	1966	K	Structural maintenance of chromosomes flexible hinge domain-containing protein 1 OS=Homo sapiens OX=9606 GN=SMCHD1 PE=1 SV=2	SMCHD1	1	0.0161953	63.301	2	K(1)CNDSLR	0.25624	5	1.11907																													1.06853			1.34683			0.630867	0.834709
P49792	1977	K	E3 SUMO-protein ligase RanBP2 OS=Homo sapiens OX=9606 GN=RANBP2 PE=1 SV=2	RANBP2	1	5.46712e-07	80.815	2	GFSGAGEK(1)LFSSQYGK	-1.2087	4																						1.10962			1.09643	0.443169				1.35078
P49792	1985	K	E3 SUMO-protein ligase RanBP2 OS=Homo sapiens OX=9606 GN=RANBP2 PE=1 SV=2	RANBP2	1	1.50057e-07	126.29	2	LFSSQYGK(1)MANK	-0.0094877	14	0.288321					0.242927		0.46174														2.33087			1.63514	1.38858		0.982087	0.238533	1.40497			1.17542			0.851405
P49792	2592	K	E3 SUMO-protein ligase RanBP2 OS=Homo sapiens OX=9606 GN=RANBP2 PE=1 SV=2	RANBP2	1	0.000213617	93.772	2	NSDIEQSSDSK(1)VK	0.49052	7	0.438504							0.952224														1.46164				0.755554				1.39939			1.13199				0.860698
P49792	1886	K	E3 SUMO-protein ligase RanBP2 OS=Homo sapiens OX=9606 GN=RANBP2 PE=1 SV=2	RANBP2	1	5.40439e-06	72.327	2	STK(1)EGFSIPVSADGFK	-0.7078	1																										1
P49792	1963	K	E3 SUMO-protein ligase RanBP2 OS=Homo sapiens OX=9606 GN=RANBP2 PE=1 SV=2	RANBP2	1	0.00218467	67.881	2	STSGEGFQFGK(1)K	-1.2578	3																						0.956636				0.913852				1.12951
A8K7I4	95	K	Calcium-activated chloride channel regulator 1 OS=Homo sapiens OX=9606 GN=CLCA1 PE=1 SV=3	CLCA1	1	0.00987725	82.716	2	PK(1)LETYK	-1.3916	6																													0.854968		0.307328
A8K7I4	208	K	Calcium-activated chloride channel regulator 1 OS=Homo sapiens OX=9606 GN=CLCA1 PE=1 SV=3	CLCA1	1	0.000574685	102.55	2	CQGGSCYTK(1)R	-0.063097	4																													0.884538		0.202108
A8K7I4	198	K	Calcium-activated chloride channel regulator 1 OS=Homo sapiens OX=9606 GN=CLCA1 PE=1 SV=3	CLCA1	1	1.18238e-08	127.03	2	CSAGITGTNVVK(1)K	0.613	2																															1.5632
A8K7I4	142	K	Calcium-activated chloride channel regulator 1 OS=Homo sapiens OX=9606 GN=CLCA1 PE=1 SV=3	CLCA1	1	2.69819e-07	99.855	2	IHLTPDFIAGK(1)K	0.65809	8																													1.38356		0.520667							0.120223
A8K7I4	143	K	Calcium-activated chloride channel regulator 1 OS=Homo sapiens OX=9606 GN=CLCA1 PE=1 SV=3	CLCA1	1	0.00197963	99.855	2	K(1)LAEYGPQGR	0.67994	6																															0.714242							0.36919
A8K7I4	88	K	Calcium-activated chloride channel regulator 1 OS=Homo sapiens OX=9606 GN=CLCA1 PE=1 SV=3	CLCA1	1	0.00582455	122.44	2	TK(1)ADYVRPK	-0.032934	9																													0.954928
A8K7I4	853	K	Calcium-activated chloride channel regulator 1 OS=Homo sapiens OX=9606 GN=CLCA1 PE=1 SV=3	CLCA1	1	0.00145369	66.953	2	VDLK(1)SEISNIAR	0.56985	2
A8K7I4	221	K	Calcium-activated chloride channel regulator 1 OS=Homo sapiens OX=9606 GN=CLCA1 PE=1 SV=3	CLCA1	1	2.97467e-05	67.838	2	VTGLYEK(1)GCEFVLQSR	-2.1796	1																													1
Q9NWY4	27	K	Histone PARylation factor 1 OS=Homo sapiens OX=9606 GN=HPF1 PE=1 SV=2	HPF1	1	0.00694829	41.317	2	SK(1)FCEADVSSDLR	0.54331	1																																	1
A8MW92	280	K	PHD finger protein 20-like protein 1 OS=Homo sapiens OX=9606 GN=PHF20L1 PE=1 SV=2	PHF20L1	1	0.0130368	62.271	2	LNK(1)ITGLLASK	0.37821	6																					0.959554		0.726108	0.246877		1.30135		1.31897		1.44714
B1AK53	663	K	Espin OS=Homo sapiens OX=9606 GN=ESPN PE=1 SV=1	ESPN	0.999998	0.00860141	90.689	2	AGK(1)SLKPTPQSK	-0.70057	3							0.506188		1.34193
B1AK53	826	K	Espin OS=Homo sapiens OX=9606 GN=ESPN PE=1 SV=1	ESPN	1	2.72907e-08	174.92	2	EKEQSEK(1)LR	-0.20332	5							0.471512		1.67421	0.400768
B1AK53	836	K	Espin OS=Homo sapiens OX=9606 GN=ESPN PE=1 SV=1	ESPN	1	2.19338e-15	126.48	2	TLGYDESK(1)LAPWQR	-0.51437	2							0.787936		1.21206
Q13765	82	K	Nascent polypeptide-associated complex subunit alpha OS=Homo sapiens OX=9606 GN=NACA PE=1 SV=1	NACA	1	0.00922637	70.67	2	AMSK(1)LGLR	1.9086	1								1
Q13765	142	K	Nascent polypeptide-associated complex subunit alpha OS=Homo sapiens OX=9606 GN=NACA PE=1 SV=1	NACA	1	8.45789e-17	129.04	2	IEDLSQQAQLAAAEK(1)FK	-2.0453	5							0.635421	3.45865							0.0893754											0.302664			0.513892
Q13765	100	K	Nascent polypeptide-associated complex subunit alpha OS=Homo sapiens OX=9606 GN=NACA PE=1 SV=1	NACA	1	5.46941e-17	135.21	2	SK(1)NILFVITKPDVYK	-1.7185	3								1.74601																									0.610639			0.643349
E9PRG8	109	K	Uncharacterized protein C11orf98 OS=Homo sapiens OX=9606 GN=C11orf98 PE=4 SV=2	C11orf98	1	0.000334656	88.796	2	TK(1)APQDVEMKDLEDES	0.054791	4																						1.84809				0.739444		0.795326		0.617144
L0R819	45	K	ASNSD1 upstream open reading frame protein OS=Homo sapiens OX=9606 GN=ASDURF PE=1 SV=1	ASDURF	1	0.0044984	83.438	2	IVVDELSNLK(1)K	-0.75421	1																										1
O00139	165	K	Kinesin-like protein KIF2A OS=Homo sapiens OX=9606 GN=KIF2A PE=1 SV=3	KIF2A	1	0.0234579	67.903	2	EVEK(1)LQEK	-1.2806	1																														1
O00139	102	K	Kinesin-like protein KIF2A OS=Homo sapiens OX=9606 GN=KIF2A PE=1 SV=3	KIF2A	1	0.00026353	81.799	2	TVASIK(1)NDPPSR	-1.8447	7																						1.56958			1.3187	0.879815		1.08774	0.231332	1.31194			0.6009
O00148	35	K	ATP-dependent RNA helicase DDX39A OS=Homo sapiens OX=9606 GN=DDX39A PE=1 SV=2	DDX39A	1	2.14609e-39	146.58	2	DIK(1)GSYVSIHSSGFR	2.4075	37			0.393314			0.969445	0.156051	1.07422			0.120603									0.164253	1.31187	3.12738	1.11395		3.67101	2.04337	0.460299	1.95743	0.626445	2.0017			1.53089		0.438136	0.375251	0.318726	0.492151
Q13838	334	K	Spliceosome RNA helicase DDX39B OS=Homo sapiens OX=9606 GN=DDX39B PE=1 SV=1	DDX39B	1	0.000674008	98.009	2	YQQFK(1)DFQR	1.6404	31	1.16778		0.759293		0.260547	0.78242	0.274718	1.05724			0.680423				0.4008					0.374962	0.971212	2.39558	0.984765	0.884506	1.82788		0.79721	1.78142	2.56342	2.01251	0.260776	0.601613	2.69865	0.386482	0.409079	1.79974	1.10912	0.554415
O00151	246	K	PDZ and LIM domain protein 1 OS=Homo sapiens OX=9606 GN=PDLIM1 PE=1 SV=4	PDLIM1	1	2.15028e-111	230.23	2	APVTK(1)VAASIGNAQK	-0.88585	81	0.203225	0.338127	0.224238	0.0786072	2.08805	0.454394	1.96694	4.68552	1.77063		0.910169	0.439612	0.17117	0.145302	0.313352	0.154268		0.522518	0.182575	0.760084	1.34071	5.18074	2.51869	1.33405	9.64609	4.10078	0.70748	4.57224	2.58496	5.0281	0.223084	0.295648	1.00137	0.31769	0.42584	1.74469	0.565655	0.47131
O00151	256	K	PDZ and LIM domain protein 1 OS=Homo sapiens OX=9606 GN=PDLIM1 PE=1 SV=4	PDLIM1	1	6.64751e-68	200.9	2	VAASIGNAQK(1)LPMCDK	-0.077694	7								0.971312														0.855896			2.51436	0.390856		0.738378		0.529203
O00151	198	K	PDZ and LIM domain protein 1 OS=Homo sapiens OX=9606 GN=PDLIM1 PE=1 SV=4	PDLIM1	1	0.000111457	90.142	2	ESEVYK(1)MLQEK	1.4608	1																									1
O00151	309	K	PDZ and LIM domain protein 1 OS=Homo sapiens OX=9606 GN=PDLIM1 PE=1 SV=4	PDLIM1	1	1.47964e-05	71.219	3	GHFFVEDQIYCEK(1)HAR	-0.64629	7								2.08045																0.507404	1.47632	0.725167			1.09881
O00151	103	K	PDZ and LIM domain protein 1 OS=Homo sapiens OX=9606 GN=PDLIM1 PE=1 SV=4	PDLIM1	1	3.51765e-45	171.14	4	HPYK(1)MNLASEPQEVLHIGSAHNR	2.2765	47					0.527543		0.800724	2.74803	0.437114		0.358868	0.0884143			0.289833			0.144809			0.66896	3.19359	1.14012	0.760296	6.2547	2.14343	0.452847	3.19155	1.42835	2.63358			0.182162			0.445622		0.257845
O00151	71	K	PDZ and LIM domain protein 1 OS=Homo sapiens OX=9606 GN=PDLIM1 PE=1 SV=4	PDLIM1	1	4.52393e-06	78.864	2	IK(1)GCTDNLTLTVAR	0.85258	5								1.23793																	1.16101	0.632579		0.86509
O00151	22	K	PDZ and LIM domain protein 1 OS=Homo sapiens OX=9606 GN=PDLIM1 PE=1 SV=4	PDLIM1	1	8.85016e-09	93.649	2	LVGGK(1)DFEQPLAISR	0.35008	7							0.358644	1.16185																0.565644	0.570171				1.83581
O00151	87	K	PDZ and LIM domain protein 1 OS=Homo sapiens OX=9606 GN=PDLIM1 PE=1 SV=4	PDLIM1	1	0.000508414	85.813	3	SEHK(1)VWSPLVTEEGK	0.10864	2																									1
O00151	98	K	PDZ and LIM domain protein 1 OS=Homo sapiens OX=9606 GN=PDLIM1 PE=1 SV=4	PDLIM1	1	5.38611e-06	106.35	2	VWSPLVTEEGK(1)R	1.854	32			0.284832		1.09174		1.30042		1.4281						0.294009			0.445206	0.140551		0.838337	2.49096	0.944994	0.766864	4.3503	2.82669	0.426883	2.48514	6.235		0.102223			0.179965	0.18677	1.00375	0.377105	0.341533
O00151	241	K	PDZ and LIM domain protein 1 OS=Homo sapiens OX=9606 GN=PDLIM1 PE=1 SV=4	PDLIM1	1	0.0104827	69.716	2	SVK(1)APVTK	-1.2261	8							0.363677													0.2743		0.958739			3.32461			1.09139		1.4801				0.107366		0.399823
O00159	595	K	Unconventional myosin-Ic OS=Homo sapiens OX=9606 GN=MYO1C PE=1 SV=4	MYO1C	1	0.00362395	90.142	2	K(1)RPETVATQFK	-0.42659	9																																0.36495
O00159	667	K	Unconventional myosin-Ic OS=Homo sapiens OX=9606 GN=MYO1C PE=1 SV=4	MYO1C	1	0.00346367	67.464	2	K(1)YEAFLQR	-1.6881	3																													0.98689
O00159	404	K	Unconventional myosin-Ic OS=Homo sapiens OX=9606 GN=MYO1C PE=1 SV=4	MYO1C	1	0.00134795	97.175	2	SLASK(1)DVESPSWR	-0.66016	1																													1
O00161	190	K	Synaptosomal-associated protein 23 OS=Homo sapiens OX=9606 GN=SNAP23 PE=1 SV=1	SNAP23	1	0.00383305	49.96	2	ITDK(1)ADTNR	1.4355	3									1.41395
O00170	112	K	AH receptor-interacting protein OS=Homo sapiens OX=9606 GN=AIP PE=1 SV=2	AIP	1	3.6157e-06	93.162	2	NIAVGK(1)DPLEGQR	2.3375	10	0.706854					1.73441		0.95219	1.38384		0.635619											1.04851				1.08439				0.599029			1.13408			0.721077
O00193	174	K	Small acidic protein OS=Homo sapiens OX=9606 GN=SMAP PE=1 SV=1	SMAP	1	0.000475765	138.26	2	SNYK(1)MMFVK	-0.31116	28					0.333274						0.979957	0.442531	0.351885	0.471092	0.468606			0.372936		0.465177		2.52695	0.779101		3.34584	2.35635	1.16775	2.58236		1.85827
O00193	13	K	Small acidic protein OS=Homo sapiens OX=9606 GN=SMAP PE=1 SV=1	SMAP	1	0.000673915	94.806	2	ESHPHGVK(1)R	2.6227	8											0.718593									0.562845	0.712628	0.250792	0.361727	0.28256	4.11085
O00193	91	K	Small acidic protein OS=Homo sapiens OX=9606 GN=SMAP PE=1 SV=1	SMAP	1	1.21624e-144	227.86	3	KINEELESQYQQSMDSK(1)LSGR	1.9742	26											2.31988	0.256771		0.676807	2.04874	0.406711		0.370938		0.149476		1.82145			1.20553	1.65992
O00193	62	K	Small acidic protein OS=Homo sapiens OX=9606 GN=SMAP PE=1 SV=1	SMAP	1	2.42828e-09	155.57	2	LVIGDHK(1)STSHFR	-1.1301	84	1.0734		0.341295	0.600305	2.52083	1.24066	1.31869	4.11683		0.149696	1.54106	0.663745	0.909732	0.370612	1.20214	0.432607	0.109155	0.65488	0.167972	1.28159	2.73795	4.43605	1.56514	0.853373	6.84669	3.76938	1.10573	3.92882	1.68727	5.42108	0.0983163	0.161986	0.81192	0.0804806	0.224604	0.845483	0.576952	0.20495
O00231	417	K	26S proteasome non-ATPase regulatory subunit 11 OS=Homo sapiens OX=9606 GN=PSMD11 PE=1 SV=3	PSMD11	1	0.00492821	54.436	2	VVDSLYNK(1)AK	-0.91482	2	1.02632																																0.973681
O00232	301	K	26S proteasome non-ATPase regulatory subunit 12 OS=Homo sapiens OX=9606 GN=PSMD12 PE=1 SV=3	PSMD12	1	0.00712467	67.903	2	LEEIPK(1)YK	1.5294	14	2.29449	1.57871		0.37029		1.54001				0.323891														0.899962									1.56894					0.553277
O00232	419	K	26S proteasome non-ATPase regulatory subunit 12 OS=Homo sapiens OX=9606 GN=PSMD12 PE=1 SV=3	PSMD12	1	0.00152922	65.408	2	PK(1)DPNNLLNDWSQK	-0.13027	2						0.70457																						1.29543
O00233	123	K	26S proteasome non-ATPase regulatory subunit 9 OS=Homo sapiens OX=9606 GN=PSMD9 PE=1 SV=3	PSMD9	1	1.0658e-30	203.52	2	K(1)LGQSESQGPPR	1.5471	41	0.811676	0.184394	0.888635		1.44765	2.81829	1.74885	3.4656	3.8442	0.486019								0.322085				1.84795	0.812606	0.591996	2.22014	1.5458	0.247997	1.67437	1.1577	1.97177			2.11129		0.19766	0.854803	0.407511	0.246923
O00244	57	K	Copper transport protein ATOX1 OS=Homo sapiens OX=9606 GN=ATOX1 PE=1 SV=1	ATOX1	0.961075	6.10943e-10	130.79	2	K(0.961)TGK(0.039)TVSYLGLE	0.52864	21					1.244	1.20779	2.21118	1.38657	3.17945	0.976511	0.47422												0.968277	0.362292		1.12254		1.3898	0.531667	1.67026
O00244	60	K	Copper transport protein ATOX1 OS=Homo sapiens OX=9606 GN=ATOX1 PE=1 SV=1	ATOX1	1	6.10943e-10	108.93	2	TGK(1)TVSYLGLE	-0.061595	23					1.27631	1.23915			3.26201	1.00187		0.177124						0.162187		0.304153		1.8544	0.993421			1.15169		1.42589
O00244	30	K	Copper transport protein ATOX1 OS=Homo sapiens OX=9606 GN=ATOX1 PE=1 SV=1	ATOX1	0.999995	2.17569e-05	59.731	2	LGGVK(1)YDIDLPNKK	0.39788	1										1
O00244	38	K	Copper transport protein ATOX1 OS=Homo sapiens OX=9606 GN=ATOX1 PE=1 SV=1	ATOX1	1	0.00426522	74.486	2	YDIDLPNK(1)K	-0.58408	5							2.2577		1.22261	0.852175									0.380002										0.287513
O00244	56	K	Copper transport protein ATOX1 OS=Homo sapiens OX=9606 GN=ATOX1 PE=1 SV=1	ATOX1	1	1.41998e-11	73.502	3	VCIESEHSMDTLLATLK(1)K	-1.5409	1							1
O00244	25	K	Copper transport protein ATOX1 OS=Homo sapiens OX=9606 GN=ATOX1 PE=1 SV=1	ATOX1	1	0.00156656	97.033	2	VLNK(1)LGGVK	3.2992	17	0.197032					0.803303	3.09177		2.83551	3.01249	0.125282																		0.209937
O00264	105	K	Membrane-associated progesterone receptor component 1 OS=Homo sapiens OX=9606 GN=PGRMC1 PE=1 SV=3	PGRMC1	1	1.05069e-16	117.21	2	K(1)FYGPEGPYGVFAGR	2.2737	14	1.77878					2.0347	1.27904			1.16102																			1.31654
O00264	102	K	Membrane-associated progesterone receptor component 1 OS=Homo sapiens OX=9606 GN=PGRMC1 PE=1 SV=3	PGRMC1	1	0.00168697	108.92	2	VFDVTK(1)GR	1.1563	15	1.80496	1.0574		0.23618		1.88148	0.765469			1.35699
O00264	169	K	Membrane-associated progesterone receptor component 1 OS=Homo sapiens OX=9606 GN=PGRMC1 PE=1 SV=3	PGRMC1	1	0.000915427	108.92	2	YHHVGK(1)LLK	-2.1774	19	3.355	1.4685	0.244519			1.28579	0.75603		0.588113	1.16176
O00267	143	K	Transcription elongation factor SPT5 OS=Homo sapiens OX=9606 GN=SUPT5H PE=1 SV=1	SUPT5H	1	6.76611e-05	86.838	2	EEELGEYYMK(1)K	2.2339	3																									1.38323											0.616765
O00268	817	K	Transcription initiation factor TFIID subunit 4 OS=Homo sapiens OX=9606 GN=TAF4 PE=1 SV=2	TAF4	1	7.40701e-20	156.14	2	ALSAVSAQAAAAQK(1)NK	-1.0052	6								0.554744														2.26434			0.855755	0.943053		0.465206		0.916897
O00273	324	K	DNA fragmentation factor subunit alpha OS=Homo sapiens OX=9606 GN=DFFA PE=1 SV=1	DFFA	1	0.0236057	50.297	2	ASPPGDLQNPK(1)R	0.34897	1																										1
O00273	208	K	DNA fragmentation factor subunit alpha OS=Homo sapiens OX=9606 GN=DFFA PE=1 SV=1	DFFA	1	0.00213097	60.547	2	EGSLLSK(1)QEESK	0.67306	1																														1
O00273	313	K	DNA fragmentation factor subunit alpha OS=Homo sapiens OX=9606 GN=DFFA PE=1 SV=1	DFFA	1	5.61605e-40	174.72	2	SISASK(1)ASPPGDLQNPK	-1.4743	23	0.523426				0.574095	1.18193	0.1518	1.49219	0.724256												1.18421	2.09396	0.392787	0.12341	0.730685	1.40987		1.73545	0.531104	3.0541			2.48475			1.09946	0.27209
O00299	119	K	Chloride intracellular channel protein 1 OS=Homo sapiens OX=9606 GN=CLIC1 PE=1 SV=4	CLIC1	1	2.39717e-24	119.58	2	FSAYIK(1)NSNPALNDNLEK	-2.458	1											1
O00299	49	K	Chloride intracellular channel protein 1 OS=Homo sapiens OX=9606 GN=CLIC1 PE=1 SV=4	CLIC1	1	3.48595e-06	88.24	2	GVTFNVTTVDTK(1)R	1.3043	5											0.398012															1.16285			1.75298							1.11248
O00299	192	K	Chloride intracellular channel protein 1 OS=Homo sapiens OX=9606 GN=CLIC1 PE=1 SV=4	CLIC1	1	1.20636e-08	125.5	2	LHIVQVVCK(1)K	0.29789	29	0.649319		0.631279								0.806435	0.769418						0.560996				0.23301		2.30053	0.809194	0.716899			4.34801		0.722029		0.665483	0.931224	0.623832	1.52113	1.55208
O00338	9	K	Sulfotransferase 1C2 OS=Homo sapiens OX=9606 GN=SULT1C2 PE=1 SV=1	SULT1C2	1	4.15332e-18	166.61	2	ALTSDLGK(1)QIK	-1.4068	12	1.72079							1.15399			1.79223	0.120688								0.172011			0.268852									0.45049				2.34244
O00338	232	K	Sulfotransferase 1C2 OS=Homo sapiens OX=9606 GN=SULT1C2 PE=1 SV=1	SULT1C2	1	0.000606657	50.297	2	IVQETSFEK(1)MK	0.81829	2																																				0.984273
O00338	246	K	Sulfotransferase 1C2 OS=Homo sapiens OX=9606 GN=SULT1C2 PE=1 SV=1	SULT1C2	1	2.34414e-16	120.21	2	STVSK(1)SILDQSISSFMR	2.7085	1											1
O00429	597	K	Dynamin-1-like protein OS=Homo sapiens OX=9606 GN=DNM1L PE=1 SV=2	DNM1L	1	2.70835e-07	92.707	2	TSK(1)AEELLAEEK	-0.10919	11			0.626535			2.59341	0.19608															1.3403				1.10281		0.930284	0.520771	1.26016			0.664656			1.06628
O00429	238	K	Dynamin-1-like protein OS=Homo sapiens OX=9606 GN=DNM1L PE=1 SV=2	DNM1L	1	0.000133012	66.664	2	VIPVK(1)LGIIGVVNR	-0.77807	1																													1
O00479	64	K	High mobility group nucleosome-binding domain-containing protein 4 OS=Homo sapiens OX=9606 GN=HMGN4 PE=1 SV=3	HMGN4	1	9.22574e-11	160.98	2	ADAGK(1)DGNNPAK	-2.4953	7																										1.21729			1.43192	1.03831
O00479	71	K	High mobility group nucleosome-binding domain-containing protein 4 OS=Homo sapiens OX=9606 GN=HMGN4 PE=1 SV=3	HMGN4	1	0.00513336	69.905	2	DGNNPAK(1)NR	-0.71241	2																										1
O00479	82	K	High mobility group nucleosome-binding domain-containing protein 4 OS=Homo sapiens OX=9606 GN=HMGN4 PE=1 SV=3	HMGN4	1	4.79878e-253	334.26	2	DASTLQSQK(1)AEGTGDAK	-1.0368	40											1.41187	1.47362	0.538019	0.378063	1.53316	0.536412	0.562742	0.906747	0.210733	1.04863	1.12052	2.88794	0.95116	0.575126	0.948832	3.49226	0.840017	1.31775	2.87352	2.23594
O00479	31	K	High mobility group nucleosome-binding domain-containing protein 4 OS=Homo sapiens OX=9606 GN=HMGN4 PE=1 SV=3	HMGN4	0.999999	0.00133523	71.066	3	LSAK(1)PAPPKPEPR	0.0045417	17											0.941817	0.857741			1.34584	0.245907		0.760704		0.672032		0.657594	0.386236			1.51288			1.22094	0.996296
O00479	18	K	High mobility group nucleosome-binding domain-containing protein 4 OS=Homo sapiens OX=9606 GN=HMGN4 PE=1 SV=3	HMGN4	1	0.000765717	143.56	2	VK(1)DEPQR	2.2747	23											0.624339							0.489363		0.668359	0.656324	2.59987	1.01659	0.680383	1.5537	1.82297	0.591577	1.68909	1.56451
O00483	55	K	Cytochrome c oxidase subunit NDUFA4 OS=Homo sapiens OX=9606 GN=NDUFA4 PE=1 SV=1	NDUFA4	1	2.19659e-05	63.79	2	NNPEPWNK(1)LGPNDQYK	-1.0839	1
O00483	10	K	Cytochrome c oxidase subunit NDUFA4 OS=Homo sapiens OX=9606 GN=NDUFA4 PE=1 SV=1	NDUFA4	1	0.0028756	96.51	2	QIIGQAK(1)K	1.3838	11
O00487	152	K	26S proteasome non-ATPase regulatory subunit 14 OS=Homo sapiens OX=9606 GN=PSMD14 PE=1 SV=1	PSMD14	1	2.31186e-05	52.837	2	AVAVVVDPIQSVK(1)GK	-0.14029	1																													1
O00499	7	K	Myc box-dependent-interacting protein 1 OS=Homo sapiens OX=9606 GN=BIN1 PE=1 SV=1	BIN1	1	0.0122462	83.775	2	AEMGSK(1)GVTAGK	0.13542	2					1.13517																				0.864835
O00499	13	K	Myc box-dependent-interacting protein 1 OS=Homo sapiens OX=9606 GN=BIN1 PE=1 SV=1	BIN1	1	1.0071e-08	134.2	2	GVTAGK(1)IASNVQK	-1.0704	21	1.51626	0.164269			2.38271	1.35692	2.66589	2.69672	1.36792	0.168804	0.0787911				0.22018							0.962831			2.79645	0.291912		0.859346	0.156121	0.55777						1.33884
O00499	28	K	Myc box-dependent-interacting protein 1 OS=Homo sapiens OX=9606 GN=BIN1 PE=1 SV=1	BIN1	1	0.005634	79.809	2	AQEK(1)VLQK	-2.2128	3							1.31557	1.03675	0.64768
O00499	164	K	Myc box-dependent-interacting protein 1 OS=Homo sapiens OX=9606 GN=BIN1 PE=1 SV=1	BIN1	1	4.1132e-19	155.57	2	HHYESLQTAK(1)K	0.81142	35	2.29347	0.354262	0.537947		2.21172	1.67025	2.76321	3.28927	1.2904	0.624373											0.768119	1.22359	0.323633		2.87843	0.617956		0.993049	0.559352	1.3152			0.589768		0.152696	1.96645	0.399173
O00505	47	K	Importin subunit alpha-4 OS=Homo sapiens OX=9606 GN=KPNA3 PE=1 SV=2	KPNA3	1	0.0100189	81.32	2	DEHLLK(1)K	-0.070075	11	1.14381											0.328188								0.319255		1.96169	0.400472		1.98873	1.33588			0.573841	1.49772			1.23878	0.211625
O00629	40	K	Importin subunit alpha-3 OS=Homo sapiens OX=9606 GN=KPNA4 PE=1 SV=1	KPNA4	1	0.00831676	62.969	3	NK(1)RDEHLLK	0.23938	3																									1.03377			0.972281		0.993948
O00515	271	K	Ladinin-1 OS=Homo sapiens OX=9606 GN=LAD1 PE=1 SV=2	LAD1	1	0.00740029	60	2	ALASEK(1)SPTADAK	-0.94863	2							0.951741	1.04826
O00515	316	K	Ladinin-1 OS=Homo sapiens OX=9606 GN=LAD1 PE=1 SV=2	LAD1	1	0.0146524	69.276	2	ALPGK(1)NLPSLAK	-0.072074	5							1.86066														0.515899		1.40701		0.990535
O00515	323	K	Ladinin-1 OS=Homo sapiens OX=9606 GN=LAD1 PE=1 SV=2	LAD1	1	2.02553e-11	98.328	2	NLPSLAK(1)QGASDPPTVASR	1.2869	5							1.33152	2.36896			0.0713707											0.881422	0.346731
O00515	265	K	Ladinin-1 OS=Homo sapiens OX=9606 GN=LAD1 PE=1 SV=2	LAD1	1	0.000229409	99.174	2	ASIFEK(1)ALASEK	1.7922	10	0.460049							2.52761			0.619078	0.23289										0.64383			0.986915	0.796889		0.373986		1.22516						2.13359
O00515	6	K	Ladinin-1 OS=Homo sapiens OX=9606 GN=LAD1 PE=1 SV=2	LAD1	1	7.45372e-05	127.93	2	K(1)DWSALSSLAR	1.7571	24	0.471952				0.245571		1.84269	3.31339			1.03492	0.442266	0.102519		0.745429			0.158264		0.162996		1.83652	1.15528	0.233904	2.52215	1.75913	0.129189	1.54383	0.46033	1.66003			0.611776			2.71135
O00515	382	K	Ladinin-1 OS=Homo sapiens OX=9606 GN=LAD1 PE=1 SV=2	LAD1	1	4.4212e-08	126.29	2	K(1)ENSETTLTR	-0.60538	20	1.46144				0.639557		0.788263	3.00516			1.04432	0.383124			0.562211					0.399077		1.41782	1.08776		1.15346	1.52383		0.881413	0.508589	1.50011			0.653502			1.74825
O00515	193	K	Ladinin-1 OS=Homo sapiens OX=9606 GN=LAD1 PE=1 SV=2	LAD1	1	0.00571834	72.846	2	TAPEK(1)SLVSDK	2.7869	6								0.895856														1.07753	0.897548		1.40975	0.719316
O00515	199	K	Ladinin-1 OS=Homo sapiens OX=9606 GN=LAD1 PE=1 SV=2	LAD1	1	0.000635061	101.45	2	SLVSDK(1)TSISEK	0.44075	12	1.00258				0.377576		1.86467	3.08673														0.386521	0.664958			0.543358			0.355742	0.456051			0.459881			2.13251
O00515	259	K	Ladinin-1 OS=Homo sapiens OX=9606 GN=LAD1 PE=1 SV=2	LAD1	1	0.000689677	87.942	2	RLVSEK(1)ASIFEK	0.51083	13	0.98862							3.03886			0.972987	0.313632			0.435487						0.378417	0.919049	0.740075		1.01685	0.807152									0.175981	2.21288
O00515	135	K	Ladinin-1 OS=Homo sapiens OX=9606 GN=LAD1 PE=1 SV=2	LAD1	0.970954	0.000137587	77.696	3	NSLSPVQATQK(0.029)PLVSK(0.971)K	0.63134	3																									0.918968	0.774864										1.30617
O00515	205	K	Ladinin-1 OS=Homo sapiens OX=9606 GN=LAD1 PE=1 SV=2	LAD1	1	0.000437149	108.2	2	TSISEK(1)VLASEK	-1.7349	2							0.708864																													1.29114
O00515	182	K	Ladinin-1 OS=Homo sapiens OX=9606 GN=LAD1 PE=1 SV=2	LAD1	1	0.000910814	81.335	2	SPVLEK(1)SSMPK	1.7333	2																														1
O00515	235	K	Ladinin-1 OS=Homo sapiens OX=9606 GN=LAD1 PE=1 SV=2	LAD1	1	0.000147492	96.957	2	SVLEK(1)TSVSEK	2.9244	9	0.738449				0.373212		1.06631	2.33805			0.511897											0.539764	0.454047			0.246928										2.73135
O00515	241	K	Ladinin-1 OS=Homo sapiens OX=9606 GN=LAD1 PE=1 SV=2	LAD1	1	0.000108523	90.376	2	TSVSEK(1)SLAPGMALGSGR	-1.3646	5								1.61265			0.125113														0.494883					0.169104						2.59825
O00515	211	K	Ladinin-1 OS=Homo sapiens OX=9606 GN=LAD1 PE=1 SV=2	LAD1	1	0.0010541	76.85	2	VLASEK(1)TSLSEK	-0.63902	5								2.05933			0.400495											0.467072			0.19943											1.87367
O00515	217	K	Ladinin-1 OS=Homo sapiens OX=9606 GN=LAD1 PE=1 SV=2	LAD1	1	0.00108645	82.437	2	TSLSEK(1)IAVSEK	-0.61811	1																																				1
O00515	367	K	Ladinin-1 OS=Homo sapiens OX=9606 GN=LAD1 PE=1 SV=2	LAD1	1	0.0153927	60.589	2	TYSSSLK(1)R	0.53178	3																						0.682209			1.23472					1.08307
O00534	621	K	von Willebrand factor A domain-containing protein 5A OS=Homo sapiens OX=9606 GN=VWA5A PE=1 SV=2	VWA5A	1	0.00128971	64.906	2	PILLGASAPLK(1)IK	-1.6355	3																						1.37436								0.625639
O00534	623	K	von Willebrand factor A domain-containing protein 5A OS=Homo sapiens OX=9606 GN=VWA5A PE=1 SV=2	VWA5A	1	0.00537273	58.286	2	IK(1)CQSGFR	-1.1713	1																						1
O00534	89	K	von Willebrand factor A domain-containing protein 5A OS=Homo sapiens OX=9606 GN=VWA5A PE=1 SV=2	VWA5A	1	6.68598e-08	61.319	3	TNYEK(1)AISQGHQAFLLEGDSSSR	0.91649	2																						0.617234				1.38277
O00534	160	K	von Willebrand factor A domain-containing protein 5A OS=Homo sapiens OX=9606 GN=VWA5A PE=1 SV=2	VWA5A	1	8.1176e-09	128.46	2	YQFSGSSK(1)DSCLNVK	2.7563	7																						1.47402				1.77142		0.389602	1.36124	1.32842
O00541	98	K	Pescadillo homolog OS=Homo sapiens OX=9606 GN=PES1 PE=1 SV=1	PES1	1	0.0022693	77.358	2	AYGK(1)SEWNTVER	1.7634	4																						0.349035			1.41877			0.969381		1.26282
O00541	441	K	Pescadillo homolog OS=Homo sapiens OX=9606 GN=PES1 PE=1 SV=1	PES1	1	0.00154283	109.11	2	LK(1)LLALQR	0.42497	6																						1.2962			1.44394	0.493406				1.69351			0.573568			0.499375
O00541	517	K	Pescadillo homolog OS=Homo sapiens OX=9606 GN=PES1 PE=1 SV=1	PES1	1	0.00251189	83.358	2	VMAGTLK(1)LEDK	0.71067	8																						0.903688			1.72709			0.366965		1.42566			0.576599
O00541	550	K	Pescadillo homolog OS=Homo sapiens OX=9606 GN=PES1 PE=1 SV=1	PES1	1	0.00165454	58.286	2	YLYQK(1)IMFGK	-0.3566	2																									1.36187					0.638126
O00560	223	K	Syntenin-1 OS=Homo sapiens OX=9606 GN=SDCBP PE=1 SV=1	SDCBP	1	0.00369647	74.849	2	ITSIVK(1)DSSAAR	0.4015	5			1.04211																										0.502129	0.883518	1.63288							0.939363
O00560	185	K	Syntenin-1 OS=Homo sapiens OX=9606 GN=SDCBP PE=1 SV=1	SDCBP	1	0.0012104	86.243	2	QAFGEK(1)ITMTIR	-0.26386	1															1
O00560	179	K	Syntenin-1 OS=Homo sapiens OX=9606 GN=SDCBP PE=1 SV=1	SDCBP	1	0.0196094	52.591	2	VLK(1)QAFGEK	0.36277	2			0.975511																																			1.02449
O00566	185	K	U3 small nucleolar ribonucleoprotein protein MPP10 OS=Homo sapiens OX=9606 GN=MPHOSPH10 PE=1 SV=2	MPHOSPH10	1	2.65047e-06	139.02	2	LEQQSK(1)VQNK	-0.77873	4																						0.785269			1.02616					1.47482			0.713752
O00566	649	K	U3 small nucleolar ribonucleoprotein protein MPP10 OS=Homo sapiens OX=9606 GN=MPHOSPH10 PE=1 SV=2	MPHOSPH10	1	6.09727e-11	119.52	2	SSQAFFSK(1)LQDQVK	1.0745	3																						0.880326			1.50828	0.61139
O00567	578	K	Nucleolar protein 56 OS=Homo sapiens OX=9606 GN=NOP56 PE=1 SV=4	NOP56	1	6.43816e-35	118.26	2	EEPVSSGPEEAVGK(1)SSSK	-0.49219	6																					1.01501	1.61127			0.869393	0.535492			0.670005	1.29882
O00567	589	K	Nucleolar protein 56 OS=Homo sapiens OX=9606 GN=NOP56 PE=1 SV=4	NOP56	1	0.00391783	126.82	2	FHK(1)ASQED	0.14477	14																						2.06869	0.366708		1.40865	1.62729	0.236984	1.31078	0.789803	2.34226						0.361532
O00567	564	K	Nucleolar protein 56 OS=Homo sapiens OX=9606 GN=NOP56 PE=1 SV=4	NOP56	1	2.15518e-07	86.135	2	FSK(1)EEPVSSGPEEAVGK	1.3087	7																						1.41391			1.10334	0.545644			0.937112
O00567	561	K	Nucleolar protein 56 OS=Homo sapiens OX=9606 GN=NOP56 PE=1 SV=4	NOP56	0.987034	0.000557161	78.888	3	K(0.987)FSK(0.013)EEPVSSGPEEAVGK	2.0675	2																						0.882904							1.1171
O00567	87	K	Nucleolar protein 56 OS=Homo sapiens OX=9606 GN=NOP56 PE=1 SV=4	NOP56	1	0.00149011	76.85	2	LLLETHLPSK(1)K	-0.55928	2																						1.21644								0.783558
O00567	540	K	Nucleolar protein 56 OS=Homo sapiens OX=9606 GN=NOP56 PE=1 SV=4	NOP56	1	0.00559156	41.499	2	STPK(1)EETVNDPEEAGHR	-0.70847	1																									1
O00567	375	K	Nucleolar protein 56 OS=Homo sapiens OX=9606 GN=NOP56 PE=1 SV=4	NOP56	1	0.00113695	74.424	2	YLANK(1)CSIASR	0.12919	7																							0.203881		1.55813			0.80288	1.14427	1.8796			0.525709
O00571	66	K	ATP-dependent RNA helicase DDX3X OS=Homo sapiens OX=9606 GN=DDX3X PE=1 SV=3	DDX3X	1	0.000755489	96.946	2	DK(1)DAYSSFGSR	2.1471	10						1.21125					0.635423				0.374002					0.219525		1.10603	0.75294		1.18268	1.33266				1.33694			1.84854
O00571	64	K	ATP-dependent RNA helicase DDX3X OS=Homo sapiens OX=9606 GN=DDX3X PE=1 SV=3	DDX3X	1	0.0114141	65.933	2	DSSGWSSSK(1)DK	2.5442	3	0.777434							1.1417																									1.08086
O00571	55	K	ATP-dependent RNA helicase DDX3X OS=Homo sapiens OX=9606 GN=DDX3X PE=1 SV=3	DDX3X	1	7.07599e-11	112.95	2	GFYDK(1)DSSGWSSSK	1.4727	9						1.65364		1.39603							0.338196							0.972381			1.0858	0.945609		1.24022		0.500169			0.867965
O00571	81	K	ATP-dependent RNA helicase DDX3X OS=Homo sapiens OX=9606 GN=DDX3X PE=1 SV=3	DDX3X	1	0.0014198	95.311	2	GK(1)SSFFSDR	0.55785	17	0.63408					2.01503	0.765882	1.27613							0.488712							1.3884	1.3832		1.927	1.07473	0.689938	1.11063		1.44935			1.36334			0.332953	0.164913
O00571	118	K	ATP-dependent RNA helicase DDX3X OS=Homo sapiens OX=9606 GN=DDX3X PE=1 SV=3	DDX3X	1	0.00440106	87.251	2	SGFGK(1)FER	1.1279	13					0.294585	1.89177					0.342506	0.234732			0.483992							1.02846			1.40644	1.17129	0.520404	0.892047		1.40207			1.83511			1.49658
O00629	47	K	Importin subunit alpha-3 OS=Homo sapiens OX=9606 GN=KPNA4 PE=1 SV=1	KPNA4	1	0.00490405	92.677	2	DEHLLK(1)R	-0.48932	17			0.438635											0.276241	0.272828					0.516136		1.98435	0.757704	0.60559		1.29725	1.2391	1.19994	0.941689	1.92691		0.69307	1.4236			0.772135	2.30014
O00748	361	K	Cocaine esterase OS=Homo sapiens OX=9606 GN=CES2 PE=1 SV=1	CES2	1	0.000494134	83.358	2	IYDTQK(1)EMDR	0.58903	6		1.21065
O00748	297	K	Cocaine esterase OS=Homo sapiens OX=9606 GN=CES2 PE=1 SV=1	CES2	1	9.56333e-18	119.55	2	SK(1)EEILAINKPFK	-0.97286	6		2.01559								0.507667
O00748	305	K	Cocaine esterase OS=Homo sapiens OX=9606 GN=CES2 PE=1 SV=1	CES2	0.999999	0.000868533	62.705	2	SKEEILAINK(1)PFK	-0.53858	2		0.772675
O00754	226	K	Lysosomal alpha-mannosidase OS=Homo sapiens OX=9606 GN=MAN2B1 PE=1 SV=3	MAN2B1	1	0.00396511	69.716	2	LDYQDK(1)WVR	-0.225	1
O00757	208	K	Fructose-1,6-bisphosphatase isozyme 2 OS=Homo sapiens OX=9606 GN=FBP2 PE=1 SV=2	FBP2	1	1.52221e-11	150.21	2	GK(1)IYSLNEGYAK	-0.30929	18	0.984667	0.322493				1.38086			0.173929																										0.144405
O00764	161	K	Pyridoxal kinase OS=Homo sapiens OX=9606 GN=PDXK PE=1 SV=1	PDXK	1	0.00282267	81.099	2	K(1)IHSQEEALR	-0.92566	4																													1.71423
O14497	1612	K	AT-rich interactive domain-containing protein 1A OS=Homo sapiens OX=9606 GN=ARID1A PE=1 SV=3	ARID1A	1	0.0183722	59.645	2	SPFLHSGMK(1)MQK	-0.61874	1																						1
O14530	208	K	Thioredoxin domain-containing protein 9 OS=Homo sapiens OX=9606 GN=TXNDC9 PE=1 SV=2	TXNDC9	1	0.00119043	117.3	2	FGTNFTK(1)LEK	0.78029	5																									1.15042	1.11928							0.757315			0.972995
O14561	97	K	Acyl carrier protein, mitochondrial OS=Homo sapiens OX=9606 GN=NDUFAB1 PE=1 SV=3	NDUFAB1	1	0.000149222	79.795	2	IDPEK(1)LSVNSHFMK	-1.6152	3									0.399383
O14561	88	K	Acyl carrier protein, mitochondrial OS=Homo sapiens OX=9606 GN=NDUFAB1 PE=1 SV=3	NDUFAB1	1	0.00225968	57.032	2	VLYVLK(1)LYDK	-1.5537	6						0.484176	0.67513		0.932678	1.07697
O14562	245	K	Ubiquitin domain-containing protein UBFD1 OS=Homo sapiens OX=9606 GN=UBFD1 PE=1 SV=2	UBFD1	1	0.00218088	83.214	2	LEQDQLWIGTK(1)ER	-0.75824	1								1
O14562	130	K	Ubiquitin domain-containing protein UBFD1 OS=Homo sapiens OX=9606 GN=UBFD1 PE=1 SV=2	UBFD1	1	0.0107835	51.531	2	VMYK(1)GLVPEDK	0.17605	2								1.7798																												0.220201
O14569	113	K	Transmembrane reductase CYB561D2 OS=Homo sapiens OX=9606 GN=CYB561D2 PE=1 SV=1	CYB561D2	1	0.00147676	105.94	2	EQLGK(1)AHLVTR	-1.3258	3	1.31593		0.613838			1.07024
O14579	293	K	Coatomer subunit epsilon OS=Homo sapiens OX=9606 GN=COPE PE=1 SV=3	COPE	1	0.0047126	62.271	2	EYQAK(1)ENDFDR	2.1815	1																																		1
O14602	88	K	Eukaryotic translation initiation factor 1A, Y-chromosomal OS=Homo sapiens OX=9606 GN=EIF1AY PE=1 SV=4	EIF1AY	1	2.36058e-07	128.97	2	DYQDNK(1)ADVILK	-0.18663	11						0.865762	0.778268			0.563767														0.667088					3.38106							0.482334
O14602	104	K	Eukaryotic translation initiation factor 1A, Y-chromosomal OS=Homo sapiens OX=9606 GN=EIF1AY PE=1 SV=4	EIF1AY	1	0.00164413	66.953	2	SLK(1)AYGELPEHAK	0.86099	6							0.508754																						2.55396
O14617	165	K	AP-3 complex subunit delta-1 OS=Homo sapiens OX=9606 GN=AP3D1 PE=1 SV=1	AP3D1	1	0.0252966	61.494	2	K(1)AVLIMYK	-10.708	3																						1.00312				1.03998				0.956897
O14617	820	K	AP-3 complex subunit delta-1 OS=Homo sapiens OX=9606 GN=AP3D1 PE=1 SV=1	AP3D1	1	0.0143824	75.915	2	LPIQK(1)HR	0.78217	2	0.833076					1.16692
O14617	654	K	AP-3 complex subunit delta-1 OS=Homo sapiens OX=9606 GN=AP3D1 PE=1 SV=1	AP3D1	1	2.54669e-05	66.953	4	RPK(1)HRPSEADEEELAR	0.080203	3	0.92334																									0.875167				1.20149
O14618	262	K	Copper chaperone for superoxide dismutase OS=Homo sapiens OX=9606 GN=CCS PE=1 SV=1	CCS	1	0.00902973	97.033	2	GRPIAGK(1)GR	-1.3586	5	1.31566							0.704477	1.41105													0.838541				0.73027
O14618	265	K	Copper chaperone for superoxide dismutase OS=Homo sapiens OX=9606 GN=CCS PE=1 SV=1	CCS	1	1.98345e-07	154.28	2	K(1)ESAQPPAHL	-0.31203	7	1.96065					1.69351	0.569128		1.3488																			0.501506					0.583906
O14639	549	K	Actin-binding LIM protein 1 OS=Homo sapiens OX=9606 GN=ABLIM1 PE=1 SV=3	ABLIM1	1	9.33544e-24	110.9	2	FSK(1)FPAAQAPDPSETPK	-0.30986	9								1.21008																	0.922229	0.85454		0.881313	0.27894	0.845576						2.00733
O14639	529	K	Actin-binding LIM protein 1 OS=Homo sapiens OX=9606 GN=ABLIM1 PE=1 SV=3	ABLIM1	0.991282	0.000363381	47.915	3	K(0.009)PPIYK(0.991)QHAALAAQSK	1.9343	1																														1
O14646	401	K	Chromodomain-helicase-DNA-binding protein 1 OS=Homo sapiens OX=9606 GN=CHD1 PE=1 SV=2	CHD1	1	0.000935811	51.07	3	IIAHSNQK(1)SAAGYPDYYCK	0.91254	1																									1
O14647	1769	K	Chromodomain-helicase-DNA-binding protein 2 OS=Homo sapiens OX=9606 GN=CHD2 PE=1 SV=2	CHD2	1	0.0245179	44.598	2	SFHTDK(1)LGEYK	2.0389	1																												1
O14683	26	K	Tumor protein p53-inducible protein 11 OS=Homo sapiens OX=9606 GN=TP53I11 PE=1 SV=2	TP53I11	1	4.95359e-11	132.9	3	K(1)ILGVGGEDDDGEVHR	2.0886	5																									1.76885				0.145148	0.744594			0.444831			1.89658
O14737	105	K	Programmed cell death protein 5 OS=Homo sapiens OX=9606 GN=PDCD5 PE=1 SV=3	PDCD5	1	1.5521e-11	129.69	2	VSQQTEK(1)TTTVK	-1.1501	11					0.956177		0.647434	1.54148	0.463347												0.701576		0.591563		1.8653					0.742174			1.20189		0.19048		2.09857
O14737	20	K	Programmed cell death protein 5 OS=Homo sapiens OX=9606 GN=PDCD5 PE=1 SV=3	PDCD5	1	2.70488e-26	108.94	3	LAELQAK(1)HGDPGDAAQQEAK	0.4063	9	0.767692				1.1875	1.27074	1.35363		1.94092	0.241093																											0.380955
O14737	66	K	Programmed cell death protein 5 OS=Homo sapiens OX=9606 GN=PDCD5 PE=1 SV=3	PDCD5	0.982473	2.8079e-05	101.64	2	LSNLALVK(0.018)PEK(0.982)TK	0.78875	5					1.36641	0.606783		1.33309	0.677017																												1.01671
O14737	110	K	Programmed cell death protein 5 OS=Homo sapiens OX=9606 GN=PDCD5 PE=1 SV=3	PDCD5	1	0.00159973	121.52	2	TTTVK(1)FNR	-0.10933	30	0.602315		0.344013		2.69923		1.20853	3.83848	0.928033	0.332234	0.463676	0.208219			0.153858					0.496509	1.73392	0.692731	0.989396		1.56581	1.83105	0.597902	2.01181		1.80528		0.201776	1.35125		0.389185	1.13413	2.70919	0.262617
O14737	97	K	Programmed cell death protein 5 OS=Homo sapiens OX=9606 GN=PDCD5 PE=1 SV=3	PDCD5	1	0.00557102	52.837	2	VSEQGLIEILK(1)K	-2.8109	1								1
O14744	240	K	Protein arginine N-methyltransferase 5 OS=Homo sapiens OX=9606 GN=PRMT5 PE=1 SV=4	PRMT5	1	1.75324e-38	147.19	2	AAILPTSIFLTNK(1)K	0.77477	11	2.06073					1.49189		0.440413			1.3993	0.194575			0.776102					0.55972	1.46253		0.489532			1.71798			0.407223
O14745	142	K	Na(+)/H(+) exchange regulatory cofactor NHE-RF1 OS=Homo sapiens OX=9606 GN=SLC9A3R1 PE=1 SV=4	SLC9A3R1	1	0.00450671	66.664	2	EADK(1)SHPEQR	-1.2313	3						1.39787	0.5923		1.00983
O14745	32	K	Na(+)/H(+) exchange regulatory cofactor NHE-RF1 OS=Homo sapiens OX=9606 GN=SLC9A3R1 PE=1 SV=4	SLC9A3R1	1	0.000943511	56.938	3	GPNGYGFHLHGEK(1)GK	1.3813	3	0.295322					1.63169			1.07299
O14745	172	K	Na(+)/H(+) exchange regulatory cofactor NHE-RF1 OS=Homo sapiens OX=9606 GN=SLC9A3R1 PE=1 SV=4	SLC9A3R1	1	2.21176e-39	130.78	3	GPSGYGFNLHSDK(1)SK	0.26463	22	1.0745				1.18744	2.4611	1.69357	1.27155	1.97516	0.560491
O14753	202	K	Putative transcription factor Ovo-like 1 OS=Homo sapiens OX=9606 GN=OVOL1 PE=1 SV=3	OVOL1	1	0.00601846	65.156	2	IHGVQQK(1)YAYK	-1.7695	2																						0.817583			1.18242
O75452	64	K	Retinol dehydrogenase 16 OS=Homo sapiens OX=9606 GN=RDH16 PE=1 SV=2	RDH16	1	2.10769e-50	187.51	2	VLAACLTEK(1)GAEQLR	-3.245	12	0.217509								0.0525935	0.259093
O14773	346	K	Tripeptidyl-peptidase 1 OS=Homo sapiens OX=9606 GN=TPP1 PE=1 SV=2	TPP1	1	0.0108437	65.933	2	VNTELMK(1)AAAR	-0.18527	2										1.52902
O14776	629	K	Transcription elongation regulator 1 OS=Homo sapiens OX=9606 GN=TCERG1 PE=1 SV=2	TCERG1	0.997639	0.00640578	52.837	3	K(0.998)RDDNK(0.002)DIDSEK	-0.31291	4																						1.01293			0.704502	1.21419				1.06838
O14818	47	K	Proteasome subunit alpha type-7 OS=Homo sapiens OX=9606 GN=PSMA7 PE=1 SV=1	PSMA7	1	0.00768772	47.561	2	DIVVLGVEK(1)K	1.529	1																																		1
O14818	52	K	Proteasome subunit alpha type-7 OS=Homo sapiens OX=9606 GN=PSMA7 PE=1 SV=1	PSMA7	1	0.000135702	150.53	2	SVAK(1)LQDER	0.12318	61	2.22878	0.828186	2.82882		0.883136	1.93764	0.813296	3.21779	0.560648	0.238808	0.818647	0.770141	0.449358	0.118783	0.617268	0.201729	0.132256	0.368048		0.81397		2.7489	0.543774		2.87	2.66453	0.535355	2.49055	1.26232	3.01784	0.438202	0.381739	5.70441		0.964884	4.25883	2.37724	0.671773
O14818	115	K	Proteasome subunit alpha type-7 OS=Homo sapiens OX=9606 GN=PSMA7 PE=1 SV=1	PSMA7	1	0.00388715	92.677	2	YIASLK(1)QR	2.7473	15	1.62459																							1.63704							0.615906			1.08922	0.738225		1.43343
O14832	108	K	Phytanoyl-CoA dioxygenase, peroxisomal OS=Homo sapiens OX=9606 GN=PHYH PE=1 SV=1	PHYH	1	2.38451e-21	133.07	2	DVTISK(1)SEYAPSEK	-0.34095	4						1.29763	1.85381
O14832	302	K	Phytanoyl-CoA dioxygenase, peroxisomal OS=Homo sapiens OX=9606 GN=PHYH PE=1 SV=1	PHYH	1	1.88382e-05	79.795	3	GTSQENIEK(1)EVVGIAHK	-1.5343	3						0.712812	1.75584
O14867	232	K	Transcription regulator protein BACH1 OS=Homo sapiens OX=9606 GN=BACH1 PE=1 SV=2	BACH1	1	0.00347876	74.269	2	FQK(1)AFGTDR	2.3412	10	0.830619														1.00658					0.691378		1.203			0.459059	1.63403	0.678108			1.36781						0.761149	1.36827
O14867	144	K	Transcription regulator protein BACH1 OS=Homo sapiens OX=9606 GN=BACH1 PE=1 SV=2	BACH1	1	0.00426522	58.426	2	K(1)CFSSHCQK	0.78168	1																																					1
O14867	578	K	Transcription regulator protein BACH1 OS=Homo sapiens OX=9606 GN=BACH1 PE=1 SV=2	BACH1	1	9.91836e-05	104.49	2	K(1)LDCIQNLESEIEK	-1.9057	2											0.851812																			1.14819
O14867	185	K	Transcription regulator protein BACH1 OS=Homo sapiens OX=9606 GN=BACH1 PE=1 SV=2	BACH1	1	0.00456226	62.969	2	NVQTPQCK(1)LR	2.2084	6											0.643185									0.512374		1.61078							0.851217	1.35825							1.02419
O14880	111	K	Microsomal glutathione S-transferase 3 OS=Homo sapiens OX=9606 GN=MGST3 PE=1 SV=1	MGST3	1	0.00142412	54.199	2	VLYAYGYYTGEPSK(1)R	-5.4002	4		0.783509				0.93195		0.25587
O14908	10	K	PDZ domain-containing protein GIPC1 OS=Homo sapiens OX=9606 GN=GIPC1 PE=1 SV=2	GIPC1	1	1.875e-22	98.865	2	K(1)APPLVENEEAEPGR	4.5517	25								0.249627			0.233362							0.0536516		0.184719	3.02082	1.59884	2.04879	0.444464	1.35759			1.241	0.656753	2.06148			1.64496		0.25179	1.30837	0.369369	0.274405
O14929	15	K	Histone acetyltransferase type B catalytic subunit OS=Homo sapiens OX=9606 GN=HAT1 PE=1 SV=1	HAT1	1	0.00134937	63.212	2	FLVEYK(1)SAVEK	-0.022864	7																						1.80156	0.281716		2.273	0.728753			0.481178	0.927668			0.506125
O14936	305	K	Peripheral plasma membrane protein CASK OS=Homo sapiens OX=9606 GN=CASK PE=1 SV=3	CASK	1	0.000358908	57.003	2	LK(1)GAVLAAVSSHK	-1.0127	1
P19105	150	K	Myosin regulatory light chain 12A OS=Homo sapiens OX=9606 GN=MYL12A PE=1 SV=2	MYL12A	1	0.000437107	99.34	2	K(1)GNFNYIEFTR	-1.2756	14											0.277037	0.154087	0.0448408					0.0620235		0.0711673		0.0510491		3.04815	1.66504				5.24511				0.640644			1.46828	0.0759044
O14964	521	K	Hepatocyte growth factor-regulated tyrosine kinase substrate OS=Homo sapiens OX=9606 GN=HGS PE=1 SV=1	HGS	1	0.00446603	78.816	2	K(1)QEYLEVQR	-4.3541	5			0.696088																																		0.355683
O14974	420	K	Protein phosphatase 1 regulatory subunit 12A OS=Homo sapiens OX=9606 GN=PPP1R12A PE=1 SV=1	PPP1R12A	1	0.00822963	43.168	2	FPTTATK(1)ISPK	2.0076	1								1
O14974	880	K	Protein phosphatase 1 regulatory subunit 12A OS=Homo sapiens OX=9606 GN=PPP1R12A PE=1 SV=1	PPP1R12A	1	0.000741871	65.933	2	K(1)ETQTDSISR	4.0628	2						1.1667																														0.833296
O14974	442	K	Protein phosphatase 1 regulatory subunit 12A OS=Homo sapiens OX=9606 GN=PPP1R12A PE=1 SV=1	PPP1R12A	1	1.99541e-16	111.38	2	K(1)TGSYGALAEITASK	-0.92332	2																									1.36126					0.638736
O14974	320	K	Protein phosphatase 1 regulatory subunit 12A OS=Homo sapiens OX=9606 GN=PPP1R12A PE=1 SV=1	PPP1R12A	1	5.24641e-05	147.19	2	NK(1)ETLIIEPEK	0.46153	22	0.791752				0.74975	0.976103	0.858588	3.53038	0.845735		1.3219	0.84803			0.926894	0.131492		0.825905		0.967564		0.563747	0.919273		0.642518	1.25254		0.551766	1.50056	1.34017						1.12956
O14975	141	K	Very long-chain acyl-CoA synthetase OS=Homo sapiens OX=9606 GN=SLC27A2 PE=1 SV=2	SLC27A2	1	0.0012271	64.906	3	AK(1)SLLHCFQCCGAK	-0.08919	3						1.60215
O14975	572	K	Very long-chain acyl-CoA synthetase OS=Homo sapiens OX=9606 GN=SLC27A2 PE=1 SV=2	SLC27A2	1	8.55989e-63	207.12	2	IQDTIEITGTFK(1)HR	-0.51436	29	0.344489	0.277175	0.80745			10.3256	0.59253	0.831593	0.484961																0.813892			0.606486	0.0288492	0.502593						0.914973
O14975	174	K	Very long-chain acyl-CoA synthetase OS=Homo sapiens OX=9606 GN=SLC27A2 PE=1 SV=2	SLC27A2	1	1.40858e-05	101.45	2	K(1)DDVSIYYVSR	0.0023243	3						1.66573
O14975	390	K	Very long-chain acyl-CoA synthetase OS=Homo sapiens OX=9606 GN=SLC27A2 PE=1 SV=2	SLC27A2	1	0.00850539	57.032	2	K(1)IITYDLIK	0.85196	2						1.00677
O14975	532	K	Very long-chain acyl-CoA synthetase OS=Homo sapiens OX=9606 GN=SLC27A2 PE=1 SV=2	SLC27A2	1	0.00136037	79.311	2	MK(1)ENHEFDGK	-0.080893	1						1
O14975	291	K	Very long-chain acyl-CoA synthetase OS=Homo sapiens OX=9606 GN=SLC27A2 PE=1 SV=2	SLC27A2	1	0.000190651	76.563	2	TK(1)FSASQFWDDCR	-0.91014	1						1
O14976	390	K	Cyclin-G-associated kinase OS=Homo sapiens OX=9606 GN=GAK PE=1 SV=2	GAK	1	0.00272868	81.099	2	LFTNLK(1)DTSSK	-1.4868	1																														1
O14979	180	K	Heterogeneous nuclear ribonucleoprotein D-like OS=Homo sapiens OX=9606 GN=HNRNPDL PE=1 SV=3	HNRNPDL	1	0.000638044	53.051	2	FGEVVDCTIK(1)TDPVTGR	-0.91758	1
O14979	91	K	Heterogeneous nuclear ribonucleoprotein D-like OS=Homo sapiens OX=9606 GN=HNRNPDL PE=1 SV=3	HNRNPDL	1	0.0177694	72.038	2	HFK(1)SSSIQR	-0.57506	2																									1.35432					0.645678
O14979	142	K	Heterogeneous nuclear ribonucleoprotein D-like OS=Homo sapiens OX=9606 GN=HNRNPDL PE=1 SV=3	HNRNPDL	1	1.30847e-36	200.06	2	INASK(1)NQQDDGK	-1.291	14	0.414859				0.85908	0.704416		2.06842	0.627656																1.43478	1.19244			0.947542	1.17678			1.18817			1.44986	0.762038
O14979	162	K	Heterogeneous nuclear ribonucleoprotein D-like OS=Homo sapiens OX=9606 GN=HNRNPDL PE=1 SV=3	HNRNPDL	1	0.00899254	49.16	2	K(1)DLTEYLSR	1.1235	2																													0.956591
O14979	311	K	Heterogeneous nuclear ribonucleoprotein D-like OS=Homo sapiens OX=9606 GN=HNRNPDL PE=1 SV=3	HNRNPDL	1	0.00263383	72.492	2	VAQPK(1)EVYR	-0.53252	8					1.22611				0.859882													0.825071			1.46163	0.773092		0.517442		1.30245			1.03433
O14979	209	K	Heterogeneous nuclear ribonucleoprotein D-like OS=Homo sapiens OX=9606 GN=HNRNPDL PE=1 SV=3	HNRNPDL	1	0.00579847	65.313	2	VLELK(1)EHK	1.1847	7					0.68244				0.427285															0.507524					1.21248							0.800298	1.60084
O14979	302	K	Heterogeneous nuclear ribonucleoprotein D-like OS=Homo sapiens OX=9606 GN=HNRNPDL PE=1 SV=3	HNRNPDL	1	0.0174495	64.906	2	YHQIGSGK(1)CEIK	-0.89184	1
O14981	248	K	TATA-binding protein-associated factor 172 OS=Homo sapiens OX=9606 GN=BTAF1 PE=1 SV=2	BTAF1	1	4.29856e-12	140.01	2	K(1)IANVVINQSANDSK	-2.051	5																						1.58398			1.45984	0.758727				0.832885						0.364568
O15014	1291	K	Zinc finger protein 609 OS=Homo sapiens OX=9606 GN=ZNF609 PE=1 SV=2	ZNF609	1	0.00532548	47.915	2	ASPSVTCK(1)SSSESK	-0.88156	1																									1
O15014	1297	K	Zinc finger protein 609 OS=Homo sapiens OX=9606 GN=ZNF609 PE=1 SV=2	ZNF609	1	0.000143018	63.947	3	SSSESK(1)ALDILQQHASHYK	0.80835	1																									1
O15014	586	K	Zinc finger protein 609 OS=Homo sapiens OX=9606 GN=ZNF609 PE=1 SV=2	ZNF609	1	0.0170402	58.286	2	FSTK(1)GLCK	-0.30192	1																																				1
Q01082	288	K	Spectrin beta chain, non-erythrocytic 1 OS=Homo sapiens OX=9606 GN=SPTBN1 PE=1 SV=2	SPTBN1	1	0.00519737	70.67	2	ALAVEGK(1)R	-1.0874	7	1.34744	1.18711	1.8448																																	0.968558
O15042	11	K	U2 snRNP-associated SURP motif-containing protein OS=Homo sapiens OX=9606 GN=U2SURP PE=1 SV=2	U2SURP	1	0.00679275	75.474	2	TPGGSQK(1)ASSK	0.026126	2																						0.967001								1.033
O15042	88	K	U2 snRNP-associated SURP motif-containing protein OS=Homo sapiens OX=9606 GN=U2SURP PE=1 SV=2	U2SURP	1	0.000685641	98.009	2	AFSIGK(1)MSTAK	0.80508	20	0.193918					0.44584					0.491982		0.153205							0.293801	2.37108	2.26382	0.750933	0.548578	3.95115		0.567709	1.51515	0.809576	2.08284			0.289159			0.648917
O15042	904	K	U2 snRNP-associated SURP motif-containing protein OS=Homo sapiens OX=9606 GN=U2SURP PE=1 SV=2	U2SURP	0.999833	0.0203406	92.732	2	DKEK(1)LESR	-1.5481	2																						1.33776								0.662241
O15042	832	K	U2 snRNP-associated SURP motif-containing protein OS=Homo sapiens OX=9606 GN=U2SURP PE=1 SV=2	U2SURP	1	0.000157585	96.957	2	FSK(1)YSEMSEEK	1.7749	20	0.189189					0.517655		0.618443													0.745586	2.22328	0.168587		2.40018	1.14259		0.903926	0.558221	1.26905			1.3377			0.925597
O15042	156	K	U2 snRNP-associated SURP motif-containing protein OS=Homo sapiens OX=9606 GN=U2SURP PE=1 SV=2	U2SURP	1	0.00329774	120.33	2	GK(1)IYKPSSR	-0.96536	11	0.252438																				0.589667	1.75688	0.434188		3.26069	1.29452		0.900028	0.516653				1.10609			0.727827
O15042	749	K	U2 snRNP-associated SURP motif-containing protein OS=Homo sapiens OX=9606 GN=U2SURP PE=1 SV=2	U2SURP	1	0.00936713	101.41	2	K(1)NEPIFK	-2.69	1																									1
O15042	755	K	U2 snRNP-associated SURP motif-containing protein OS=Homo sapiens OX=9606 GN=U2SURP PE=1 SV=2	U2SURP	1	0.000251011	95.656	2	NEPIFK(1)VAPSK	0.17861	15																						1.84892	0.399753		1.95794	1.193	0.189586			1.27805			1.20112			0.811801
O15042	201	K	U2 snRNP-associated SURP motif-containing protein OS=Homo sapiens OX=9606 GN=U2SURP PE=1 SV=2	U2SURP	1	6.43694e-05	121.67	2	K(1)SNLELFK	0.95998	11																						0.879859			2.39367	0.463478		0.515262		1.1652			1.00624			0.576293
O15042	82	K	U2 snRNP-associated SURP motif-containing protein OS=Homo sapiens OX=9606 GN=U2SURP PE=1 SV=2	U2SURP	1	0.0183247	67.464	2	LK(1)AFSIGK	1.6809	1																									1
O15042	392	K	U2 snRNP-associated SURP motif-containing protein OS=Homo sapiens OX=9606 GN=U2SURP PE=1 SV=2	U2SURP	1	0.000725908	51.872	2	LK(1)NPNAPMLPPPK	0.49395	2																									1.3864								0.613599
O15042	405	K	U2 snRNP-associated SURP motif-containing protein OS=Homo sapiens OX=9606 GN=U2SURP PE=1 SV=2	U2SURP	1	0.00172377	94.791	2	NK(1)EDFEKTLSQAIVK	9.7549	1
O15042	80	K	U2 snRNP-associated SURP motif-containing protein OS=Homo sapiens OX=9606 GN=U2SURP PE=1 SV=2	U2SURP	1	0.00133574	138.55	2	PLLENK(1)LK	-0.18228	30	0.49659				0.300254	0.942423		0.988375	0.166012		0.663617	0.299414		0.0824299	0.410202	0.0819657		0.272286		0.556037	2.00733	4.15159	1.03408	0.531253	4.10657	3.58873	0.585638	1.8234	0.961667	2.75657					0.164309	1.23757	0.387704
O15042	865	K	U2 snRNP-associated SURP motif-containing protein OS=Homo sapiens OX=9606 GN=U2SURP PE=1 SV=2	U2SURP	0.822602	1.12943e-06	130.65	4	RPK(0.823)K(0.177)PGQSFQEQVEHYR	1.7376	4																						1.06723			1.3889	0.489839				1.05403
O15061	594	K	Synemin OS=Homo sapiens OX=9606 GN=SYNM PE=1 SV=2	SYNM	1	0.00879632	57.003	2	AEVSPK(1)GLQTPVK	-1.1493	2
O15061	601	K	Synemin OS=Homo sapiens OX=9606 GN=SYNM PE=1 SV=2	SYNM	1	0.000276722	63.766	2	GLQTPVK(1)DAGGGTGR	-0.41492	1
O15061	478	K	Synemin OS=Homo sapiens OX=9606 GN=SYNM PE=1 SV=2	SYNM	1	0.00561214	68.548	2	DK(1)VAAGASESTR	-0.46648	2
O15061	938	K	Synemin OS=Homo sapiens OX=9606 GN=SYNM PE=1 SV=2	SYNM	1	5.75924e-05	65.173	3	IPHEFHTSMK(1)GISSK	0.74478	1
O15061	683	K	Synemin OS=Homo sapiens OX=9606 GN=SYNM PE=1 SV=2	SYNM	1	0.00170643	106	2	TK(1)TEIVVESK	-0.59805	7																																	1.94108	0.298946
O15061	340	K	Synemin OS=Homo sapiens OX=9606 GN=SYNM PE=1 SV=2	SYNM	1	0.0104281	48.701	3	NK(1)SYHYTDSLLQR	0.81412	1																																		1
O15061	879	K	Synemin OS=Homo sapiens OX=9606 GN=SYNM PE=1 SV=2	SYNM	1	0.00165051	79.889	2	TQK(1)DGAVGEK	-2.6489	6																																	1.63654
O15083	891	K	ERC protein 2 OS=Homo sapiens OX=9606 GN=ERC2 PE=1 SV=3	ERC2	1	0.0214978	43.734	2	TQEEVMALK(1)R	1.3037	1
O15143	307	K	Actin-related protein 2/3 complex subunit 1B OS=Homo sapiens OX=9606 GN=ARPC1B PE=1 SV=3	ARPC1B	1	0.00571849	109.11	2	FQNLDK(1)K	0.040718	37	1.61558	0.430007	1.15542		0.467905	1.0418	1.33128		0.596265		1.23045	0.650891	0.763494		1.59649	0.331832		0.697344		1.24411	1.25492	2.03436	1.02226	0.967681	1.62091	1.64908			1.85419	1.52963	0.528694		1.92135			1.45916	0.954075	0.525191
O15143	308	K	Actin-related protein 2/3 complex subunit 1B OS=Homo sapiens OX=9606 GN=ARPC1B PE=1 SV=3	ARPC1B	1	2.32699e-08	117.8	3	K(1)ASSEGGTAAGAGLDSLHK	-1.2904	30	1.70942	0.465653	1.44208		0.52187	0.733601		1.77314	0.455261		0.66359	0.374431	0.596192			0.168341				0.644231		2.77158	0.956816	0.71252	1.77213	1.60069		1.84137	1.59784	1.41346	0.428391		1.89867			1.18247	0.834965
O15143	82	K	Actin-related protein 2/3 complex subunit 1B OS=Homo sapiens OX=9606 GN=ARPC1B PE=1 SV=3	ARPC1B	1	0.00165048	74.486	2	NAYVWTLK(1)GR	0.75632	3															0.865155									0.882584
O15143	339	K	Actin-related protein 2/3 complex subunit 1B OS=Homo sapiens OX=9606 GN=ARPC1B PE=1 SV=3	ARPC1B	1	3.62461e-10	114.93	2	NSVSQISVLSGGK(1)AK	-1.1895	6																		0.342421	0.179998					0.959344					2.0461					0.382252
O15143	367	K	Actin-related protein 2/3 complex subunit 1B OS=Homo sapiens OX=9606 GN=ARPC1B PE=1 SV=3	ARPC1B	1	0.0061521	57.888	2	SLESALK(1)DLK	0.27667	1																													1
O15144	269	K	Actin-related protein 2/3 complex subunit 2 OS=Homo sapiens OX=9606 GN=ARPC2 PE=1 SV=1	ARPC2	1	0.00662482	67.464	2	AK(1)TSDFLK	-0.2305	5																													1.1831		0.972487
O15144	117	K	Actin-related protein 2/3 complex subunit 2 OS=Homo sapiens OX=9606 GN=ARPC2 PE=1 SV=1	ARPC2	1	0.000376567	94.66	2	DSIVHQAGMLK(1)R	0.68145	8																								0.950846					2.70235		0.577307				0.374719
O15144	77	K	Actin-related protein 2/3 complex subunit 2 OS=Homo sapiens OX=9606 GN=ARPC2 PE=1 SV=1	ARPC2	1	0.00443064	72.327	2	ELQAHGADELLK(1)R	-0.47325	3																															1.49917					0.776819	0.724016
O15144	65	K	Actin-related protein 2/3 complex subunit 2 OS=Homo sapiens OX=9606 GN=ARPC2 PE=1 SV=1	ARPC2	1	9.3735e-06	85.813	3	FYK(1)ELQAHGADELLK	2.3574	5																								0.292542					2.31697							0.390493
O15144	295	K	Actin-related protein 2/3 complex subunit 2 OS=Homo sapiens OX=9606 GN=ARPC2 PE=1 SV=1	ARPC2	1	1.88116e-07	150.53	2	TITGK(1)TFSSR	-0.46028	37					0.295585				0.267549		2.79306	1.6186	1.28612	0.278571	1.60914	1.08808	0.336245	1.40233		2.19221		1.05152	2.03695	0.440175	1.59335	2.55773		2.31524	1.29505	1.71552						1.13771	0.170237
O15145	56	K	Actin-related protein 2/3 complex subunit 3 OS=Homo sapiens OX=9606 GN=ARPC3 PE=1 SV=3	ARPC3	1	0.000150897	90.142	2	ANVFFK(1)NYEIK	-0.32845	3																								0.811325					1.86917							0.319509
O15145	61	K	Actin-related protein 2/3 complex subunit 3 OS=Homo sapiens OX=9606 GN=ARPC3 PE=1 SV=3	ARPC3	1	0.00353696	59.645	2	NYEIK(1)NEADR	2.4892	1
O15156	212	K	Zinc finger and BTB domain-containing protein 7B OS=Homo sapiens OX=9606 GN=ZBTB7B PE=1 SV=2	ZBTB7B	1	0.000371371	121.67	2	AFLQTK(1)GAR	-0.40602	37		0.586145		0.342789		1.09191	0.551803	1.11091	0.164583		0.213691	0.278944	0.156161	0.225383				0.166217		0.490054	0.917785	2.91913	2.9094		2.65602	2.45027	2.13245	1.85253	1.0761	2.03618	0.433168	1.23072	2.34864			1.4049	1.39926	0.418204
O15156	360	K	Zinc finger and BTB domain-containing protein 7B OS=Homo sapiens OX=9606 GN=ZBTB7B PE=1 SV=2	ZBTB7B	1	0.00678286	49.325	2	IIHGAGK(1)LPR	-1.1328	2																									0.94178					1.05822
O15156	206	K	Zinc finger and BTB domain-containing protein 7B OS=Homo sapiens OX=9606 GN=ZBTB7B PE=1 SV=2	ZBTB7B	1	0.000477127	126.2	2	K(1)AFLQTK	0.63196	18		0.287206				0.932109									0.288559					0.284776	0.635562	2.09171	2.01075	0.834964	1.77429	1.75865	1.43395	1.31419	0.546249	1.56496			0.855777			0.544306
O15173	193	K	Membrane-associated progesterone receptor component 2 OS=Homo sapiens OX=9606 GN=PGRMC2 PE=1 SV=1	PGRMC2	1	0.00204906	89.123	2	EK(1)YDYVGR	1.3195	24	2.59325		0.679612			1.89995			0.660342	1.22168																			0.708775		0.610325		0.361114
O15173	191	K	Membrane-associated progesterone receptor component 2 OS=Homo sapiens OX=9606 GN=PGRMC2 PE=1 SV=1	PGRMC2	1	0.00185294	79.059	2	EWEMQFK(1)EK	-0.41328	1						1
O15226	561	K	NF-kappa-B-repressing factor OS=Homo sapiens OX=9606 GN=NKRF PE=1 SV=2	NKRF	1	0.0244523	47.561	2	K(1)MGWTGGGLGK	0.52186	1																						1
O15230	2633	K	Laminin subunit alpha-5 OS=Homo sapiens OX=9606 GN=LAMA5 PE=1 SV=8	LAMA5	1	2.90031e-05	83.214	3	IAHAK(1)AVAAEAQDTATR	-0.4212	2															1.73408
O15230	2481	K	Laminin subunit alpha-5 OS=Homo sapiens OX=9606 GN=LAMA5 PE=1 SV=8	LAMA5	1	1.05892e-10	117.99	2	MQTFSPAGSK(1)LR	-0.23849	6																																	1.89897	1.60113
O15260	22	K	Surfeit locus protein 4 OS=Homo sapiens OX=9606 GN=SURF4 PE=1 SV=3	SURF4	1	8.84506e-05	97.277	2	VTK(1)QYLPHVAR	-2.2051	19	0.660509	1.03842	1.76469			1.17627																		0.899624					1.5987		0.651472				0.604981	1.70817
O15264	11	K	Mitogen-activated protein kinase 13 OS=Homo sapiens OX=9606 GN=MAPK13 PE=1 SV=1	MAPK13	1	0.00718365	62.969	2	GFYK(1)QDVNK	-1.634	4																						1.1597			0.67969	1.22921							0.931394
O15294	16	K	UDP-N-acetylglucosamine--peptide N-acetylglucosaminyltransferase 110 kDa subunit OS=Homo sapiens OX=9606 GN=OGT PE=1 SV=3	OGT	1	1.91388e-21	144.51	2	ASSVGNVADSTEPTK(1)R	-1.8016	11																					1.06458	2.869	0.356055		1.65889	1.20718		0.779257	0.40057	1.49902			0.584251			0.350969	0.230225
O15347	161	K	High mobility group protein B3 OS=Homo sapiens OX=9606 GN=HMGB3 PE=1 SV=4	HMGB3	1	0.0251927	42.835	2	DVADYK(1)SK	0.19127	2																						1.49856						0.501445
O15347	82	K	High mobility group protein B3 OS=Homo sapiens OX=9606 GN=HMGB3 PE=1 SV=4	HMGB3	1	0.0130136	65.313	2	DYGPAK(1)GGK	0.2557	4																					1.2672	1.37615			0.715999					0.640657
O15347	170	K	High mobility group protein B3 OS=Homo sapiens OX=9606 GN=HMGB3 PE=1 SV=4	HMGB3	1	0.000522665	115.41	2	FDGAK(1)GPAK	-0.707	15																					1.70073	1.83607	0.681143	0.111061	1.15065	1.54576		0.715273		1.0547
O15347	174	K	High mobility group protein B3 OS=Homo sapiens OX=9606 GN=HMGB3 PE=1 SV=4	HMGB3	1	0.0105827	96.666	2	GPAK(1)VAR	-1.1057	7																					1.3845	1.47363	0.743015		0.966169	1.09335			0.467435	0.871904
O15347	112	K	High mobility group protein B3 OS=Homo sapiens OX=9606 GN=HMGB3 PE=1 SV=4	HMGB3	1	3.0801e-22	130.78	2	IK(1)STNPGISIGDVAK	0.63321	8																					0.984255	1.56807	0.439745		1.18773	1.25011		0.676168	1.02563	0.868288
O15347	30	K	High mobility group protein B3 OS=Homo sapiens OX=9606 GN=HMGB3 PE=1 SV=4	HMGB3	1	0.00369485	63.212	2	K(1)NPEVPVNFAEFSK	1.137	2																					0.789916				1.21008
O15355	247	K	Protein phosphatase 1G OS=Homo sapiens OX=9606 GN=PPM1G PE=1 SV=1	PPM1G	1	0.000144693	44.781	3	GTEAGQVGEPGIPTGEAGPSCSSASDK(1)LPR	1.1784	1																						1
O15355	519	K	Protein phosphatase 1G OS=Homo sapiens OX=9606 GN=PPM1G PE=1 SV=1	PPM1G	1	1.71522e-16	159.93	2	NTAELQPESGK(1)R	0.16706	10								0.327018														1.61296			2.82825	0.760083		0.713189	0.402897	1.00039			0.447466			1.51381	0.393933
O15371	142	K	Eukaryotic translation initiation factor 3 subunit D OS=Homo sapiens OX=9606 GN=EIF3D PE=1 SV=1	EIF3D	1	0.00198398	136.89	2	FQK(1)QFGVR	-1.3216	13																					0.820264	1.55687	0.608996	0.254788	1.33502	0.6337		1.0374	0.650563	1.9877			1.2428			0.871893
O15371	41	K	Eukaryotic translation initiation factor 3 subunit D OS=Homo sapiens OX=9606 GN=EIF3D PE=1 SV=1	EIF3D	1	6.58382e-07	93.649	2	LGK(1)VADWTGATYQDK	0.56138	5								1.10707														0.379298						0.646163	1.8197	1.04777
O15371	53	K	Eukaryotic translation initiation factor 3 subunit D OS=Homo sapiens OX=9606 GN=EIF3D PE=1 SV=1	EIF3D	1	7.99413e-13	110.44	2	VADWTGATYQDK(1)R	-0.060654	10								0.436034													1.69868	1.52761			1.01712	0.644223		0.864324	0.973596	1.36198			0.808932			0.667497
O15371	90	K	Eukaryotic translation initiation factor 3 subunit D OS=Homo sapiens OX=9606 GN=EIF3D PE=1 SV=1	EIF3D	1	0.0020765	93.561	2	TQK(1)TAYQR	-1.281	6																						0.98028			0.987303	0.628523		1.12982	0.632975	1.64109
O15372	24	K	Eukaryotic translation initiation factor 3 subunit H OS=Homo sapiens OX=9606 GN=EIF3H PE=1 SV=1	EIF3H	1	0.000437172	66.509	2	EGTGSTATSSSSTAGAAGK(1)GK	-2.2489	1								1
O15372	5	K	Eukaryotic translation initiation factor 3 subunit H OS=Homo sapiens OX=9606 GN=EIF3H PE=1 SV=1	EIF3H	1	8.32138e-46	133.34	2	K(1)EGTGSTATSSSSTAGAAGK	-2.2021	12	1.63704	0.6457	1.21207			2.30126			1.13668																	0.872429			0.622668				0.76647				0.382756
O15372	227	K	Eukaryotic translation initiation factor 3 subunit H OS=Homo sapiens OX=9606 GN=EIF3H PE=1 SV=1	EIF3H	1	0.000429529	52.662	3	SAVADK(1)HELLSLASSNHLGK	-1.7217	3	0.211359																							0.792681					1.99596
O15381	156	K	Nuclear valosin-containing protein-like OS=Homo sapiens OX=9606 GN=NVL PE=1 SV=1	NVL	1	0.000138387	94.66	2	ISSK(1)TGSIPLK	-0.64063	2																						1.00217								0.99783
O15381	25	K	Nuclear valosin-containing protein-like OS=Homo sapiens OX=9606 GN=NVL PE=1 SV=1	NVL	1	0.010988	54.584	2	VIQYLTSNK(1)CGK	-1.1435	1																										1
O15382	44	K	Branched-chain-amino-acid aminotransferase, mitochondrial OS=Homo sapiens OX=9606 GN=BCAT2 PE=1 SV=2	BCAT2	1	6.85785e-51	174.05	2	AADLQLEMTQK(1)PHK	0.42816	22	2.04889	0.111225				1.0349				0.995725												0.260092														0.320681
O15382	377	K	Branched-chain-amino-acid aminotransferase, mitochondrial OS=Homo sapiens OX=9606 GN=BCAT2 PE=1 SV=2	BCAT2	1	2.25437e-17	123.5	2	ELK(1)EIQYGIR	2.9021	14	2.46604					1.60669				3.23486												1.13171				0.497751				0.719048						0.970407
O15382	321	K	Branched-chain-amino-acid aminotransferase, mitochondrial OS=Homo sapiens OX=9606 GN=BCAT2 PE=1 SV=2	BCAT2	1	0.00148261	90.308	2	TITMK(1)QLLR	0.47173	11	2.5259					1.58026				2.09252																				0.259351						0.668867
O15397	17	K	Importin-8 OS=Homo sapiens OX=9606 GN=IPO8 PE=1 SV=2	IPO8	1	0.0185151	58.687	2	GTIDPK(1)LR	-0.29737	1																																	1
O15446	70	K	DNA-directed RNA polymerase I subunit RPA34 OS=Homo sapiens OX=9606 GN=POLR1G PE=1 SV=1	POLR1G	1	0.0100332	55.754	2	HVPLSGSQIVK(1)GK	-0.8135	6								0.826972														1.16223			1.12812	1.16436				0.951677						0.76664
O15446	174	K	DNA-directed RNA polymerase I subunit RPA34 OS=Homo sapiens OX=9606 GN=POLR1G PE=1 SV=1	POLR1G	1	0.000220784	103.69	2	SALAPNLLTSGK(1)K	0.21961	3																						1.00181				0.933425				1.06476
O15446	328	K	DNA-directed RNA polymerase I subunit RPA34 OS=Homo sapiens OX=9606 GN=POLR1G PE=1 SV=1	POLR1G	1	0.00015585	53.051	2	VEPLEEAIPLPPTK(1)K	-0.75436	1																									1
O15498	141	K	Synaptobrevin homolog YKT6 OS=Homo sapiens OX=9606 GN=YKT6 PE=1 SV=1	YKT6	1	5.58376e-20	113.34	2	EADPMTK(1)VQAELDETK	0.75863	11						0.730427		2.48404	0.31415												1.77944	0.92145				1.60348		0.815005	0.51432				0.322151			0.515533
O15511	13	K	Actin-related protein 2/3 complex subunit 5 OS=Homo sapiens OX=9606 GN=ARPC5 PE=1 SV=3	ARPC5	1	1.21482e-09	119.94	2	K(1)VDVDEYDENK	-2.6771	7							0.404426	1.84541																									1.96542		0.372512	1.3368	0.597158
O15511	67	K	Actin-related protein 2/3 complex subunit 5 OS=Homo sapiens OX=9606 GN=ARPC5 PE=1 SV=3	ARPC5	1	0.00164647	99.34	2	NPPINTK(1)SQAVK	0.35397	29	0.977873		0.81486			0.899868	1.23063	2.22168	0.720224			0.360127			0.203612					0.83597		0.757604		1.33459					3.19183	0.758171	1.11164		1.4422			1.2451
O15511	3	K	Actin-related protein 2/3 complex subunit 5 OS=Homo sapiens OX=9606 GN=ARPC5 PE=1 SV=3	ARPC5	1	0.00956191	88.181	2	SK(1)NTVSSAR	-2.2527	11							1.07296	0.84562				0.141167								0.438778		1.34827			1.46169	0.933568		1.36409	0.98957	1.27625			1.12803
O15511	87	K	Actin-related protein 2/3 complex subunit 5 OS=Homo sapiens OX=9606 GN=ARPC5 PE=1 SV=3	ARPC5	1	0.0102934	58.889	2	VLISFK(1)ANDIEK	-0.19354	1																													1
O15523	66	K	ATP-dependent RNA helicase DDX3Y OS=Homo sapiens OX=9606 GN=DDX3Y PE=1 SV=2	DDX3Y	1	0.000755489	96.946	2	DK(1)DAYSSFGSR	2.1471	10						1.21125					0.635423				0.374002					0.219525		1.10603	0.75294		1.18268	1.33266				1.33694			1.84854
O15523	50	K	ATP-dependent RNA helicase DDX3Y OS=Homo sapiens OX=9606 GN=DDX3Y PE=1 SV=2	DDX3Y	1	0.016377	48.157	2	EASK(1)GFHDK	1.0823	1																																	1
O15541	20	K	E3 ubiquitin-protein ligase RNF113A OS=Homo sapiens OX=9606 GN=RNF113A PE=1 SV=1	RNF113A	1	3.94347e-05	94.791	2	AVDQVCTFLFK(1)K	-0.95025	8												0.148689										1.2888	0.86491		1.48535	1.66416		0.523352		1.02474
O15541	139	K	E3 ubiquitin-protein ligase RNF113A OS=Homo sapiens OX=9606 GN=RNF113A PE=1 SV=1	RNF113A	1	0.000952866	105.36	2	SQK(1)IQEELR	-0.5195	10	0.623373							0.391823														1.28059	1.13108		2.00902	1.39625		0.727905		1.20177			0.890087			0.348092
O15541	69	K	E3 ubiquitin-protein ligase RNF113A OS=Homo sapiens OX=9606 GN=RNF113A PE=1 SV=1	RNF113A	1	0.000742802	90.306	2	VTHNPMIQK(1)TR	0.61298	5																					0.799114				1.15102	1.04987
O15551	156	K	Claudin-3 OS=Homo sapiens OX=9606 GN=CLDN3 PE=1 SV=1	CLDN3	1	8.00136e-05	86.243	2	DFYNPVVPEAQK(1)R	-1.1701	1																													1
O43143	17	K	Pre-mRNA-splicing factor ATP-dependent RNA helicase DHX15 OS=Homo sapiens OX=9606 GN=DHX15 PE=1 SV=2	DHX15	1	8.62182e-53	203.55	2	LDLGEDYPSGK(1)K	0.19241	55	0.984609	0.0763416	0.351913		0.205799	0.778792	0.356335	1.1444	0.195413		0.837322	0.685167	0.368366	0.18801	0.778275	0.207506		0.408978	0.1092	0.747084	3.2866	6.54277	1.68644	0.902989	4.4547	3.79898	0.910746	3.99032	1.96413	5.4206	0.131721	0.251056	1.85123	0.176538	0.459613	2.39783	0.794263	0.392956
O43143	786	K	Pre-mRNA-splicing factor ATP-dependent RNA helicase DHX15 OS=Homo sapiens OX=9606 GN=DHX15 PE=1 SV=2	DHX15	1	0.00195612	93.561	2	IIAK(1)LQSK	2.1896	4								1.43523			0.644864									0.599225										1.32068
O43143	515	K	Pre-mRNA-splicing factor ATP-dependent RNA helicase DHX15 OS=Homo sapiens OX=9606 GN=DHX15 PE=1 SV=2	DHX15	1	0.000296366	110.88	2	SNLGSVVLQLK(1)K	-0.20245	11																								0.8303					1.98704			0.16692		1.06493	0.631661	1.11386	1.09243
O43148	128	K	mRNA cap guanine-N7 methyltransferase OS=Homo sapiens OX=9606 GN=RNMT PE=1 SV=1	RNMT	1	0.00116557	81.335	2	K(1)IALEDVPEK	-1.7678	6																									1.50193	0.346482				1.65669			0.494899
O43148	83	K	mRNA cap guanine-N7 methyltransferase OS=Homo sapiens OX=9606 GN=RNMT PE=1 SV=1	RNMT	1	0.000253146	99.174	2	K(1)LDPEIVPEEK	2.1082	11								0.592928			0.255124									0.0826281	1.21021	1.22243	0.472771		1.39171	1.58353				1.82007			1.46335			0.905261
O43148	126	K	mRNA cap guanine-N7 methyltransferase OS=Homo sapiens OX=9606 GN=RNMT PE=1 SV=1	RNMT	1	0.0104061	61.48	2	SSTGDGTQNK(1)R	0.28125	1																																	1
O43159	78	K	Ribosomal RNA-processing protein 8 OS=Homo sapiens OX=9606 GN=RRP8 PE=1 SV=2	RRP8	1	0.000260861	97.594	2	K(1)ASFASASAEVGK	-0.39171	5																						0.956765			1.38022	0.836184		0.801465		1.02536
O43159	290	K	Ribosomal RNA-processing protein 8 OS=Homo sapiens OX=9606 GN=RRP8 PE=1 SV=2	RRP8	1	0.0074856	51.864	2	K(1)WPLQPVDR	0.16848	1																									1
O43169	34	K	Cytochrome b5 type B OS=Homo sapiens OX=9606 GN=CYB5B PE=1 SV=3	CYB5B	1	0.00336433	100.67	2	LEEVAK(1)R	0.72377	18		2.18233	0.491102				0.572936			0.972795																			1.52869							3.19186
O43172	53	K	U4/U6 small nuclear ribonucleoprotein Prp4 OS=Homo sapiens OX=9606 GN=PRPF4 PE=1 SV=2	PRPF4	1	0.00674274	66.664	2	GESGILGK(1)DGLK	0.21684	4						0.536884																1.10446			1.21359	1.14507
O43172	27	K	U4/U6 small nuclear ribonucleoprotein Prp4 OS=Homo sapiens OX=9606 GN=PRPF4 PE=1 SV=2	PRPF4	1	0.000507976	86.243	2	K(1)PHIYYGSLEEK	-1.3074	6																						1.19246			1.52626	1.6171		0.601163	0.54154	0.521476
O43172	45	K	U4/U6 small nuclear ribonucleoprotein Prp4 OS=Homo sapiens OX=9606 GN=PRPF4 PE=1 SV=2	PRPF4	1	0.00236705	69.276	2	LAK(1)GESGILGK	0.49093	9	0.77027		0.67967			0.862303		0.737922												0.133672		2.23323						1.04689	0.865427	1.67062
O43172	146	K	U4/U6 small nuclear ribonucleoprotein Prp4 OS=Homo sapiens OX=9606 GN=PRPF4 PE=1 SV=2	PRPF4	1	8.53349e-09	112.93	2	NILSVVGTDALK(1)K	2.9329	4																						0.832954			1.361	1.15595				0.65009
O43172	15	K	U4/U6 small nuclear ribonucleoprotein Prp4 OS=Homo sapiens OX=9606 GN=PRPF4 PE=1 SV=2	PRPF4	1	0.00049892	82.437	2	TK(1)APDDLVAPVVK	2.1625	10						0.328207																1.29545	0.481941		2.69206	1.17985		0.644892		1.33046			0.61047			0.436667
O43175	384	K	D-3-phosphoglycerate dehydrogenase OS=Homo sapiens OX=9606 GN=PHGDH PE=1 SV=4	PHGDH	1	4.83041e-29	142.51	2	EASK(1)QADVNLVNAK	0.1019	1
O43175	394	K	D-3-phosphoglycerate dehydrogenase OS=Homo sapiens OX=9606 GN=PHGDH PE=1 SV=4	PHGDH	1	2.86369e-15	136.06	2	QADVNLVNAK(1)LLVK	0.19414	5
O43175	33	K	D-3-phosphoglycerate dehydrogenase OS=Homo sapiens OX=9606 GN=PHGDH PE=1 SV=4	PHGDH	1	5.71494e-05	62.711	2	ILQDGGLQVVEK(1)QNLSK	0.97603	1
O43175	21	K	D-3-phosphoglycerate dehydrogenase OS=Homo sapiens OX=9606 GN=PHGDH PE=1 SV=4	PHGDH	1	2.1371e-18	149.58	2	K(1)ILQDGGLQVVEK	-0.11099	5														0.788302
O43175	8	K	D-3-phosphoglycerate dehydrogenase OS=Homo sapiens OX=9606 GN=PHGDH PE=1 SV=4	PHGDH	1	0.00457479	52.837	2	K(1)VLISDSLDPCCR	1.6849	1
O43175	58	K	D-3-phosphoglycerate dehydrogenase OS=Homo sapiens OX=9606 GN=PHGDH PE=1 SV=4	PHGDH	1	1.11185e-09	119.52	2	SATK(1)VTADVINAAEK	-0.27447	3
O43237	462	K	Cytoplasmic dynein 1 light intermediate chain 2 OS=Homo sapiens OX=9606 GN=DYNC1LI2 PE=1 SV=1	DYNC1LI2	1	5.22272e-34	120.21	2	SGQK(1)TVLSNVQEELDR	-1.663	6	0.485951																				1.39775								1.18603	0.914528						1.01575
O43237	457	K	Cytoplasmic dynein 1 light intermediate chain 2 OS=Homo sapiens OX=9606 GN=DYNC1LI2 PE=1 SV=1	DYNC1LI2	1	9.47699e-05	76.009	2	TGSPGSPGAGGVQSTAK(1)K	0.34271	3																														0.958474			0.966948			1.07458
O43242	54	K	26S proteasome non-ATPase regulatory subunit 3 OS=Homo sapiens OX=9606 GN=PSMD3 PE=1 SV=2	PSMD3	1	8.14309e-37	90.828	3	EEAATGGGSTGEADGK(1)TAAAAAEHSQR	-0.27066	5	1.10801	0.529757				2.39731
O43242	503	K	26S proteasome non-ATPase regulatory subunit 3 OS=Homo sapiens OX=9606 GN=PSMD3 PE=1 SV=2	PSMD3	1	0.00348729	65.408	2	SYNK(1)DLESAEER	-1.4562	1																																				1
O43252	9	K	Bifunctional 3'-phosphoadenosine 5'-phosphosulfate synthase 1 OS=Homo sapiens OX=9606 GN=PAPSS1 PE=1 SV=2	PAPSS1	1	0.003546	44.82	2	MEIPGSLCK(1)K	0.91717	3											0.692404																									1.3076
O43252	12	K	Bifunctional 3'-phosphoadenosine 5'-phosphosulfate synthase 1 OS=Homo sapiens OX=9606 GN=PAPSS1 PE=1 SV=2	PAPSS1	1	2.30683e-38	169.57	2	VK(1)LSNNAQNWGMQR	-0.5819	4																						1.5001								0.499896
O43290	302	K	U4/U6.U5 tri-snRNP-associated protein 1 OS=Homo sapiens OX=9606 GN=SART1 PE=1 SV=1	SART1	1	0.00468999	77.072	2	AEK(1)NVELR	0.41778	10						0.492349		0.999688														1.77085			1.54246	1.3725		0.614629	0.505788	1.28906			0.942456			0.470225
O43290	129	K	U4/U6.U5 tri-snRNP-associated protein 1 OS=Homo sapiens OX=9606 GN=SART1 PE=1 SV=1	SART1	0.999997	3.7445e-05	93.772	2	AK(1)LGLKPLEVNAIK	0.24337	3																						1.14518				1.16149				0.693321
O43290	666	K	U4/U6.U5 tri-snRNP-associated protein 1 OS=Homo sapiens OX=9606 GN=SART1 PE=1 SV=1	SART1	1	7.49405e-12	94.63	2	APNK(1)SLPSAVYCIEDK	0.15293	6						0.219454																1.37737	0.218068		2.16259	1.35221		0.6703
O43290	657	K	U4/U6.U5 tri-snRNP-associated protein 1 OS=Homo sapiens OX=9606 GN=SART1 PE=1 SV=1	SART1	1	0.000464166	114.39	2	GLLETTVQK(1)VAR	-0.30559	11			0.140254					0.98738													0.86603	1.23685			2.9264	1.28443		0.858084	0.576699	1.1483			0.573658			0.401917
O43290	749	K	U4/U6.U5 tri-snRNP-associated protein 1 OS=Homo sapiens OX=9606 GN=SART1 PE=1 SV=1	SART1	1	0.00443984	81.163	2	K(1)LDEEALLK	-0.43024	1																									1
O43290	183	K	U4/U6.U5 tri-snRNP-associated protein 1 OS=Homo sapiens OX=9606 GN=SART1 PE=1 SV=1	SART1	1	0.0033461	84.699	2	LLNQK(1)LGK	-2.2237	17	0.653799		0.690553			1.05468		1.53885												0.245993		1.54042	1.04947	0.397045		1.48558		1.0111	1.09614	2.18928			1.42275			1.05584	0.719318
O43290	336	K	U4/U6.U5 tri-snRNP-associated protein 1 OS=Homo sapiens OX=9606 GN=SART1 PE=1 SV=1	SART1	1	0.000110715	61.23	3	SILSK(1)YDEELEGERPHSFR	0.64318	2																						1.08677				0.913229
O43294	440	K	Transforming growth factor beta-1-induced transcript 1 protein OS=Homo sapiens OX=9606 GN=TGFB1I1 PE=1 SV=2	TGFB1I1	1	0.0060037	43.272	2	PLTK(1)GSFQER	-1.2976	1																																	1
O43314	1198	K	Inositol hexakisphosphate and diphosphoinositol-pentakisphosphate kinase 2 OS=Homo sapiens OX=9606 GN=PPIP5K2 PE=1 SV=3	PPIP5K2	1	0.000717128	67.548	2	ILPTPPATLK(1)STK	0.37477	2																									0.719763					1.28024
O43315	19	K	Aquaporin-9 OS=Homo sapiens OX=9606 GN=AQP9 PE=1 SV=2	AQP9	1	0.00247344	100.84	2	LVLK(1)SSLAK	-0.37718	2		1.8134
O43318	351	K	Mitogen-activated protein kinase kinase kinase 7 OS=Homo sapiens OX=9606 GN=MAP3K7 PE=1 SV=1	MAP3K7	1	0.0132803	73.637	2	LESK(1)LLK	-1.7428	1																														1
O43347	76	K	RNA-binding protein Musashi homolog 1 OS=Homo sapiens OX=9606 GN=MSI1 PE=1 SV=1	MSI1	1	0.000211306	53.051	3	GFGFVTFMDQAGVDK(1)VLAQSR	7.38	2							0.877299								1.1227
O43361	466	K	Zinc finger protein 749 OS=Homo sapiens OX=9606 GN=ZNF749 PE=1 SV=2	ZNF749	1	0.00558729	58.286	2	IHTDAFSK(1)R	-8.9187	3																																1.1628
O43390	584	K	Heterogeneous nuclear ribonucleoprotein R OS=Homo sapiens OX=9606 GN=HNRNPR PE=1 SV=1	HNRNPR	1	6.14756e-07	130.99	2	ADGYNQPDSK(1)R	-1.2148	12								0.440529														1.36694	0.623663		2.10576				0.578341	1.68645
O43390	574	K	Heterogeneous nuclear ribonucleoprotein R OS=Homo sapiens OX=9606 GN=HNRNPR PE=1 SV=1	HNRNPR	1	6.93084e-54	219.89	2	K(1)ADGYNQPDSK	0.77281	34	0.415846				0.555418	0.852829		1.4674	0.256809		0.949514	0.551351	0.351507		0.655394	0.165824	0.0810418	0.357316			1.86935	3.44978	1.03413	0.605419	4.86441	2.99928	0.621307	2.70153	1.36865	3.78154			0.759328			0.449402
O43390	374	K	Heterogeneous nuclear ribonucleoprotein R OS=Homo sapiens OX=9606 GN=HNRNPR PE=1 SV=1	HNRNPR	1	0.000578286	79.795	2	LK(1)DYAFVHFEDR	-0.69282	10																													1.73433					0.796889		0.758585	1.09631
O43390	114	K	Heterogeneous nuclear ribonucleoprotein R OS=Homo sapiens OX=9606 GN=HNRNPR PE=1 SV=1	HNRNPR	1	0.00320789	102.55	2	QGSK(1)VQESTK	-1.5635	3																														1.40495						1.20237
O43390	103	K	Heterogeneous nuclear ribonucleoprotein R OS=Homo sapiens OX=9606 GN=HNRNPR PE=1 SV=1	HNRNPR	1	0.000197782	87.942	2	SAFLCGVMK(1)TYR	0.33481	15			2.29275			1.38191		5.32502																											0.526505	0.535824	1.63576
O43390	366	K	Heterogeneous nuclear ribonucleoprotein R OS=Homo sapiens OX=9606 GN=HNRNPR PE=1 SV=1	HNRNPR	1	0.00206355	59.645	2	SFSEFGK(1)LER	1.3235	2																													0.898337
O43390	259	K	Heterogeneous nuclear ribonucleoprotein R OS=Homo sapiens OX=9606 GN=HNRNPR PE=1 SV=1	HNRNPR	1	0.000113113	97.175	2	TK(1)ENILEEFSK	0.94991	6																													1.20848					0.578001		0.399446	1.51885
O43390	341	K	Heterogeneous nuclear ribonucleoprotein R OS=Homo sapiens OX=9606 GN=HNRNPR PE=1 SV=1	HNRNPR	1	0.00721523	105.22	2	VK(1)VLFVR	-0.84712	3																									0.338468				1.11162
O43395	92	K	U4/U6 small nuclear ribonucleoprotein Prp3 OS=Homo sapiens OX=9606 GN=PRPF3 PE=1 SV=2	PRPF3	1	0.000142798	69.641	2	ELK(1)EVFGDDSEISK	2.1122	1																									1
O43395	103	K	U4/U6 small nuclear ribonucleoprotein Prp3 OS=Homo sapiens OX=9606 GN=PRPF3 PE=1 SV=2	PRPF3	1	2.43349e-40	150.81	2	EVFGDDSEISK(1)ESSGVK	0.021264	5																						0.845146			1.39596	1.26299				0.885513			0.610392
O43395	294	K	U4/U6 small nuclear ribonucleoprotein Prp3 OS=Homo sapiens OX=9606 GN=PRPF3 PE=1 SV=2	PRPF3	1	0.00968604	78.178	2	EQFK(1)QQLK	-1.6381	4																									1.76643			0.693105	0.418177	1.12229
O43395	282	K	U4/U6 small nuclear ribonucleoprotein Prp3 OS=Homo sapiens OX=9606 GN=PRPF3 PE=1 SV=2	PRPF3	1	0.00131302	113.7	2	MPTLK(1)ANIR	-4.4087	9																					0.923575					1.13501		0.736055		1.20536
O43395	328	K	U4/U6 small nuclear ribonucleoprotein Prp3 OS=Homo sapiens OX=9606 GN=PRPF3 PE=1 SV=2	PRPF3	1	0.0261879	67.903	2	TFK(1)FHDK	-1.031	2																									1.45341					0.546587
O43399	128	K	Tumor protein D54 OS=Homo sapiens OX=9606 GN=TPD52L2 PE=1 SV=2	TPD52L2	1	1.57424e-05	121.96	2	K(1)TQETLSQAGQK	-0.50038	12			0.575182		1.25867		0.430037	2.16365	0.330495																2.75287			0.790268	0.57958	0.965182			1.1827			0.635271
O43399	165	K	Tumor protein D54 OS=Homo sapiens OX=9606 GN=TPD52L2 PE=1 SV=2	TPD52L2	1	0.00216918	71.066	2	NSATFK(1)SFEDR	0.96865	1																									1
O43399	177	K	Tumor protein D54 OS=Homo sapiens OX=9606 GN=TPD52L2 PE=1 SV=2	TPD52L2	1	0.0108032	75.243	2	SK(1)VVGDR	-2.2303	1									1
O43422	118	K	52 kDa repressor of the inhibitor of the protein kinase OS=Homo sapiens OX=9606 GN=THAP12 PE=1 SV=2	THAP12	1	0.00782051	77.358	2	K(1)IDETSEQEQK	-0.16914	1																																	1
Q04637	950	K	Eukaryotic translation initiation factor 4 gamma 1 OS=Homo sapiens OX=9606 GN=EIF4G1 PE=1 SV=4	EIF4G1	0.999997	1.01869e-06	143.39	2	DLDFEK(1)AKPR	-0.01327	21	2.36034		1.19498		0.405198	1.4854			0.187137		0.437325	0.247701			0.279477					0.317267	1.04953	1.7739	0.832039		0.937937	1.75522		0.860821	0.835544	1.68267			2.0267			1.4591	0.575285
O43432	1054	K	Eukaryotic translation initiation factor 4 gamma 3 OS=Homo sapiens OX=9606 GN=EIF4G3 PE=1 SV=2	EIF4G3	0.999981	0.0109032	71.896	2	FLK(1)ITKPTIDEK	0.46822	1																														1
O43488	128	K	Aflatoxin B1 aldehyde reductase member 2 OS=Homo sapiens OX=9606 GN=AKR7A2 PE=1 SV=3	AKR7A2	1	0.00476304	65.156	2	SQLETSLK(1)R	-0.51505	2
O43488	242	K	Aflatoxin B1 aldehyde reductase member 2 OS=Homo sapiens OX=9606 GN=AKR7A2 PE=1 SV=3	AKR7A2	1	0.012552	78.816	2	YKYEDK(1)DGK	-0.39782	3		0.75806
O43488	245	K	Aflatoxin B1 aldehyde reductase member 2 OS=Homo sapiens OX=9606 GN=AKR7A2 PE=1 SV=3	AKR7A2	0.999055	0.0201974	64.906	2	YEDK(0.001)DGK(0.999)QPVGR	1.2989	3
O43488	238	K	Aflatoxin B1 aldehyde reductase member 2 OS=Homo sapiens OX=9606 GN=AKR7A2 PE=1 SV=3	AKR7A2	0.999996	0.0136899	81.099	2	YK(1)YEDKDGK	0.65527	4
O43491	507	K	Band 4.1-like protein 2 OS=Homo sapiens OX=9606 GN=EPB41L2 PE=1 SV=1	EPB41L2	1	0.0218999	43.272	2	AK(1)FLTLGSK	-0.34476	1																									1
O43491	514	K	Band 4.1-like protein 2 OS=Homo sapiens OX=9606 GN=EPB41L2 PE=1 SV=1	EPB41L2	1	0.000971606	98.009	2	FLTLGSK(1)FR	1.6739	6																						0.93489			3.05888	0.419207			0.608884	0.504545
O43491	86	K	Band 4.1-like protein 2 OS=Homo sapiens OX=9606 GN=EPB41L2 PE=1 SV=1	EPB41L2	1	0.000172489	120.33	2	QK(1)SYTLVVAK	-0.56724	1																									1
O43491	601	K	Band 4.1-like protein 2 OS=Homo sapiens OX=9606 GN=EPB41L2 PE=1 SV=1	EPB41L2	1	4.91302e-08	87.573	2	SPTK(1)APHLQLIEGK	2.8407	7																						1.07665	0.200474		2.21047	0.761075				0.751338
O43491	892	K	Band 4.1-like protein 2 OS=Homo sapiens OX=9606 GN=EPB41L2 PE=1 SV=1	EPB41L2	1	1.17895e-10	89.359	2	TEISTK(1)EVPIVQTETK	-2.631	9	1.39023					0.228418		0.757501							0.260619							1.03365			0.97299	1.64704			1.70988
O43491	946	K	Band 4.1-like protein 2 OS=Homo sapiens OX=9606 GN=EPB41L2 PE=1 SV=1	EPB41L2	1	0.00530696	76.85	2	TVK(1)GGISETR	1.2272	17	2.26815			1.01635								0.723511			1.31299		0.351193						1.05633			1.84508										1.54853
O43491	995	K	Band 4.1-like protein 2 OS=Homo sapiens OX=9606 GN=EPB41L2 PE=1 SV=1	EPB41L2	1	1.48045e-05	86.838	2	VVVHK(1)ETELAEEGED	-2.8731	3																						1.03556			0.55473	1.40971
O43583	22	K	Density-regulated protein OS=Homo sapiens OX=9606 GN=DENR PE=1 SV=2	DENR	1	0.000155977	101.48	2	NSAK(1)LDADYPLR	0.66496	8					0.619798	1.92416	1.43868	1.64018	1.18061
O43615	138	K	Mitochondrial import inner membrane translocase subunit TIM44 OS=Homo sapiens OX=9606 GN=TIMM44 PE=1 SV=2	TIMM44	1	9.41318e-05	99.589	2	ESLHEVSK(1)SDLGR	1.4199	1						1
O43633	94	K	Charged multivesicular body protein 2a OS=Homo sapiens OX=9606 GN=CHMP2A PE=1 SV=1	CHMP2A	1	2.66255e-85	199.3	2	IQTLK(1)SNNSMAQAMK	-0.89537	56	0.89198		0.470118		2.45786	1.35727	2.25714	5.8652	1.56716		0.54828	0.467113			0.321885	0.061807				0.372845	2.37292	0.746031	0.565487	0.326873	0.602626	1.81363	0.40812	1.62295	0.827699	0.99414		0.413609	1.4794	0.16808	0.278397	1.62333	0.601564	0.520276
O43633	9	K	Charged multivesicular body protein 2a OS=Homo sapiens OX=9606 GN=CHMP2A PE=1 SV=1	CHMP2A	1	0.00406589	75.243	2	K(1)TPEELLR	0.073105	1								1
O43660	510	K	Pleiotropic regulator 1 OS=Homo sapiens OX=9606 GN=PLRG1 PE=1 SV=1	PLRG1	0.999913	8.52945e-20	104.47	4	VYREDDTATEETHPVSWKPEIIK(1)R	1.0281	3																						0.89149				0.460048				1.64846
O43663	484	K	Protein regulator of cytokinesis 1 OS=Homo sapiens OX=9606 GN=PRC1 PE=1 SV=2	PRC1	1	0.0100103	76.605	2	GLAPNTPGK(1)AR	-0.15554	1																									1
O43663	487	K	Protein regulator of cytokinesis 1 OS=Homo sapiens OX=9606 GN=PRC1 PE=1 SV=2	PRC1	1	1.20367e-05	80.379	2	K(1)LNTTTMSNATANSSIR	-0.062409	1																									1
O43665	12	K	Regulator of G-protein signaling 10 OS=Homo sapiens OX=9606 GN=RGS10 PE=1 SV=3	RGS10	1	2.85767e-39	134.98	3	K(1)RPPSDIHDSDGSSSSSHQSLK	-0.32715	24	1.03		0.4204		0.916149			1.57121														0.449986	0.634384	0.780896	1.09521	1.69628	0.427854	1.23369		2.24378			2.76459		0.107649		0.825852
O43665	173	K	Regulator of G-protein signaling 10 OS=Homo sapiens OX=9606 GN=RGS10 PE=1 SV=3	RGS10	1	2.91108e-50	160.07	2	TEEEEEDLPDAQTAAK(1)R	-0.6546	12																					1.77171	1.69439	0.525025		0.910754	1.24071		0.837898	0.887063	1.51371			1.14487			0.213245
O43670	100	K	BUB3-interacting and GLEBS motif-containing protein ZNF207 OS=Homo sapiens OX=9606 GN=ZNF207 PE=1 SV=1	ZNF207	1	1.98788e-22	187.33	2	LLEQK(1)TQESQK	1.6265	33	0.802057	0.145468	0.481292		1.19675	1.41941	0.559742	3.00397	0.510097		0.394721	0.219907			0.383657					0.366863		3.1585	0.989181	0.462212	3.56035	2.28875	0.591806	1.24742	1.54685	2.33618	0.146811		2.30107		0.383078	1.07178	0.799455	0.23626
O43670	350	K	BUB3-interacting and GLEBS motif-containing protein ZNF207 OS=Homo sapiens OX=9606 GN=ZNF207 PE=1 SV=1	ZNF207	1	0.00519347	57.279	3	PAASITSK(1)PATLTTTSATSK	-0.60082	1																										1
O43676	34	K	NADH dehydrogenase [ubiquinone] 1 beta subcomplex subunit 3 OS=Homo sapiens OX=9606 GN=NDUFB3 PE=1 SV=3	NDUFB3	1	0.0124237	66.664	2	IEGTPLETIQK(1)K	-3.4055	1
O43678	13	K	NADH dehydrogenase [ubiquinone] 1 alpha subcomplex subunit 2 OS=Homo sapiens OX=9606 GN=NDUFA2 PE=1 SV=3	NDUFA2	1	0.00758916	67.903	2	GVGAK(1)LGLR	0.76249	1
O43704	5	K	Sulfotransferase 1B1 OS=Homo sapiens OX=9606 GN=SULT1B1 PE=1 SV=2	SULT1B1	1	0.000473814	98.009	2	MLSPK(1)DILR	0.74079	22																					1.62968	1.06271	1.40214	0.96487		3.65231		1.09936	1.57245	2.02048	0.122415				0.379421	0.159569
O43707	122	K	Alpha-actinin-4 OS=Homo sapiens OX=9606 GN=ACTN4 PE=1 SV=2	ACTN4	1	0.000232432	104.39	2	ALDFIASK(1)GVK	0.21615	24											0.702397	0.688831						0.416853											3.44739			0.410687	1.58412	2.80935	1.03452		0.186481
O43707	125	K	Alpha-actinin-4 OS=Homo sapiens OX=9606 GN=ACTN4 PE=1 SV=2	ACTN4	1	5.46632e-17	118.87	2	GVK(1)LVSIGAEEIVDGNAK	-0.58483	5																										0.222758								0.253633
O43707	760	K	Alpha-actinin-4 OS=Homo sapiens OX=9606 GN=ACTN4 PE=1 SV=2	ACTN4	1	6.82496e-11	84.102	2	DAK(1)GISQEQMQEFR	-1.4646	1																													1
O43707	50	K	Alpha-actinin-4 OS=Homo sapiens OX=9606 GN=ACTN4 PE=1 SV=2	ACTN4	1	8.89729e-07	92.707	2	DLLLDPAWEK(1)QQR	-1.0913	1																																		1
O43707	592	K	Alpha-actinin-4 OS=Homo sapiens OX=9606 GN=ACTN4 PE=1 SV=2	ACTN4	1	1.30568e-07	134.2	2	EAILAIHK(1)EAQR	-1.3518	50	1.30413	1.58158	0.955528			0.954524	1.01541	0.809665			1.0361	0.743703			0.58613				0.423115	0.247923	0.861966	1.94011	0.50155	1.8989	0.913152	1.33139		1.13635	3.09056	1.10273	0.870274		1.17806	1.09799	1.21386	2.12216	1.56312	0.467778
O43707	437	K	Alpha-actinin-4 OS=Homo sapiens OX=9606 GN=ACTN4 PE=1 SV=2	ACTN4	1	0.0105434	96.666	2	EAMLK(1)HR	-0.046403	31	1.10732	1.12629	0.847548	0.418018	0.465251		1.05591																	1.24756					1.70927		0.882252	0.740066	0.792836	1.24076		1.6872	1.2539	0.8469
O43707	214	K	Alpha-actinin-4 OS=Homo sapiens OX=9606 GN=ACTN4 PE=1 SV=2	ACTN4	1	0.000459716	81.799	3	HRPELIEYDK(1)LR	-0.62175	25	1.02179	0.94773	0.55755				0.621872																	1.78819					2.84172		0.473755			1.38166	0.846817	1.60832	0.858131
O43707	283	K	Alpha-actinin-4 OS=Homo sapiens OX=9606 GN=ACTN4 PE=1 SV=2	ACTN4	1	0.000170913	41.499	3	ICK(1)VLAVNQENEHLMEDYEK	-0.25058	1																													1
O43707	114	K	Alpha-actinin-4 OS=Homo sapiens OX=9606 GN=ACTN4 PE=1 SV=2	ACTN4	1	7.2943e-05	90.156	2	INNVNK(1)ALDFIASK	-0.17682	1																													1
O43707	66	K	Alpha-actinin-4 OS=Homo sapiens OX=9606 GN=ACTN4 PE=1 SV=2	ACTN4	1	2.10935e-09	112.95	3	K(1)AGTQIENIDEDFRDGLK	1.2903	19																								0.668461					2.36202				0.291967	1.13072	1.02222	1.52721	1.0251
O43707	455	K	Alpha-actinin-4 OS=Homo sapiens OX=9606 GN=ACTN4 PE=1 SV=2	ACTN4	1	3.44462e-75	238.93	3	K(1)HEAFESDLAAHQDR	-0.10464	103	1.57702	1.49874	0.977668	0.447229	0.532547	0.573239	1.12567	0.732176	0.408073	0.535496	0.6379	0.751298	0.648886	0.139727	0.308084	0.189564	0.124685	0.472418	0.178585	0.26278	0.163696	0.270228	0.16847	1.81041		0.378505	0.236395	0.235442	2.98018		1.44703	1.27447	3.11437	4.50445	2.23324	2.55428	2.54887	1.52491
O43707	54	K	Alpha-actinin-4 OS=Homo sapiens OX=9606 GN=ACTN4 PE=1 SV=2	ACTN4	1	3.59397e-16	138.71	2	K(1)TFTAWCNSHLR	-0.026933	49	0.786384	0.860633					0.295981				1.92563	1.2592	0.557408	0.204215	0.604159	0.195198		1.50234	0.755506	0.48925		1.76179	1.39967	1.76774	1.40808	2.46221	1.92673	2.13291	4.0017	0.572666	0.229875		1.61717	0.884973	0.585651	0.950224	0.784765
O43707	417	K	Alpha-actinin-4 OS=Homo sapiens OX=9606 GN=ACTN4 PE=1 SV=2	ACTN4	1	0.00148226	93.467	2	LDHLAEK(1)FR	1.1071	14	0.695719	0.660064										0.367884							1.61919					1.2298					3.35389		0.589634						1.34751
O43707	421	K	Alpha-actinin-4 OS=Homo sapiens OX=9606 GN=ACTN4 PE=1 SV=2	ACTN4	1	1.50072e-07	108.5	2	QK(1)ASIHEAWTDGK	1.6004	19	0.399063	0.257605																						1.10211					2.34746		0.685625			1.94845		1.15654	1.67947
O43707	331	K	Alpha-actinin-4 OS=Homo sapiens OX=9606 GN=ACTN4 PE=1 SV=2	ACTN4	1	2.45722e-35	144.51	2	TIQEMQQK(1)LEDFR	0.68003	3																													1.38501
O43707	108	K	Alpha-actinin-4 OS=Homo sapiens OX=9606 GN=ACTN4 PE=1 SV=2	ACTN4	1	5.47084e-05	161.12	2	VHK(1)INNVNK	-0.51263	29	1.49931		0.880616	0.223674		0.394287																0.398426		1.89192		0.344159					1.13037	0.636042	0.90469	1.70111	1.32695	1.47934	1.81733	0.444676
O43707	859	K	Alpha-actinin-4 OS=Homo sapiens OX=9606 GN=ACTN4 PE=1 SV=2	ACTN4	1	5.20095e-30	161.23	2	VLAGDK(1)NFITAEELR	-1.4099	27	0.428226	0.393322					0.773364	0.573937				0.15214												1.78396	0.554966	0.43766			4.48575		0.231084	0.487634		1.18371	0.697901	1.52696
O43707	323	K	Alpha-actinin-4 OS=Homo sapiens OX=9606 GN=ACTN4 PE=1 SV=2	ACTN4	1	3.18013e-07	117.45	2	VPQK(1)TIQEMQQK	0.24296	11																								0.964342					2.74064				0.250304	0.770369	0.744457	1.46134	1.2016
O43707	632	K	Alpha-actinin-4 OS=Homo sapiens OX=9606 GN=ACTN4 PE=1 SV=2	ACTN4	1	0.00140351	109.11	2	VQQLVPK(1)R	3.3535	39	1.64944	1.77957	0.989304			0.485399	0.774368				0.837329							0.240433				0.71741		1.63092					2.63414	0.379547	0.573302	0.250254		1.57964	1.26835	1.95824	1.96648	0.557658
O43707	625	K	Alpha-actinin-4 OS=Homo sapiens OX=9606 GN=ACTN4 PE=1 SV=2	ACTN4	1	0.00172094	85.716	2	WEK(1)VQQLVPK	-1.369	3																								0.78387					1.96278
O43708	32	K	Maleylacetoacetate isomerase OS=Homo sapiens OX=9606 GN=GSTZ1 PE=1 SV=3	GSTZ1	1	0.0108635	53.028	2	GIDYK(1)TVPINLIK	-8.9143	1										1
O43708	94	K	Maleylacetoacetate isomerase OS=Homo sapiens OX=9606 GN=GSTZ1 PE=1 SV=3	GSTZ1	1	0.0131682	56.091	2	LLPQDPK(1)K	0.042649	3
O43708	191	K	Maleylacetoacetate isomerase OS=Homo sapiens OX=9606 GN=GSTZ1 PE=1 SV=3	GSTZ1	1	7.09394e-09	101.64	2	VDLTPYPTISSINK(1)R	-0.96757	6
O43719	221	K	HIV Tat-specific factor 1 OS=Homo sapiens OX=9606 GN=HTATSF1 PE=1 SV=1	HTATSF1	1	0.00281873	67.881	2	FQLK(1)GEYDASK	1.4039	8																						1.53423	0.761245		1.6697	0.827558				0.804367			1.51415			0.603313	0.285433
O43719	410	K	HIV Tat-specific factor 1 OS=Homo sapiens OX=9606 GN=HTATSF1 PE=1 SV=1	HTATSF1	1	1.13975e-30	42.33	4	HFSEHPSTSK(1)MNAQETATGMAFEEPIDEK	2.0434	1																						1
O43719	119	K	HIV Tat-specific factor 1 OS=Homo sapiens OX=9606 GN=HTATSF1 PE=1 SV=1	HTATSF1	1	0.000214694	77.157	2	K(1)AESGWFHVEEDR	-0.28642	9	0.233112																					2.01021			2.13211					0.907412					0.099047	0.61811
O43719	303	K	HIV Tat-specific factor 1 OS=Homo sapiens OX=9606 GN=HTATSF1 PE=1 SV=1	HTATSF1	1	0.000320833	113.14	2	K(1)LLLFDR	-0.11449	5	0.687299																					1.24323			1.08675	0.946134							1.03658
O43719	239	K	HIV Tat-specific factor 1 OS=Homo sapiens OX=9606 GN=HTATSF1 PE=1 SV=1	HTATSF1	1	0.00277723	121.52	2	K(1)LSMQQK	0.54905	13	1.14103																						2.15205	0.555694	2.23304	0.511052	0.503101	0.543767	0.567071	0.89028			1.35522			0.520823	0.895526	1.13135
O43719	245	K	HIV Tat-specific factor 1 OS=Homo sapiens OX=9606 GN=HTATSF1 PE=1 SV=1	HTATSF1	1	0.00289591	57.003	3	LSMQQK(1)QLDWRPER	1.9052	2																									1.64375													0.356254
O43719	509	K	HIV Tat-specific factor 1 OS=Homo sapiens OX=9606 GN=HTATSF1 PE=1 SV=1	HTATSF1	1	0.000277643	86.243	2	TLK(1)NDCEENGLAK	1.2893	2																						1.78573				0.214266
O43719	297	K	HIV Tat-specific factor 1 OS=Homo sapiens OX=9606 GN=HTATSF1 PE=1 SV=1	HTATSF1	1	0.00331064	52.591	2	VECSK(1)FGQIR	1.4023	1																						1
O43768	40	K	Alpha-endosulfine OS=Homo sapiens OX=9606 GN=ENSA PE=1 SV=1	ENSA	1	0.00133449	106.93	2	AK(1)YPSLGQK	-0.081552	22											0.664489	0.497758			0.530214	0.102195		0.170715	0.164639	0.507547	2.06972	2.94308	1.46595	0.59105	1.81008	2.94066	0.646708	2.24736		2.6515
O43768	63	K	Alpha-endosulfine OS=Homo sapiens OX=9606 GN=ENSA PE=1 SV=1	ENSA	1	6.2572e-06	103.76	2	GQK(1)YFDSGDYNMAK	1.1817	7																						0.600296			2.19464			0.505394		0.699666
O43768	74	K	Alpha-endosulfine OS=Homo sapiens OX=9606 GN=ENSA PE=1 SV=1	ENSA	1	1.50673e-52	195.8	2	YFDSGDYNMAK(1)AK	1.2455	29											0.402129	0.312303			0.259128					0.158018	2.19595	2.43679	0.632144	0.2418	1.61484	1.53701	0.320389	1.63689	0.854504	2.22302
O43768	107	K	Alpha-endosulfine OS=Homo sapiens OX=9606 GN=ENSA PE=1 SV=1	ENSA	1	0.00159244	93.467	2	K(1)SSLVTSK	3.5536	5											0.251464											1.89987			1.24075			1.44996
O43768	114	K	Alpha-endosulfine OS=Homo sapiens OX=9606 GN=ENSA PE=1 SV=1	ENSA	1	2.50753e-38	179.98	2	SSLVTSK(1)LAGGQVE	0.50572	52	0.0443285			0.415369			0.130784				0.795645	0.297266	0.0651558	0.378895	0.611097				0.179587	0.146267	3.46426	5.6481	2.27899	0.997073	2.76698	6.60617	1.3857	3.64419	1.42952	4.6759		0.171407	0.303515			0.431069	0.367653	0.577811
O43768	80	K	Alpha-endosulfine OS=Homo sapiens OX=9606 GN=ENSA PE=1 SV=1	ENSA	1	1.65266e-05	127.93	2	NK(1)QLPSAGPDK	-0.16816	28											0.564475	0.509347	0.234912		0.383442	0.108713		0.205076		0.454141	2.05818	4.62838	1.90619	0.717191	2.75864	2.28038	0.787203	3.18988	0.940312	3.37979			0.24119			0.187108	0.279611
O43768	56	K	Alpha-endosulfine OS=Homo sapiens OX=9606 GN=ENSA PE=1 SV=1	ENSA	1	0.0002792	106.93	2	PGGSDFLMK(1)R	-0.36375	15											0.186536	0.296173										1.61533	0.877511	0.505824	2.80792	0.590187	0.486253	1.23418	0.58427	1.81582
O43772	170	K	Mitochondrial carnitine/acylcarnitine carrier protein OS=Homo sapiens OX=9606 GN=SLC25A20 PE=1 SV=1	SLC25A20	1	0.00204031	81.335	2	GIYK(1)GTVLTLMR	-1.63	4						0.738384
O43772	157	K	Mitochondrial carnitine/acylcarnitine carrier protein OS=Homo sapiens OX=9606 GN=SLC25A20 PE=1 SV=1	SLC25A20	1	0.00404214	60.892	2	YTGTLDCAK(1)K	1.8717	2
O43809	56	K	Cleavage and polyadenylation specificity factor subunit 5 OS=Homo sapiens OX=9606 GN=NUDT21 PE=1 SV=1	NUDT21	1	1.40312e-08	108.93	2	EPLYEK(1)DSSVAAR	-0.16873	2																													1.32458
O43809	23	K	Cleavage and polyadenylation specificity factor subunit 5 OS=Homo sapiens OX=9606 GN=NUDT21 PE=1 SV=1	NUDT21	1	6.79545e-178	318.9	2	GVTQFGNK(1)YIQQTK	-1.1784	57	1.10306		0.699		0.322254	1.15043	0.368527	1.60281	0.261643		0.83497	0.538595	0.320152	0.140546	0.497495	0.147174		0.308078	0.0469777	0.719345	2.38202	6.18543	1.63788	0.90834	3.82914	3.9387	0.765008	3.20973	2.68669	4.4636		0.218791	3.1667		0.625942	2.43388	1.08813	0.308401
O43813	128	K	Glutathione S-transferase LANCL1 OS=Homo sapiens OX=9606 GN=LANCL1 PE=1 SV=1	LANCL1	1	1.36365e-44	176.97	2	MNNEK(1)QAEDCITR	2.9544	71	2.74032	0.492053	1.26984	1.5027	1.51235	2.21305	1.74788	3.33435			1.05001	0.499503	0.404377		0.405702			0.185713		0.609944	2.24501	2.2572	0.606557	0.516054	0.93424	2.54264	0.828413		1.40999	1.22598	0.339526		4.16776		0.212001	1.2593	0.915402	0.521769
O43815	500	K	Striatin OS=Homo sapiens OX=9606 GN=STRN PE=1 SV=4	STRN	1	5.21844e-16	121.86	2	K(1)STSLDVEPIYTFR	-0.13693	4																						0.922076			1.83233	0.512506				0.733089
O43815	353	K	Striatin OS=Homo sapiens OX=9606 GN=STRN PE=1 SV=4	STRN	1	9.46316e-05	127.94	2	SK(1)LQDMLANLR	0.49046	9	0.407025					0.781933																1.82886			1.95044	1.44504		0.340404	0.307938	0.938353
O43818	84	K	U3 small nucleolar RNA-interacting protein 2 OS=Homo sapiens OX=9606 GN=RRP9 PE=1 SV=1	RRP9	1	0.00288324	76.572	2	LAK(1)LYLEQLR	-0.72944	4						0.218351																1.33169			1.90505											0.544908
O43823	306	K	A-kinase anchor protein 8 OS=Homo sapiens OX=9606 GN=AKAP8 PE=1 SV=1	AKAP8	1	2.16325e-05	141.44	2	K(1)QFQLYEEPDTK	2.576	11											0.0964628										0.821175	1.71054	0.735432		2.88448	1.12126	0.0615618	0.982691		1.7755			0.373471			0.437425
O43837	350	K	Isocitrate dehydrogenase [NAD] subunit beta, mitochondrial OS=Homo sapiens OX=9606 GN=IDH3B PE=1 SV=2	IDH3B	1	6.05928e-06	62.494	3	HLNLEYHSSMIADAVK(1)K	0.052799	1																																				1
O43837	135	K	Isocitrate dehydrogenase [NAD] subunit beta, mitochondrial OS=Homo sapiens OX=9606 GN=IDH3B PE=1 SV=2	IDH3B	1	6.30577e-11	112.93	2	K(1)LDLFANVVHVK	1.3141	8	0.615152					1.70552																1.59765				0.523236			0.329322	0.594343						2.54457
O43837	218	K	Isocitrate dehydrogenase [NAD] subunit beta, mitochondrial OS=Homo sapiens OX=9606 GN=IDH3B PE=1 SV=2	IDH3B	1	0.0100602	44.57	2	VTAVHK(1)ANIMK	0.011162	1
O43852	281	K	Calumenin OS=Homo sapiens OX=9606 GN=CALU PE=1 SV=2	CALU	1	0.000725731	84.309	2	HLVYESDQNK(1)DGK	0.0036336	1	1
O43852	70	K	Calumenin OS=Homo sapiens OX=9606 GN=CALU PE=1 SV=2	CALU	1	0.00621881	48.701	2	TFDQLTPEESK(1)ER	-3.9721	2								1.10441																									0.895587
O43865	108	K	S-adenosylhomocysteine hydrolase-like protein 1 OS=Homo sapiens OX=9606 GN=AHCYL1 PE=1 SV=2	AHCYL1	1	0.00205497	69.915	2	GSSNFCVK(1)NIK	-1.4054	1
O43865	40	K	S-adenosylhomocysteine hydrolase-like protein 1 OS=Homo sapiens OX=9606 GN=AHCYL1 PE=1 SV=2	AHCYL1	1	0.000104717	68.108	2	K(1)QIQFADDMQEFTK	-0.92066	3																									2.05398			0.386902								0.559115
Q96HN2	559	K	Adenosylhomocysteinase 3 OS=Homo sapiens OX=9606 GN=AHCYL2 PE=1 SV=1	AHCYL2	1	0.0028691	65.933	2	YK(1)QDVYLLPK	-1.0566	3																								1.06074
O43895	366	K	Xaa-Pro aminopeptidase 2 OS=Homo sapiens OX=9606 GN=XPNPEP2 PE=1 SV=3	XPNPEP2	1	4.64065e-05	132.44	2	EQALLK(1)ASHVR	0.28349	1
O43920	8	K	NADH dehydrogenase [ubiquinone] iron-sulfur protein 5 OS=Homo sapiens OX=9606 GN=NDUFS5 PE=1 SV=3	NDUFS5	1	0.00137034	105.04	2	PFLDIQK(1)R	-0.61193	7																													0.559526								0.296289
O43929	7	K	Origin recognition complex subunit 4 OS=Homo sapiens OX=9606 GN=ORC4 PE=1 SV=2	ORC4	1	1.54954e-16	96.27	3	SK(1)SNSLIHTECLSQVQR	-0.32666	8																						1.90575	0.58572		1.64083	1.0136		0.700501		1.21585						0.68673	0.251018
O60216	323	K	Double-strand-break repair protein rad21 homolog OS=Homo sapiens OX=9606 GN=RAD21 PE=1 SV=2	RAD21	1	0.010847	51.864	2	K(1)LIVDSVK	0.711	2																									1.24593								0.754067
O60216	477	K	Double-strand-break repair protein rad21 homolog OS=Homo sapiens OX=9606 GN=RAD21 PE=1 SV=2	RAD21	1	0.000562711	54.556	2	TNIDESAMPPPPPQGVK(1)R	-0.17223	1																						1
O60218	12	K	Aldo-keto reductase family 1 member B10 OS=Homo sapiens OX=9606 GN=AKR1B10 PE=1 SV=2	AKR1B10	1	0.0188124	51.872	2	AK(1)MPIVGLGTWK	-1.0346	1			1
O60218	22	K	Aldo-keto reductase family 1 member B10 OS=Homo sapiens OX=9606 GN=AKR1B10 PE=1 SV=2	AKR1B10	1	0.000105491	55.578	2	MPIVGLGTWK(1)SPLGK	2.8327	2			1
O60218	169	K	Aldo-keto reductase family 1 member B10 OS=Homo sapiens OX=9606 GN=AKR1B10 PE=1 SV=2	AKR1B10	0.974466	8.36625e-05	80.026	3	ALGVSNFSHFQIEK(0.974)LLNK(0.026)PGLK	2.2099	1						1
O60218	173	K	Aldo-keto reductase family 1 member B10 OS=Homo sapiens OX=9606 GN=AKR1B10 PE=1 SV=2	AKR1B10	1	0.00492271	81.32	2	LLNK(1)PGLK	0.36904	11	1.90145		1.69201			0.628176				0.528938																					0.721669					0.85658
O60218	10	K	Aldo-keto reductase family 1 member B10 OS=Homo sapiens OX=9606 GN=AKR1B10 PE=1 SV=2	AKR1B10	1	8.53574e-09	124.81	2	ATFVELSTK(1)AK	-2.0547	14	2.02784		1.74409			2.49734			1.16995	0.994461																					0.461805					0.373557
O60218	128	K	Aldo-keto reductase family 1 member B10 OS=Homo sapiens OX=9606 GN=AKR1B10 PE=1 SV=2	AKR1B10	1	0.000761081	98.009	2	DDK(1)GNAIGGK	0.091632	7	1.3477		1.29565			2.22812			1.41858
O60218	33	K	Aldo-keto reductase family 1 member B10 OS=Homo sapiens OX=9606 GN=AKR1B10 PE=1 SV=2	AKR1B10	1	0.0127062	53.028	2	EAVK(1)VAIDAGYR	-0.41389	1
O60218	243	K	Aldo-keto reductase family 1 member B10 OS=Homo sapiens OX=9606 GN=AKR1B10 PE=1 SV=2	AKR1B10	1	9.89883e-05	154.28	2	K(1)TAAQVLIR	0.75935	15	2.12159		1.9228	1.18137		0.821308			0.296542	0.644425																					0.940437					0.758092
O60218	263	K	Aldo-keto reductase family 1 member B10 OS=Homo sapiens OX=9606 GN=AKR1B10 PE=1 SV=2	AKR1B10	1	0.00215965	57.003	2	NVIVIPK(1)SVTPAR	0.23867	2						1.37232				0.627678
O60218	125	K	Aldo-keto reductase family 1 member B10 OS=Homo sapiens OX=9606 GN=AKR1B10 PE=1 SV=2	AKR1B10	1	0.0047126	72.365	2	SGDDLFPK(1)DDK	-0.6719	5	0.906917		0.896043	1.10993		1.29405			0.793054
O60218	179	K	Aldo-keto reductase family 1 member B10 OS=Homo sapiens OX=9606 GN=AKR1B10 PE=1 SV=2	AKR1B10	1	4.67901e-06	96.27	3	YK(1)PVTNQVECHPYLTQEK	1.1403	19	2.13		1.95102	0.754714		1.21188				0.541841																										0.625201
O60218	195	K	Aldo-keto reductase family 1 member B10 OS=Homo sapiens OX=9606 GN=AKR1B10 PE=1 SV=2	AKR1B10	0.999998	3.33207e-24	75.686	4	YKPVTNQVECHPYLTQEK(1)LIQYCHSK	0.56804	4			1.66995			1.35092				0.598438
O60231	291	K	Pre-mRNA-splicing factor ATP-dependent RNA helicase DHX16 OS=Homo sapiens OX=9606 GN=DHX16 PE=1 SV=2	DHX16	1	0.000659417	55.604	2	AAGEQEK(1)LEATNR	1.3296	1																									1
O60231	93	K	Pre-mRNA-splicing factor ATP-dependent RNA helicase DHX16 OS=Homo sapiens OX=9606 GN=DHX16 PE=1 SV=2	DHX16	1	0.0162488	72.355	2	ALLEK(1)NR	-0.025222	3																									1.30507	1.18339		0.511543
O60231	1027	K	Pre-mRNA-splicing factor ATP-dependent RNA helicase DHX16 OS=Homo sapiens OX=9606 GN=DHX16 PE=1 SV=2	DHX16	1	0.000563237	133.68	2	ELEDPHAK(1)K	-1.2204	11			0.605102			0.60213															1.54578		0.611269			1.846	0.425688	0.671573		1.07201			2.10605			1.23556
O60231	340	K	Pre-mRNA-splicing factor ATP-dependent RNA helicase DHX16 OS=Homo sapiens OX=9606 GN=DHX16 PE=1 SV=2	DHX16	1	1.16499e-05	150.17	2	LGAASLK(1)FGAR	-0.21063	8																						1.43549	0.267584		1.47522	1.22046		0.5326		1.06765			1.18026			0.820722
O60234	25	K	Glia maturation factor gamma OS=Homo sapiens OX=9606 GN=GMFG PE=1 SV=1	GMFG	1	1.40577e-14	156.57	2	K(1)ETDNAAIIMK	-0.36125	50	1.11174		1.17659		1.01177	0.261454	0.495304	3.9011	0.508665		0.600237	0.423934	0.668206		0.532228			0.693529		2.34554	1.83035	2.05122	0.568953	0.85631	0.823626	1.23688	1.09414	1.66225	1.67225	1.07786	1.11474	0.538949	2.20792		0.675807	0.840548	1.23436	0.889234
O60264	761	K	SWI/SNF-related matrix-associated actin-dependent regulator of chromatin subfamily A member 5 OS=Homo sapiens OX=9606 GN=SMARCA5 PE=1 SV=1	SMARCA5	1	0.0147148	75.243	2	APK(1)APRPPK	-0.2288	1																						1
O60264	739	K	SWI/SNF-related matrix-associated actin-dependent regulator of chromatin subfamily A member 5 OS=Homo sapiens OX=9606 GN=SMARCA5 PE=1 SV=1	SMARCA5	1	0.000104758	106.35	2	K(1)ANYAVDAYFR	0.17087	6																						0.689964	0.145832		3.27359	0.308812		0.512214		1.06958
O60264	1036	K	SWI/SNF-related matrix-associated actin-dependent regulator of chromatin subfamily A member 5 OS=Homo sapiens OX=9606 GN=SMARCA5 PE=1 SV=1	SMARCA5	1	0.00249387	74.269	2	K(1)MDGAPDGR	-1.0789	6																						1.8457		0.1115	1.71299	1.06672			0.310676	0.952416
O60264	694	K	SWI/SNF-related matrix-associated actin-dependent regulator of chromatin subfamily A member 5 OS=Homo sapiens OX=9606 GN=SMARCA5 PE=1 SV=1	SMARCA5	1	0.00565777	63.397	2	LSK(1)MGESSLR	0.46872	3																									1.11356			0.662396					1.22404
O60264	119	K	SWI/SNF-related matrix-associated actin-dependent regulator of chromatin subfamily A member 5 OS=Homo sapiens OX=9606 GN=SMARCA5 PE=1 SV=1	SMARCA5	1	0.000272929	84.368	2	TPTSPLK(1)MK	-1.4368	6																						1.72506			0.651033					0.623909
O60264	929	K	SWI/SNF-related matrix-associated actin-dependent regulator of chromatin subfamily A member 5 OS=Homo sapiens OX=9606 GN=SMARCA5 PE=1 SV=1	SMARCA5	1	0.00109679	93.561	2	YK(1)APFHQLR	2.4629	13	0.24891										0.206637									0.196239		2.97711			0.806097	0.67088		1.17688	0.854064	1.81809			1.47791			0.56719
O60271	603	K	C-Jun-amino-terminal kinase-interacting protein 4 OS=Homo sapiens OX=9606 GN=SPAG9 PE=1 SV=4	SPAG9	1	0.000637047	83.438	2	SSTLSQLPGDK(1)SK	-1.6398	2	0.62124					1.37876
O60282	776	K	Kinesin heavy chain isoform 5C OS=Homo sapiens OX=9606 GN=KIF5C PE=1 SV=1	KIF5C	1	0.00131827	122.44	2	LLLLNDK(1)REQAR	-6.8277	10		0.535666				0.964435	0.34096	0.627988
P33176	240	K	Kinesin-1 heavy chain OS=Homo sapiens OX=9606 GN=KIF5B PE=1 SV=1	KIF5B	1	1.40972e-06	82.437	2	VSK(1)TGAEGAVLDEAK	-1.8608	4						1.48064																1.09045				0.392486										1.03642
O60287	23	K	Nucleolar pre-ribosomal-associated protein 1 OS=Homo sapiens OX=9606 GN=URB1 PE=1 SV=4	URB1	1	5.65786e-05	69.224	2	ASGGQDGAASSAGAAK(1)R	-0.31433	4																						1.0742			1.45796	0.829612							0.638233
O60293	687	K	Zinc finger C3H1 domain-containing protein OS=Homo sapiens OX=9606 GN=ZFC3H1 PE=1 SV=3	ZFC3H1	1	0.00771496	76.833	2	IQNPK(1)FHR	2.8191	3																						1.89451				0.73276				0.372729
O60306	762	K	RNA helicase aquarius OS=Homo sapiens OX=9606 GN=AQR PE=1 SV=4	AQR	1	4.03255e-11	130.65	2	K(1)DADVEDEDTEEAK	0.047132	15																				0.103573	1.55126	2.18764	0.276293	0.117541	1.58442	2.97962		0.63448	0.51722	1.29062			2.00009		0.196303	0.900005	0.556741
O60313	328	K	Dynamin-like 120 kDa protein, mitochondrial OS=Homo sapiens OX=9606 GN=OPA1 PE=1 SV=3	OPA1	1	0.000299195	41.499	3	SPVK(1)VTLSEGPHHVALFK	0.014438	1						1
O60318	555	K	Germinal-center associated nuclear protein OS=Homo sapiens OX=9606 GN=MCM3AP PE=1 SV=2	MCM3AP	1	6.29577e-11	99.589	2	TGASSLLNK(1)SSPVK	0.40709	2																						0.536898								1.4631
O60343	653	K	TBC1 domain family member 4 OS=Homo sapiens OX=9606 GN=TBC1D4 PE=1 SV=2	TBC1D4	1	0.00177936	87.251	2	K(1)LNLQDGR	0.20974	1																									1
O60437	1111	K	Periplakin OS=Homo sapiens OX=9606 GN=PPL PE=1 SV=4	PPL	1	0.0190867	43.272	2	AMAEGK(1)ITVK	0.31754	1									1
O60437	1183	K	Periplakin OS=Homo sapiens OX=9606 GN=PPL PE=1 SV=4	PPL	1	6.14332e-08	112.73	3	EIVRPDPK(1)AESEVANLR	1.7481	3		1.35725							1.26039
O60437	12	K	Periplakin OS=Homo sapiens OX=9606 GN=PPL PE=1 SV=4	PPL	1	0.000136679	126.29	2	GK(1)YSPTVQTR	0.5753	13		0.612014							0.804489		3.1991	0.201597			1.20439			0.214532	0.57547	0.817463						0.0885799			0.231913							4.31248	0.444183
O60437	1339	K	Periplakin OS=Homo sapiens OX=9606 GN=PPL PE=1 SV=4	PPL	1	0.0191001	65.313	2	K(1)EEELSR	0.8868	1									1
O60437	1157	K	Periplakin OS=Homo sapiens OX=9606 GN=PPL PE=1 SV=4	PPL	1	0.00175266	57.293	2	K(1)IWALEEENAK	3.4756	2											0.739399																									1.2606
O60437	1520	K	Periplakin OS=Homo sapiens OX=9606 GN=PPL PE=1 SV=4	PPL	1	0.00288324	67.881	2	LK(1)SSLEEESR	-0.22372	1		1
O60437	1122	K	Periplakin OS=Homo sapiens OX=9606 GN=PPL PE=1 SV=4	PPL	1	0.00879582	60.892	2	VEK(1)DAATER	0.76804	3		1.58609
O60437	1173	K	Periplakin OS=Homo sapiens OX=9606 GN=PPL PE=1 SV=4	PPL	1	0.00690861	81.32	2	VVVQEK(1)VR	-0.019819	2		0.951673							1.04833
O60488	117	K	Long-chain-fatty-acid--CoA ligase 4 OS=Homo sapiens OX=9606 GN=ACSL4 PE=1 SV=2	ACSL4	1	0.00796112	73.637	2	K(1)LILGNYK	-1.1358	1			1
O60488	213	K	Long-chain-fatty-acid--CoA ligase 4 OS=Homo sapiens OX=9606 GN=ACSL4 PE=1 SV=2	ACSL4	1	8.20097e-05	82.437	2	LK(1)TALLDISCVK	0.47403	1			1
O60488	702	K	Long-chain-fatty-acid--CoA ligase 4 OS=Homo sapiens OX=9606 GN=ACSL4 PE=1 SV=2	ACSL4	1	0.00570533	53.517	2	NHYLK(1)DIER	1.312	1								1
O60502	597	K	Protein O-GlcNAcase OS=Homo sapiens OX=9606 GN=OGA PE=1 SV=2	OGA	1	4.95664e-09	130.79	2	ANSSVVSVNCK(1)GK	0.86357	7																						1.24609	0.326986		2.58169	1.00577		0.442103		0.671894			0.72547
O60502	4	K	Protein O-GlcNAcase OS=Homo sapiens OX=9606 GN=OGA PE=1 SV=2	OGA	1	0.000229409	58.476	2	VQK(1)ESQATLEER	-1.3212	1																									1
O60504	415	K	Vinexin OS=Homo sapiens OX=9606 GN=SORBS3 PE=1 SV=2	SORBS3	1	0.000568908	51.454	3	EVDK(1)NWLEGEHHGR	1.1534	1									1
O60504	388	K	Vinexin OS=Homo sapiens OX=9606 GN=SORBS3 PE=1 SV=2	SORBS3	1	0.0005154	92.428	2	LK(1)FDFQAQSPK	0.65979	7						0.920021	0.667684	1.85446	1.73604			0.612003			0.907827															0.301969
O60506	363	K	Heterogeneous nuclear ribonucleoprotein Q OS=Homo sapiens OX=9606 GN=SYNCRIP PE=1 SV=2	SYNCRIP	1	0.0155381	65.404	2	AFSQFGK(1)LER	-4.0525	1																								1
O60506	371	K	Heterogeneous nuclear ribonucleoprotein Q OS=Homo sapiens OX=9606 GN=SYNCRIP PE=1 SV=2	SYNCRIP	1	0.0030373	44.82	3	LK(1)DYAFIHFDER	0.13194	1																													1
O60506	256	K	Heterogeneous nuclear ribonucleoprotein Q OS=Homo sapiens OX=9606 GN=SYNCRIP PE=1 SV=2	SYNCRIP	1	2.7492e-05	130.79	2	TK(1)EQILEEFSK	-1.3728	13	0.969422						0.817164	1.40908																0.680948					2.38362				0.653576	0.786227	0.698607		1.01215
O60508	173	K	Pre-mRNA-processing factor 17 OS=Homo sapiens OX=9606 GN=CDC40 PE=1 SV=1	CDC40	1	1.98881e-05	106	2	NQGLTVFETGQK(1)K	-1.1311	6																						1.69096			2.26306	0.640052		0.316406		0.71174			0.377783
O60547	287	K	GDP-mannose 4,6 dehydratase OS=Homo sapiens OX=9606 GN=GMDS PE=1 SV=1	GMDS	1	0.000390342	72.922	2	EFVEK(1)SFLHIGK	0.42056	1																													1
O60551	82	K	Glycylpeptide N-tetradecanoyltransferase 2 OS=Homo sapiens OX=9606 GN=NMT2 PE=1 SV=1	NMT2	1	0.000518427	97.594	2	IQQPSK(1)NPSVPMQK	-0.21688	1						1
O60551	90	K	Glycylpeptide N-tetradecanoyltransferase 2 OS=Homo sapiens OX=9606 GN=NMT2 PE=1 SV=1	NMT2	1	0.0227725	44.045	2	NPSVPMQK(1)LQDIQR	2.559	1						1
O60563	395	K	Cyclin-T1 OS=Homo sapiens OX=9606 GN=CCNT1 PE=1 SV=1	CCNT1	1	0.000912528	67.548	2	AK(1)HAEELAAQK	0.15291	1																									1
O60575	75	K	Serine protease inhibitor Kazal-type 4 OS=Homo sapiens OX=9606 GN=SPINK4 PE=1 SV=1	SPINK4	1	0.00510076	87.895	2	TK(1)QDIQIMK	-3.1297	2
O60610	1249	K	Protein diaphanous homolog 1 OS=Homo sapiens OX=9606 GN=DIAPH1 PE=1 SV=2	DIAPH1	1	0.00411171	45.939	2	DDAMAAVPAK(1)VSK	0.38793	1	1
O60610	1252	K	Protein diaphanous homolog 1 OS=Homo sapiens OX=9606 GN=DIAPH1 PE=1 SV=2	DIAPH1	1	8.75807e-20	130.78	2	VSK(1)NSETFPTILEEAK	1.6869	7	0.377848					0.778255	1.97664	2.51974	0.181367						0.166152
O60610	1224	K	Protein diaphanous homolog 1 OS=Homo sapiens OX=9606 GN=DIAPH1 PE=1 SV=2	DIAPH1	1	1.18747e-20	122.2	2	K(1)AGCAVTSLLASELTK	5.9602	7	0.882223					1.05675	1.59171	1.65783	0.638935						0.987671										0.184882
O60610	35	K	Protein diaphanous homolog 1 OS=Homo sapiens OX=9606 GN=DIAPH1 PE=1 SV=2	DIAPH1	1	4.71559e-10	109.47	2	SPDELPSAGGDGGK(1)SK	-0.52045	5	1.18265					0.565362	1.91327		0.880776																					0.457938
O60656	99	K	UDP-glucuronosyltransferase 1A9 OS=Homo sapiens OX=9606 GN=UGT1A9 PE=1 SV=1	UGT1A9	1	0.000362716	83.623	3	AFAHAQWK(1)AQVR	-0.18468	7	0.389897		1.52243			1.44379
P19224	433	K	UDP-glucuronosyltransferase 1-6 OS=Homo sapiens OX=9606 GN=UGT1A6 PE=1 SV=2	UGT1A6	1	0.00260144	87.251	2	AVINDK(1)SYK	0.16794	17		1.92426	1.38754	1.3604		0.999038		0.123941	0.2598	0.920571
P19224	436	K	UDP-glucuronosyltransferase 1-6 OS=Homo sapiens OX=9606 GN=UGT1A6 PE=1 SV=2	UGT1A6	1	0.00153258	121.31	2	SYK(1)ENIMR	-2.332	25	1.02362	1.47107	1.27261			0.967247	0.380059			0.599927
P19224	468	K	UDP-glucuronosyltransferase 1-6 OS=Homo sapiens OX=9606 GN=UGT1A6 PE=1 SV=2	UGT1A6	1	0.00483092	73.637	3	HK(1)GAPHLR	-0.17594	1		1
P19224	317	K	UDP-glucuronosyltransferase 1-6 OS=Homo sapiens OX=9606 GN=UGT1A6 PE=1 SV=2	UGT1A6	1	0.000109062	90.142	2	K(1)AMAIADALGK	-0.98882	24	0.937925	1.38072	1.62489	0.967747		0.936583	0.377707			0.51706
P19224	447	K	UDP-glucuronosyltransferase 1-6 OS=Homo sapiens OX=9606 GN=UGT1A6 PE=1 SV=2	UGT1A6	1	0.0254748	53.878	2	LSSLHK(1)DR	0.10314	3		0.871346	0.779255
O60664	128	K	Perilipin-3 OS=Homo sapiens OX=9606 GN=PLIN3 PE=1 SV=3	PLIN3	1	1.85947e-167	260.78	2	ELVSSK(1)VSGAQEMVSSAK	-0.41198	58	1.22855	0.211997			1.44423	1.62029	0.401268	5.99956	1.75217		1.74897	0.740941	0.026234	0.1489	1.7726	0.247641		0.473503		0.19802	3.37207	2.72646	0.276706	0.379581	1.4606	3.48329	0.426922	2.09976	1.00803	1.50079			1.11913		0.215574	1.27533		0.5219
O60664	164	K	Perilipin-3 OS=Homo sapiens OX=9606 GN=PLIN3 PE=1 SV=3	PLIN3	1	0.000131063	94.66	2	GAVQSGVDK(1)TK	-1.2418	27	2.1014	0.888749			1.74596	1.59989	0.526208	3.2967	2.67629		1.37577	0.487017			0.932802			0.441538		0.606211		1.27077	0.490745		0.97491	1.58112	0.278952			0.992447			0.975202			0.880126	0.327336
O60664	166	K	Perilipin-3 OS=Homo sapiens OX=9606 GN=PLIN3 PE=1 SV=3	PLIN3	1	2.71646e-26	142.03	2	TK(1)SVVTGGVQSVMGSR	0.14764	20	0.179173				0.638254			2.13475	0.259468		0.616989	0.351146			0.284161						2.75372	1.40349	0.213334	0.302611	2.5875	1.13646		1.57285		1.49245			0.784982			1.10978
O60664	84	K	Perilipin-3 OS=Homo sapiens OX=9606 GN=PLIN3 PE=1 SV=3	PLIN3	1	0.000158758	54.877	3	TLTAAAVSGAQPILSK(1)LEPQIASASEYAHR	3.3172	1															1
O60664	65	K	Perilipin-3 OS=Homo sapiens OX=9606 GN=PLIN3 PE=1 SV=3	PLIN3	1	0.000246757	94.804	2	TVCDAAEK(1)GVR	0.51983	27						0.911583			1.13406		1.98461	1.07843	0.520983		1.42836	0.331891		0.799087	0.528165	0.906276		2.26349			1.49812	2.7148	0.490469	1.54433	0.646379	2.13435			1.1982			1.15268		0.507716
O60664	122	K	Perilipin-3 OS=Homo sapiens OX=9606 GN=PLIN3 PE=1 SV=3	PLIN3	1	0.000576535	71.896	2	VLADTK(1)ELVSSK	0.48517	3								1.9575																	0.794572					0.247925
O60675	9	K	Transcription factor MafK OS=Homo sapiens OX=9606 GN=MAFK PE=1 SV=1	MAFK	0.979182	0.0145731	44.82	2	TTNPK(0.021)PNK(0.979)ALK	1.2201	1																						1
O60684	49	K	Importin subunit alpha-7 OS=Homo sapiens OX=9606 GN=KPNA6 PE=1 SV=1	KPNA6	1	0.0131541	80.294	2	EQQLFK(1)R	-1.528	2																									1.35628					0.643718
O60684	18	K	Importin subunit alpha-7 OS=Homo sapiens OX=9606 GN=KPNA6 PE=1 SV=1	KPNA6	1	1.6179e-06	100.07	2	SYK(1)NNALNPEEMR	-0.56016	14	0.310911					0.380791					0.285908									0.234632		1.97715		0.354307	1.91867	0.798328		1.72974	1.06894	1.2354			1.6424			1.06283
O60701	107	K	UDP-glucose 6-dehydrogenase OS=Homo sapiens OX=9606 GN=UGDH PE=1 SV=1	UGDH	1	0.0012877	72.922	2	AADLK(1)YIEACAR	-0.70222	6	0.783933	0.541866	0.547588			0.991306
O60701	207	K	UDP-glucose 6-dehydrogenase OS=Homo sapiens OX=9606 GN=UGDH PE=1 SV=1	UGDH	1	1.73561e-05	94.507	2	EK(1)ILTTNTWSSELSK	-1.4416	1
O60701	490	K	UDP-glucose 6-dehydrogenase OS=Homo sapiens OX=9606 GN=UGDH PE=1 SV=1	UGDH	1	4.52033e-10	152.17	2	FSLQDPPNK(1)K	-0.87474	36	3.85918	0.631132				3.2345		1.51129	0.125779													0.524001	0.165221		0.693156	0.533478		1.19109	0.598829	3.45893			0.460222			0.754717
O60701	329	K	UDP-glucose 6-dehydrogenase OS=Homo sapiens OX=9606 GN=UGDH PE=1 SV=1	UGDH	1	1.68543e-13	177.47	2	IIDSLFNTVTDK(1)K	-2.408	14	1.27224	0.944515	1.23929			0.99263																		1.01818					2.98928							0.235722
O60701	129	K	UDP-glucose 6-dehydrogenase OS=Homo sapiens OX=9606 GN=UGDH PE=1 SV=1	UGDH	1	3.74219e-06	117.3	2	IVTEK(1)STVPVR	1.6495	18	2.32021	2.21151	1.41243	0.52532		1.22253		0.558453		0.218399
O60701	481	K	UDP-glucose 6-dehydrogenase OS=Homo sapiens OX=9606 GN=UGDH PE=1 SV=1	UGDH	1	0.000102284	45.587	3	RIPYAPSGEIPK(1)FSLQDPPNK	-2.3323	1								1
O60716	804	K	Catenin delta-1 OS=Homo sapiens OX=9606 GN=CTNND1 PE=1 SV=1	CTNND1	1	1.09606e-12	143.22	2	ETQGIEK(1)LVLINK	-0.76262	6																								1.15628					1.6424
O60716	810	K	Catenin delta-1 OS=Homo sapiens OX=9606 GN=CTNND1 PE=1 SV=1	CTNND1	1	0.00309202	72.042	2	LVLINK(1)SGNR	-0.35581	5																													1.35132
O60716	146	K	Catenin delta-1 OS=Homo sapiens OX=9606 GN=CTNND1 PE=1 SV=1	CTNND1	1	0.0134556	85.716	2	VVK(1)TVTTR	0.86856	8																						0.629714						0.612977		1.43657						1.72522	0.595521
O60716	408	K	Catenin delta-1 OS=Homo sapiens OX=9606 GN=CTNND1 PE=1 SV=1	CTNND1	1	0.00767961	50.116	3	LK(1)GIPVLVGLLDHPK	-2.6732	1
P41567	42	K	Eukaryotic translation initiation factor 1 OS=Homo sapiens OX=9606 GN=EIF1 PE=1 SV=1	EIF1	1	0.000401594	67.887	2	K(1)TLTTVQGIADDYDK	-1.382	1								1
O60749	404	K	Sorting nexin-2 OS=Homo sapiens OX=9606 GN=SNX2 PE=1 SV=2	SNX2	1	0.000996334	90.263	2	LIAAVK(1)GVFDHR	-2.0234	8			0.737907																										1.48749						0.606216		0.417815
O60749	287	K	Sorting nexin-2 OS=Homo sapiens OX=9606 GN=SNX2 PE=1 SV=2	SNX2	1	0.00132124	76.572	2	MVNK(1)AADAVNK	1.7009	20	2.64495	0.553488		0.35568		1.6838	0.777166	1.90683			0.503913									0.369751		1.37458				1.04665		0.698268		0.777398			1.85544
O60749	223	K	Sorting nexin-2 OS=Homo sapiens OX=9606 GN=SNX2 PE=1 SV=2	SNX2	1	0.000138084	96.313	2	VGK(1)EDSSSTEFVEK	-0.50419	3	1.04069					0.601505																											1.3578
O60763	626	K	General vesicular transport factor p115 OS=Homo sapiens OX=9606 GN=USO1 PE=1 SV=2	USO1	1	0.00875118	53.028	2	ELEGVITK(1)AIYK	-1.2381	1						1
O60763	815	K	General vesicular transport factor p115 OS=Homo sapiens OX=9606 GN=USO1 PE=1 SV=2	USO1	1	0.00114121	87.942	2	LQTEK(1)QELLQK	-0.32535	2																													0.815433
P62807	21	K	Histone H2B type 1-C/E/F/G/I OS=Homo sapiens OX=9606 GN=H2BC4 PE=1 SV=4	H2BC4	1	1.6496e-17	219.16	2	AVTK(1)AQK	-2.2568	71	0.0821212				0.219388	0.0782472	0.0852898	0.305904			0.997219	0.733247	0.671263	0.274276	1.42382	0.180509	0.184248	0.44526	0.244933	1.11382	2.9649	5.48875	1.65827	0.948225	3.52338	4.78796	0.63391	3.35535	3.42462	4.39246	0.0764354		0.550417			0.154844	0.156918
O60814	121	K	Histone H2B type 1-K OS=Homo sapiens OX=9606 GN=H2BC12 PE=1 SV=3	H2BC12	1	0.00802151	74.269	2	AVTK(1)YTSAK	0.77177	11												0.508874	0.469809	0.668819	0.472324	0.312853		0.635842								0.575412
P62807	44	K	Histone H2B type 1-C/E/F/G/I OS=Homo sapiens OX=9606 GN=H2BC4 PE=1 SV=4	H2BC4	1	1.23034e-07	135.5	2	ESYSVYVYK(1)VLK	1.3294	24											0.339785	0.495096		0.693413			0.123224	0.693601											2.24714		0.248154
P62807	47	K	Histone H2B type 1-C/E/F/G/I OS=Homo sapiens OX=9606 GN=H2BC4 PE=1 SV=4	H2BC4	1	1.06757e-96	225.89	2	VLK(1)QVHPDTGISSK	0.62387	153	0.793824	0.566926	1.15384	0.259996	0.533682	0.638366	0.729439	0.843993	0.404983	0.306823	0.585454	0.823398	0.643568	0.909376	0.350991	0.406372	0.485152	0.935493		0.684045	0.137276	0.306694	0.197521	1.67694	1.03783	0.266107	0.183935	0.271779	3.13489	0.190017	2.50771	0.833945	1.42848	2.47924	2.32653	1.0234	2.92004	0.378152
P62807	35	K	Histone H2B type 1-C/E/F/G/I OS=Homo sapiens OX=9606 GN=H2BC4 PE=1 SV=4	H2BC4	1	3.81692e-09	155.57	2	K(1)ESYSVYVYK	0.21611	78	0.873414	0.475955	0.825229			0.660221	0.585411	0.687232	0.413564	0.378831	1.08521	1.3366	0.625204	1.1838	1.35556	0.601762	0.5352	1.13942		0.901196	0.349187	1.68793	0.608708	1.80003	1.44484	1.46794	0.63924	1.17897	4.01279	0.970219	1.87064	0.59665	1.25841	1.44122	1.39897	0.833428	1.36067	0.243396
P62807	86	K	Histone H2B type 1-C/E/F/G/I OS=Homo sapiens OX=9606 GN=H2BC4 PE=1 SV=4	H2BC4	1	0.000291389	131.42	2	LAHYNK(1)R	0.34196	75	0.982882	0.49644	1.50535	0.18412	0.763448	0.733094	0.667411	1.04554	0.527324	0.404786		0.961387	0.50714	0.639194	0.984613	0.589061	0.537167	0.706546			0.808152	2.462	1.14792	1.87224	2.17156	2.04553	0.857146	1.30249	3.11587	1.70924	1.79705	0.637743	2.24909	1.51874	1.69192	1.52208	2.04413	0.327435
P62807	6	K	Histone H2B type 1-C/E/F/G/I OS=Homo sapiens OX=9606 GN=H2BC4 PE=1 SV=4	H2BC4	1	1.48776e-14	159.93	2	PEPAK(1)SAPAPK	-0.10612	176	1.21383	0.308643	0.332423	0.0987104	1.48651	1.2331	0.960147	2.30268	1.19198	0.21266	2.04959	1.4603	1.18436	0.706802	1.85122	0.694027	0.526295	1.11558	0.0745172	1.82994	2.6401	4.73901	2.03166	1.45456	3.5609	4.34601	1.42965	3.03855	3.03696	3.5786	0.686425	0.327771	3.0626	0.354864	0.884518	1.09686	1.25306	0.322099
P62807	12	K	Histone H2B type 1-C/E/F/G/I OS=Homo sapiens OX=9606 GN=H2BC4 PE=1 SV=4	H2BC4	0.999949	0.00218665	56.202	2	PEPAKSAPAPK(1)K	1.6125	2
O60828	189	K	Polyglutamine-binding protein 1 OS=Homo sapiens OX=9606 GN=PQBP1 PE=1 SV=1	PQBP1	1	0.00159915	85.716	2	EELAPYPK(1)SK	-1.3245	14					1.00885		0.607412	1.57399	0.545784	0.273627												1.6266	0.415972		1.1571	1.19279		0.907937	0.738742	1.24155			1.67256			1.03707
O60828	223	K	Polyglutamine-binding protein 1 OS=Homo sapiens OX=9606 GN=PQBP1 PE=1 SV=1	PQBP1	1	0.00429354	65.156	2	GTWSTGLPK(1)R	1.6925	3									0.44625													1.11425			1.4395
O60828	167	K	Polyglutamine-binding protein 1 OS=Homo sapiens OX=9606 GN=PQBP1 PE=1 SV=1	PQBP1	1	0.0040804	92.428	2	GYDK(1)ADREEGK	-1.4308	4									0.694086																1.15981								1.05322			1.09288
O60828	228	K	Polyglutamine-binding protein 1 OS=Homo sapiens OX=9606 GN=PQBP1 PE=1 SV=1	PQBP1	1	0.00021371	77.325	3	RNEAK(1)TGADTTAAGPLFQQR	1.8506	1																									1
O60828	123	K	Polyglutamine-binding protein 1 OS=Homo sapiens OX=9606 GN=PQBP1 PE=1 SV=1	PQBP1	1	0.0247515	51.43	2	SHEK(1)LDR	1.0938	1								1
O60829	84	K	P antigen family member 4 OS=Homo sapiens OX=9606 GN=PAGE4 PE=1 SV=1	PAGE4	1	0.00327325	75.243	2	EK(1)TPPNPK	-0.52365	1									1
O60829	90	K	P antigen family member 4 OS=Homo sapiens OX=9606 GN=PAGE4 PE=1 SV=1	PAGE4	1	0.019811	58.426	2	TPPNPK(1)HAK	0.12749	1									1
O60831	152	K	PRA1 family protein 2 OS=Homo sapiens OX=9606 GN=PRAF2 PE=1 SV=1	PRAF2	1	0.00130775	85.821	2	IENK(1)IESIGLK	1.42	2	0.427372					1.57263
O60832	11	K	H/ACA ribonucleoprotein complex subunit DKC1 OS=Homo sapiens OX=9606 GN=DKC1 PE=1 SV=3	DKC1	1	3.87163e-05	126.82	2	ADAEVIILPK(1)K	-2.2253	11						0.23787									0.335132						0.71386	1.64034			1.03773	2.41917		0.727595	0.663568	1.80001			0.528107			0.896619
O60832	480	K	H/ACA ribonucleoprotein complex subunit DKC1 OS=Homo sapiens OX=9606 GN=DKC1 PE=1 SV=3	DKC1	1	8.28173e-13	77.347	2	AK(1)AGLESGAEPGDGDSDTTK	0.47711	4																						1.44773				0.592985		0.637421		1.32186
O60832	443	K	H/ACA ribonucleoprotein complex subunit DKC1 OS=Homo sapiens OX=9606 GN=DKC1 PE=1 SV=3	DKC1	1	5.64636e-09	110.44	2	APQVVAEAAK(1)TAK	0.23756	21						0.45915					0.505142	0.269613			0.389649					0.152146		2.66379	0.536248		1.71526	2.14312	0.357105	1.49628	0.910087	2.65891			0.733947			1.47744
O60832	433	K	H/ACA ribonucleoprotein complex subunit DKC1 OS=Homo sapiens OX=9606 GN=DKC1 PE=1 SV=3	DKC1	1	2.55428e-23	139.94	2	EVVAEVVK(1)APQVVAEAAK	0.21211	7											0.387486				0.568564							1.01255			0.476798	2.39858		0.459073		1.69695
O60832	20	K	H/ACA ribonucleoprotein complex subunit DKC1 OS=Homo sapiens OX=9606 GN=DKC1 PE=1 SV=3	DKC1	1	5.8984e-83	154.72	4	K(1)SLPEEDVAEIQHAEEFLIKPESK	-4.7168	7															0.348304							1.48779			1.04232	1.24151		0.5661	0.41303	1.90095
O60832	394	K	H/ACA ribonucleoprotein complex subunit DKC1 OS=Homo sapiens OX=9606 GN=DKC1 PE=1 SV=3	DKC1	1	0.00298823	86.205	2	LMIK(1)QGLLDK	-1.0984	10											0.30915				0.144619							1.47351				1.06919		0.875844		1.95349						1.1742
O60832	151	K	H/ACA ribonucleoprotein complex subunit DKC1 OS=Homo sapiens OX=9606 GN=DKC1 PE=1 SV=3	DKC1	1	0.000204353	78.043	2	SQQSAGK(1)EYVGIVR	-2.8025	3																													1.94819
O60841	275	K	Eukaryotic translation initiation factor 5B OS=Homo sapiens OX=9606 GN=EIF5B PE=1 SV=4	EIF5B	1	0.00566214	83.623	2	K(1)FEEETVK	0.22063	2																									1.35775					0.64225
O60841	436	K	Eukaryotic translation initiation factor 5B OS=Homo sapiens OX=9606 GN=EIF5B PE=1 SV=4	EIF5B	1	3.22602e-11	105.08	2	LLQAQGVEVPSK(1)DSLPK	-0.05945	8						1.17693	0.152256	1.42574														0.753739			1.59372	1.50407				0.962229						0.431316
O60841	284	K	Eukaryotic translation initiation factor 5B OS=Homo sapiens OX=9606 GN=EIF5B PE=1 SV=4	EIF5B	1	1.77029e-27	124.24	2	SK(1)VTVDTGVIPASEEK	0.98734	7						1.43319	0.932893	1.19694															0.213746		1.39049	0.525424										1.30732
O60844	36	K	Zymogen granule membrane protein 16 OS=Homo sapiens OX=9606 GN=ZG16 PE=1 SV=2	ZG16	1	5.25758e-12	117.45	2	SSSYSGEYGGGGGK(1)R	1.4764	1
O60869	15	K	Endothelial differentiation-related factor 1 OS=Homo sapiens OX=9606 GN=EDF1 PE=1 SV=1	EDF1	1	0.00218333	90.761	2	K(1)GPTAAQAK	-2.0045	5					1.2262		1.17139		1.44782														0.422051			0.732546
O60869	23	K	Endothelial differentiation-related factor 1 OS=Homo sapiens OX=9606 GN=EDF1 PE=1 SV=1	EDF1	1	7.69822e-08	167.06	2	GPTAAQAK(1)SK	-2.4617	16						0.519216	1.04268		1.37908														0.803941		0.993534	1.24573				1.80562			0.518385
O60869	143	K	Endothelial differentiation-related factor 1 OS=Homo sapiens OX=9606 GN=EDF1 PE=1 SV=1	EDF1	1	0.000780196	96.957	2	PIEK(1)GPR	1.4676	31	0.382373				2.41969		1.57584		2.15458		0.299961									0.23904		0.333356	0.551733		1.49961	1.25788			0.778691	1.53501			1.43008			0.879161
O60869	43	K	Endothelial differentiation-related factor 1 OS=Homo sapiens OX=9606 GN=EDF1 PE=1 SV=1	EDF1	1	0.0010545	92.677	2	K(1)WAAGQNK	4.7881	7						1.02496	1.87823		1.77862	0.301724	0.962365		0.390033							0.664067
O60869	135	K	Endothelial differentiation-related factor 1 OS=Homo sapiens OX=9606 GN=EDF1 PE=1 SV=1	EDF1	0.999999	0.00484083	90.306	2	GK(1)DIGKPIEK	0.65337	12			0.204359		2.18431	2.30236	2.61572	1.27421		0.804306															0.359972	0.55548			0.430838	0.442561			0.489037
O60869	25	K	Endothelial differentiation-related factor 1 OS=Homo sapiens OX=9606 GN=EDF1 PE=1 SV=1	EDF1	1	3.47349e-24	211.85	2	SK(1)QAILAAQR	0.52064	32	0.473329				3.44865	1.7228	2.85039	3.43233	3.01838	0.675027					0.428013		0.0714903		0.112699	0.597353	1.21125	0.758162	0.899152		2.41926	1.61717	0.372585	1.4874		1.96192							0.0935776
O60869	50	K	Endothelial differentiation-related factor 1 OS=Homo sapiens OX=9606 GN=EDF1 PE=1 SV=1	EDF1	1	1.20796e-18	162.21	2	WAAGQNK(1)QHSITK	-0.12745	75	0.785212	0.298937	0.281008	0.487421	2.00195	1.42731	2.31498	2.0652	2.48762	0.732517	0.822563	0.488908	0.326233	0.25612	0.582262		0.249795	0.353966	0.307643	0.410338	1.88655	1.90461	2.21007		6.17908	3.9803	1.34323	4.33564	1.56861	4.75768	0.464595	0.456912	0.958111			0.997647	0.635757	0.713708
O60869	56	K	Endothelial differentiation-related factor 1 OS=Homo sapiens OX=9606 GN=EDF1 PE=1 SV=1	EDF1	1	2.50441e-32	230.73	2	QHSITK(1)NTAK	-0.97094	9									0.738264	0.153051											0.511822	0.483511	0.786608		2.54236			0.656903	0.544717	2.58277
O60869	60	K	Endothelial differentiation-related factor 1 OS=Homo sapiens OX=9606 GN=EDF1 PE=1 SV=1	EDF1	1	4.39036e-11	112.68	3	NTAK(1)LDRETEELHHDR	0.2158	10					0.578738																		0.797831		2.06185			1.14251	0.41907
O60870	231	K	DNA/RNA-binding protein KIN17 OS=Homo sapiens OX=9606 GN=KIN PE=1 SV=2	KIN	1	8.88967e-70	153.08	2	SSTLGPSALK(1)TIGSSASVK	-2.177	2																									1.34129					0.658713
O60870	240	K	DNA/RNA-binding protein KIN17 OS=Homo sapiens OX=9606 GN=KIN PE=1 SV=2	KIN	1	0.0050832	52.591	2	TIGSSASVK(1)R	-1.6547	1																									1
O60870	209	K	DNA/RNA-binding protein KIN17 OS=Homo sapiens OX=9606 GN=KIN PE=1 SV=2	KIN	1	1.8122e-24	122.94	2	VTFNLSK(1)GACSSSGATSSK	-0.8508	2																						0.691545			1.30846
O60879	156	K	Protein diaphanous homolog 2 OS=Homo sapiens OX=9606 GN=DIAPH2 PE=1 SV=1	DIAPH2	1	1.08679e-17	108.41	3	NSK(1)HECTLSSQEYVHELR	-0.31006	7	1.46229					0.876861	1.2818	0.705278														0.872033						0.463273		1.33847
O60879	686	K	Protein diaphanous homolog 2 OS=Homo sapiens OX=9606 GN=DIAPH2 PE=1 SV=1	DIAPH2	1	0.00145993	67.881	2	VQK(1)NAEALEEK	-0.96027	3																							0.292863			1.13997				1.56717
O60884	39	K	DnaJ homolog subfamily A member 2 OS=Homo sapiens OX=9606 GN=DNAJA2 PE=1 SV=1	DNAJA2	1	1.56023e-18	177.47	2	EYHPDK(1)NPNAGDK	-1.378	21	1.47722	0.649438	0.851158	0.354004		4.55583	0.0841065	0.778348	1.03281	0.104058												0.784821			1.04216	1.32839			0.664854	1.10071			1.5754			1.20233
O60885	1242	K	Bromodomain-containing protein 4 OS=Homo sapiens OX=9606 GN=BRD4 PE=1 SV=2	BRD4	1	0.000427858	108.4	2	ALK(1)AQAEHAEK	-1.8837	12	0.458449				0.460312			1.86364													0.79749	1.39531	0.668225		1.49626	1.82524		0.489522	0.44459	1.37744			0.723528
O60885	1114	K	Bromodomain-containing protein 4 OS=Homo sapiens OX=9606 GN=BRD4 PE=1 SV=2	BRD4	1	0.00288324	76.572	2	EEK(1)IHSPIIR	-0.35074	4								0.867934														1.07425			0.793697	1.26412
O60885	1050	K	Bromodomain-containing protein 4 OS=Homo sapiens OX=9606 GN=BRD4 PE=1 SV=2	BRD4	1	2.58283e-09	184.27	3	HHK(1)SDPYSTGHLR	-1.1438	18					0.667232			1.62545	0.324979		0.409477		0.315767								1.15667	1.70139	0.668903		1.7101	2.4108				1.46274							0.412446
O60885	1218	K	Bromodomain-containing protein 4 OS=Homo sapiens OX=9606 GN=BRD4 PE=1 SV=2	BRD4	1	0.00210348	52.201	3	HPTTPSSTAK(1)SSSDSFEQFR	1.4219	1																									1
O60885	1197	K	Bromodomain-containing protein 4 OS=Homo sapiens OX=9606 GN=BRD4 PE=1 SV=2	BRD4	1	6.63163e-05	101.64	2	IK(1)NMGSWASLVQK	-0.82869	2																						0.50284			1.49716
O60885	333	K	Bromodomain-containing protein 4 OS=Homo sapiens OX=9606 GN=BRD4 PE=1 SV=2	BRD4	1	2.73401e-05	102.03	3	K(1)DVPDSQQHPAPEK	1.0062	2																						1.59737								0.402632
O60885	317	K	Bromodomain-containing protein 4 OS=Homo sapiens OX=9606 GN=BRD4 PE=1 SV=2	BRD4	1	0.0180354	69.093	2	TTK(1)LGQR	-0.92269	9	0.647219					0.39584		1.18984														1.60494	0.674944		1.21474	1.78616	0.402865			1.08346
O60885	694	K	Bromodomain-containing protein 4 OS=Homo sapiens OX=9606 GN=BRD4 PE=1 SV=2	BRD4	1	0.00322848	64.064	2	VDVIAGSSK(1)MK	1.1184	8																						2.01949	0.2864		1.25322	1.64049		0.530374		0.651664			0.618355
O60927	40	K	E3 ubiquitin-protein ligase PPP1R11 OS=Homo sapiens OX=9606 GN=PPP1R11 PE=1 SV=1	PPP1R11	1	1.59009e-06	79.795	3	K(1)VEWTSDTVDNEHMGR	0.7233	7							1.5491	2.36468														0.637004			0.337576	0.75848				0.574752			0.778409
O60927	31	K	E3 ubiquitin-protein ligase PPP1R11 OS=Homo sapiens OX=9606 GN=PPP1R11 PE=1 SV=1	PPP1R11	1	0.00461279	88.35	2	SLTIK(1)LR	-0.32262	9											0.903693				0.797981					0.422953			0.656643		1.30183	2.12855	0.274165	1.00082								1.51336
O60927	59	K	E3 ubiquitin-protein ligase PPP1R11 OS=Homo sapiens OX=9606 GN=PPP1R11 PE=1 SV=1	PPP1R11	1	0.000186679	106.11	2	SSK(1)CCCIYEKPR	-0.37146	26					0.725984		1.18382	1.61318	0.482389						0.273971						0.723561	1.29979	0.596594		0.817853	1.95113		0.740652	0.744712	1.84636
O60934	622	K	Nibrin OS=Homo sapiens OX=9606 GN=NBN PE=1 SV=1	NBN	1	0.00192197	74.269	2	ISQENEIGK(1)K	-0.25897	1																						1
O60934	441	K	Nibrin OS=Homo sapiens OX=9606 GN=NBN PE=1 SV=1	NBN	1	0.00759737	77.072	2	LPSINK(1)SK	-0.69527	1																							1
O60934	544	K	Nibrin OS=Homo sapiens OX=9606 GN=NBN PE=1 SV=1	NBN	1	0.00152124	121.67	2	SHAAEK(1)LR	2.5213	4																						1.25358						0.995484								1.28545	0.465482
O60934	464	K	Nibrin OS=Homo sapiens OX=9606 GN=NBN PE=1 SV=1	NBN	1	0.000733324	81.642	2	NYFQPSTK(1)K	-0.23398	5																						0.765603			1.66716			1.06785		1.3951						0.104285
O60934	533	K	Nibrin OS=Homo sapiens OX=9606 GN=NBN PE=1 SV=1	NBN	1	0.00653054	79.059	2	SIVK(1)NSASK	-4.0922	3																						1.04927						0.864463		1.08626
O60934	423	K	Nibrin OS=Homo sapiens OX=9606 GN=NBN PE=1 SV=1	NBN	1	5.50039e-05	69.201	2	TSSNNNSMVSNTLAK(1)MR	-0.07759	1																									1
O60934	582	K	Nibrin OS=Homo sapiens OX=9606 GN=NBN PE=1 SV=1	NBN	1	0.0200992	40.533	2	VQK(1)QEEDVNVR	0.5041	1																						1
O60934	751	K	Nibrin OS=Homo sapiens OX=9606 GN=NBN PE=1 SV=1	NBN	1	0.00746895	88.201	2	YNPYLK(1)R	1.4603	2																						1.66244															0.337556
O60942	220	K	mRNA-capping enzyme OS=Homo sapiens OX=9606 GN=RNGTT PE=1 SV=1	RNGTT	1	0.00341088	58.889	2	ESEPGSSASFGK(1)R	0.53638	1																									1
O75083	182	K	WD repeat-containing protein 1 OS=Homo sapiens OX=9606 GN=WDR1 PE=1 SV=4	WDR1	1	0.000339925	92.732	2	FK(1)FTIGDHSR	0.21441	1
O75083	321	K	WD repeat-containing protein 1 OS=Homo sapiens OX=9606 GN=WDR1 PE=1 SV=4	WDR1	1	0.000508441	81.799	3	GHSK(1)SIQCLTVHK	-0.40496	1																													1
O75083	106	K	WD repeat-containing protein 1 OS=Homo sapiens OX=9606 GN=WDR1 PE=1 SV=4	WDR1	1	0.00266754	50.09	2	IK(1)DIAWTEDSK	1.4291	1																													1
O75083	90	K	WD repeat-containing protein 1 OS=Homo sapiens OX=9606 GN=WDR1 PE=1 SV=4	WDR1	1	0.00113417	92.428	2	IWDTTQK(1)EHLLK	-1.0994	4																								0.645579					1.77778
O75083	7	K	WD repeat-containing protein 1 OS=Homo sapiens OX=9606 GN=WDR1 PE=1 SV=4	WDR1	1	0.000169524	94.66	2	K(1)VFASLPQVER	-2.3029	13																								1.26172							0.894424			1.34295	0.848357	1.04492	0.73767
O75083	480	K	WD repeat-containing protein 1 OS=Homo sapiens OX=9606 GN=WDR1 PE=1 SV=4	WDR1	1	0.000546752	71.896	2	LYSILGTTLK(1)DEGK	0.72863	1
O75083	223	K	WD repeat-containing protein 1 OS=Homo sapiens OX=9606 GN=WDR1 PE=1 SV=4	WDR1	1	0.000955353	74.524	2	TGEK(1)VCALGGSK	-2.6023	2																			1.15986
O75083	155	K	WD repeat-containing protein 1 OS=Homo sapiens OX=9606 GN=WDR1 PE=1 SV=4	WDR1	1	0.000684248	72.922	2	VINSVDIK(1)QSR	-0.82301	4																								0.706183					1.26371
O75083	569	K	WD repeat-containing protein 1 OS=Homo sapiens OX=9606 GN=WDR1 PE=1 SV=4	WDR1	1	0.00340581	82.716	2	VK(1)IQDAHR	-2.2512	11	0.914273																					0.754106		1.79073					2.27162							0.86794
O75112	511	K	LIM domain-binding protein 3 OS=Homo sapiens OX=9606 GN=LDB3 PE=1 SV=2	LDB3	1	0.0186987	41.824	2	STTSISK(1)QTLPR	-0.29684	1																																	1
O75116	943	K	Rho-associated protein kinase 2 OS=Homo sapiens OX=9606 GN=ROCK2 PE=1 SV=4	ROCK2	0.999847	0.0140811	42.061	3	EK(1)IMK(0.713)ELEIK(0.287)EMMAR	0.051874	1			1
O75116	946	K	Rho-associated protein kinase 2 OS=Homo sapiens OX=9606 GN=ROCK2 PE=1 SV=4	ROCK2	0.963656	0.0140811	42.061	3	IMK(0.964)ELEIK(0.036)EMMAR	-0.95565	2			0.226952																		1.77305
O75116	1368	K	Rho-associated protein kinase 2 OS=Homo sapiens OX=9606 GN=ROCK2 PE=1 SV=4	ROCK2	1	0.00680799	58.476	2	TSMK(1)IQQNQSIR	-0.30729	1																						1
O75122	357	K	CLIP-associating protein 2 OS=Homo sapiens OX=9606 GN=CLASP2 PE=1 SV=3	CLASP2	1	0.0139705	48.363	2	VSAGSSK(1)ASSLPGSLQR	-0.57396	1						1
O75131	262	K	Copine-3 OS=Homo sapiens OX=9606 GN=CPNE3 PE=1 SV=1	CPNE3	1	0.00322848	67.881	2	SYK(1)NSGVISVK	0.87029	3			0.472106			0.972125																											1.55577
O75150	20	K	E3 ubiquitin-protein ligase BRE1B OS=Homo sapiens OX=9606 GN=RNF40 PE=1 SV=5	RNF40	1	0.00104638	69.276	2	AAGDGGSGPPEK(1)K	1.1885	1																						1
O75151	569	K	Lysine-specific demethylase PHF2 OS=Homo sapiens OX=9606 GN=PHF2 PE=1 SV=4	PHF2	1	0.00153863	76.85	2	ATK(1)SVLSVPNK	-0.60629	4																						0.860328	0.389147		2.09696					0.653568
O75151	711	K	Lysine-specific demethylase PHF2 OS=Homo sapiens OX=9606 GN=PHF2 PE=1 SV=4	PHF2	0.999987	0.0171014	51.454	2	K(1)AVLPTPVTKPK	0.48876	1																									1
O75151	648	K	Lysine-specific demethylase PHF2 OS=Homo sapiens OX=9606 GN=PHF2 PE=1 SV=4	PHF2	1	5.75704e-20	82.747	3	LLGSK(1)ALRPPTSPGVFGALQNFK	-2.965	1																									1
O75151	606	K	Lysine-specific demethylase PHF2 OS=Homo sapiens OX=9606 GN=PHF2 PE=1 SV=4	PHF2	0.999773	0.00953517	75.474	2	YK(1)NSKPDSLLK	0.29964	2																						0.436377			1.56362
O75152	659	K	Zinc finger CCCH domain-containing protein 11A OS=Homo sapiens OX=9606 GN=ZC3H11A PE=1 SV=3	ZC3H11A	0.999969	0.0107628	55.604	3	VNVKPSVVK(1)VVSSPK	1.4775	5																						1.21449			2.00606					0.564185			0.215263
O75152	329	K	Zinc finger CCCH domain-containing protein 11A OS=Homo sapiens OX=9606 GN=ZC3H11A PE=1 SV=3	ZC3H11A	1	0.0113	105.36	2	AQVSK(1)SLK	0.59493	3																									1.36354					0.636463
O75152	553	K	Zinc finger CCCH domain-containing protein 11A OS=Homo sapiens OX=9606 GN=ZC3H11A PE=1 SV=3	ZC3H11A	1	2.69188e-40	132.93	2	EASGETTGVDITK(1)IQVK	-1.4439	4																						1.77095			1.13243								0.617662			0.478968
O75152	575	K	Zinc finger CCCH domain-containing protein 11A OS=Homo sapiens OX=9606 GN=ZC3H11A PE=1 SV=3	ZC3H11A	1	0.024011	67.507	2	EK(1)SVLTPLR	2.1102	1																									1
O75152	300	K	Zinc finger CCCH domain-containing protein 11A OS=Homo sapiens OX=9606 GN=ZC3H11A PE=1 SV=3	ZC3H11A	1	1.04716e-12	147.19	2	FSAGGDSDPPLK(1)R	-0.51474	5																						1.48714			1.11151					0.38113			1.07396			0.946262
O75152	404	K	Zinc finger CCCH domain-containing protein 11A OS=Homo sapiens OX=9606 GN=ZC3H11A PE=1 SV=3	ZC3H11A	1	0.0077579	69.276	2	IK(1)TFSEVLAEK	-1.3132	1																									1
O75152	699	K	Zinc finger CCCH domain-containing protein 11A OS=Homo sapiens OX=9606 GN=ZC3H11A PE=1 SV=3	ZC3H11A	1	3.35375e-05	59.731	2	K(1)AAVAVVPLVSEDK	-0.12155	3																						0.687937			1.31206
O75152	427	K	Zinc finger CCCH domain-containing protein 11A OS=Homo sapiens OX=9606 GN=ZC3H11A PE=1 SV=3	ZC3H11A	1	0.0175786	65.313	2	K(1)DTTCIK	-0.6215	1																									1
O75152	288	K	Zinc finger CCCH domain-containing protein 11A OS=Homo sapiens OX=9606 GN=ZC3H11A PE=1 SV=3	ZC3H11A	0.999997	0.000155178	55.578	2	K(1)FSAGGDSDPPLKR	-1.3323	3																						0.916906			1.08309
O75152	442	K	Zinc finger CCCH domain-containing protein 11A OS=Homo sapiens OX=9606 GN=ZC3H11A PE=1 SV=3	ZC3H11A	1	0.00430709	44.598	2	K(1)TVVLPPIVASR	1.095	1																									1
O75152	464	K	Zinc finger CCCH domain-containing protein 11A OS=Homo sapiens OX=9606 GN=ZC3H11A PE=1 SV=3	ZC3H11A	1	0.00343126	92.428	2	TK(1)SMQEVHIK	-1.5337	1																									1
O75152	665	K	Zinc finger CCCH domain-containing protein 11A OS=Homo sapiens OX=9606 GN=ZC3H11A PE=1 SV=3	ZC3H11A	1	0.00299251	91.783	2	VVSSPK(1)LAPK	-0.06645	5																						2.45902			1.27721			0.262073		0.403206			0.598492
O75165	866	K	DnaJ homolog subfamily C member 13 OS=Homo sapiens OX=9606 GN=DNAJC13 PE=1 SV=5	DNAJC13	1	0.014767	51.864	2	FLLTPK(1)VNMK	-5.0282	2
O75165	693	K	DnaJ homolog subfamily C member 13 OS=Homo sapiens OX=9606 GN=DNAJC13 PE=1 SV=5	DNAJC13	1	0.00215166	74.269	2	IAMDQYGK(1)FNK	-0.098483	2	0.73281					1.26719
O75170	678	K	Serine/threonine-protein phosphatase 6 regulatory subunit 2 OS=Homo sapiens OX=9606 GN=PPP6R2 PE=1 SV=2	PPP6R2	1	0.00027867	83.214	2	GGQDGK(1)ASLEAHR	1.0248	1						1
O75175	105	K	CCR4-NOT transcription complex subunit 3 OS=Homo sapiens OX=9606 GN=CNOT3 PE=1 SV=1	CNOT3	1	3.35697e-05	103.87	2	AYSK(1)EGLGLAQK	-1.3275	10	1.29393		0.541381		1.40318		0.80377																0.758641			1.30834		0.297886	0.619811				1.60256			1.37051
O75175	72	K	CCR4-NOT transcription complex subunit 3 OS=Homo sapiens OX=9606 GN=CNOT3 PE=1 SV=1	CNOT3	1	0.000610106	113.46	2	TWVASNEIK(1)DK	-0.13627	11	0.858216		0.490973		1.2451	0.790027		2.02024																	0.706335	0.766584				0.7653			1.35723
O75177	13	K	Calcium-responsive transactivator OS=Homo sapiens OX=9606 GN=SS18L1 PE=1 SV=2	SS18L1	1	1.03086e-10	136.94	2	GK(1)GEVTQQTIQK	-1.7602	13	0.298237						0.145811	0.718945	0.279766											0.177588		3.18686			1.13586	0.812963		1.63342	0.397834	2.62094			0.888469			0.7033
O75182	395	K	Paired amphipathic helix protein Sin3b OS=Homo sapiens OX=9606 GN=SIN3B PE=1 SV=2	SIN3B	1	0.00512931	62.969	2	EIDYASCK(1)R	2.8948	2																						0.596073											1.40393
O75182	477	K	Paired amphipathic helix protein Sin3b OS=Homo sapiens OX=9606 GN=SIN3B PE=1 SV=2	SIN3B	1	0.00104881	81.163	3	K(1)TPYEEQLHR	2.1319	2																																	1
O75182	412	K	Paired amphipathic helix protein Sin3b OS=Homo sapiens OX=9606 GN=SIN3B PE=1 SV=2	SIN3B	1	0.0192829	46.033	2	TYQQPK(1)CSGR	0.17729	1																																	1
O75182	319	K	Paired amphipathic helix protein Sin3b OS=Homo sapiens OX=9606 GN=SIN3B PE=1 SV=2	SIN3B	1	0.000195922	82.437	2	VLK(1)SQEVYENFLR	-0.031592	2																						0.661426											1.33857
O75208	175	K	Ubiquinone biosynthesis protein COQ9, mitochondrial OS=Homo sapiens OX=9606 GN=COQ9 PE=1 SV=1	COQ9	1	1.16384e-05	105.36	2	LVQLGQAEK(1)R	-0.48138	30		0.9733	0.136544			0.36291	0.57106		0.839838	2.09141																								0.391549		1.1177
O75223	118	K	Gamma-glutamylcyclotransferase OS=Homo sapiens OX=9606 GN=GGCT PE=1 SV=1	GGCT	1	0.000209084	127.03	2	VATQEGK(1)EITCR	1.7115	9						0.862868	2.36698	0.770936	0.361798													1.21208														1.14381
O75319	313	K	RNA/RNP complex-1-interacting phosphatase OS=Homo sapiens OX=9606 GN=DUSP11 PE=1 SV=2	DUSP11	1	0.00175266	50.09	2	K(1)FSENPHVYQR	-1.3246	1																									1
O75323	148	K	Protein NipSnap homolog 2 OS=Homo sapiens OX=9606 GN=NIPSNAP2 PE=1 SV=1	NIPSNAP2	1	0.000835396	122.44	2	ENK(1)EFLEFR	-2.2064	5
O75323	68	K	Protein NipSnap homolog 2 OS=Homo sapiens OX=9606 GN=NIPSNAP2 PE=1 SV=1	NIPSNAP2	1	0.00105253	121.67	2	K(1)ETSNLYK	-0.78088	20	0.964008	0.861032	1.19055			0.423241	0.7472		1.45335																									0.0954308		0.278995
O75323	82	K	Protein NipSnap homolog 2 OS=Homo sapiens OX=9606 GN=NIPSNAP2 PE=1 SV=1	NIPSNAP2	1	0.000853342	50.314	3	LQFHNVK(1)PECLEAYNK	0.32343	1																										1
O75335	486	K	Liprin-alpha-4 OS=Homo sapiens OX=9606 GN=PPFIA4 PE=2 SV=3	PPFIA4	1	0.0112116	45.489	2	LSEEIEK(1)LR	-0.60723	1									1
O75347	51	K	Tubulin-specific chaperone A OS=Homo sapiens OX=9606 GN=TBCA PE=1 SV=3	TBCA	1	2.34535e-10	156.57	2	AEDGENYDIK(1)K	0.32035	19	0.700182	0.265242	0.227903		1.03554	2.47419	1.13248		4.90221	0.383807																					0.0653769
O75347	52	K	Tubulin-specific chaperone A OS=Homo sapiens OX=9606 GN=TBCA PE=1 SV=3	TBCA	1	1.8238e-17	203.55	2	K(1)QAEILQESR	-0.42491	43	1.60528	0.57058	0.469389		1.8011	5.1484	1.68586	2.65192	8.23806	0.955298	0.310284	0.0685141							0.0814476	0.292634			0.13055		0.118588	0.270568		0.324955	0.271715	0.202485	0.197366	0.162082	0.893224		0.242116	0.698837	0.332761
O75347	23	K	Tubulin-specific chaperone A OS=Homo sapiens OX=9606 GN=TBCA PE=1 SV=3	TBCA	1	0.0118297	79.809	2	EK(1)VMYEK	1.092	1
O75347	36	K	Tubulin-specific chaperone A OS=Homo sapiens OX=9606 GN=TBCA PE=1 SV=3	TBCA	1	0.0146717	84.368	2	QQEEK(1)IEK	1.4916	2									0.982931
O75351	163	K	Vacuolar protein sorting-associated protein 4B OS=Homo sapiens OX=9606 GN=VPS4B PE=1 SV=2	VPS4B	1	0.00374401	90.308	2	FPHLFTGK(1)R	2.2549	8	0.302017										0.544395												0.845301		0.980944	1.88032		0.597901		0.920658						1.92846
O75351	53	K	Vacuolar protein sorting-associated protein 4B OS=Homo sapiens OX=9606 GN=VPS4B PE=1 SV=2	VPS4B	1	0.000894262	77.072	2	YEAQGDK(1)AK	1.9432	1	1
O75356	142	K	Ectonucleoside triphosphate diphosphohydrolase 5 OS=Homo sapiens OX=9606 GN=ENTPD5 PE=1 SV=1	ENTPD5	1	0.0202331	57.032	2	AK(1)ALLFEVK	-0.35047	1						1
O75362	352	K	Zinc finger protein 217 OS=Homo sapiens OX=9606 GN=ZNF217 PE=1 SV=1	ZNF217	1	0.000354721	62.494	3	CK(1)HSHGEAPSVDADPK	0.17738	2																																	1.03905				0.96095
O75362	366	K	Zinc finger protein 217 OS=Homo sapiens OX=9606 GN=ZNF217 PE=1 SV=1	ZNF217	1	3.65791e-05	74.733	3	HSHGEAPSVDADPK(1)LPSSK	0.31815	10			0.350854																			1.05655	0.761921		2.48322	0.576291	0.800319	0.38495					1.87448			0.455467	1.25595
O75362	574	K	Zinc finger protein 217 OS=Homo sapiens OX=9606 GN=ZNF217 PE=1 SV=1	ZNF217	1	0.0026061	53.517	2	DVTGSPPAK(1)QLK	0.023563	2																						0.666538			1.33346
O75362	338	K	Zinc finger protein 217 OS=Homo sapiens OX=9606 GN=ZNF217 PE=1 SV=1	ZNF217	1	3.70877e-11	111.98	2	ELGETNK(1)GSCAGLSQEK	3.3991	1																									1
O75362	348	K	Zinc finger protein 217 OS=Homo sapiens OX=9606 GN=ZNF217 PE=1 SV=1	ZNF217	1	7.43507e-16	168.69	2	GSCAGLSQEK(1)EK	1.8155	15	0.444567		0.446					0.287938							0.200948						1.0704	1.40148	1.01154		2.74181	0.921193	0.809038			0.659195		0.259799	2.67456			0.542888	1.52865
O75362	565	K	Zinc finger protein 217 OS=Homo sapiens OX=9606 GN=ZNF217 PE=1 SV=1	ZNF217	1	8.31687e-12	90.156	2	FFDGAK(1)DVTGSPPAK	-0.2154	6																						1.31703	0.378324		2.18041	0.851336				0.320676			0.952225
O75362	166	K	Zinc finger protein 217 OS=Homo sapiens OX=9606 GN=ZNF217 PE=1 SV=1	ZNF217	1	0.0183247	49.96	2	FK(1)EPWFLK	-4.4181	1																						1
O75362	371	K	Zinc finger protein 217 OS=Homo sapiens OX=9606 GN=ZNF217 PE=1 SV=1	ZNF217	0.966818	2.05641e-05	69.201	3	LPSSK(0.967)EK(0.033)PTHCSECGK	-1.2564	2																									1.08638								0.913619
O75362	465	K	Zinc finger protein 217 OS=Homo sapiens OX=9606 GN=ZNF217 PE=1 SV=1	ZNF217	1	0.00862917	58.426	2	IK(1)HLTSSR	-2.7722	4																							0.718371				0.720215						1.65409				0.907324
O75362	627	K	Zinc finger protein 217 OS=Homo sapiens OX=9606 GN=ZNF217 PE=1 SV=1	ZNF217	1	0.00183004	61.577	2	NPTPAYLDLLK(1)K	-1.7899	1																																	1
O75362	777	K	Zinc finger protein 217 OS=Homo sapiens OX=9606 GN=ZNF217 PE=1 SV=1	ZNF217	1	0.00616281	57.293	2	PK(1)SAFPAQSK	-3.8265	1																									1
O75362	785	K	Zinc finger protein 217 OS=Homo sapiens OX=9606 GN=ZNF217 PE=1 SV=1	ZNF217	1	0.000137693	71.219	2	SAFPAQSK(1)SLPSAK	0.38906	5																						1.17602	0.452816		1.56218								0.808983
O75362	534	K	Zinc finger protein 217 OS=Homo sapiens OX=9606 GN=ZNF217 PE=1 SV=1	ZNF217	1	0.0107739	41.796	2	QTDVAAEVK(1)NDGK	-0.50241	1																																					1
O75362	918	K	Zinc finger protein 217 OS=Homo sapiens OX=9606 GN=ZNF217 PE=1 SV=1	ZNF217	1	3.65775e-34	128.46	2	SASNTAAEFGEPLPK(1)R	0.67879	3																						1.07377			1.34088	0.58535
O75362	110	K	Zinc finger protein 217 OS=Homo sapiens OX=9606 GN=ZNF217 PE=1 SV=1	ZNF217	1	1.52895e-06	103.76	2	VEAEYLSPLDK(1)SQVR	0.56848	4																						0.879722			1.5379	0.687264							0.895111
O75362	741	K	Zinc finger protein 217 OS=Homo sapiens OX=9606 GN=ZNF217 PE=1 SV=1	ZNF217	1	0.00433902	67.507	2	YNPDVHK(1)NCR	0.9846	1																																	1
O75366	357	K	Advillin OS=Homo sapiens OX=9606 GN=AVIL PE=1 SV=3	AVIL	1	0.00152374	65.12	2	DQTMGLGK(1)TFSIGK	1.3399	1							1
O75366	363	K	Advillin OS=Homo sapiens OX=9606 GN=AVIL PE=1 SV=3	AVIL	1	0.00412817	72.492	2	TFSIGK(1)IAK	0.092862	2							1.80059	0.199406
O75367	235	K	Core histone macro-H2A.1 OS=Homo sapiens OX=9606 GN=MACROH2A1 PE=1 SV=4	MACROH2A1	1	0.00164809	74.269	2	DDLGNTLEK(1)K	0.65779	1																																			1
O75367	123	K	Core histone macro-H2A.1 OS=Homo sapiens OX=9606 GN=MACROH2A1 PE=1 SV=4	MACROH2A1	1	1.24443e-08	110.44	2	GK(1)LEAIITPPPAK	0.4028	17											0.806587	0.57382		0.157474	0.913502	0.184566		0.240257				2.90494	0.303001		1.13324	2.8263		1.3757	2.22836	2.15481
O75367	134	K	Core histone macro-H2A.1 OS=Homo sapiens OX=9606 GN=MACROH2A1 PE=1 SV=4	MACROH2A1	1	0.000140468	101.82	2	LEAIITPPPAK(1)K	0.25206	52	0.198168					0.66207		0.860319			1.17251	0.703356	0.339509	0.104617	1.08126			0.346254		0.614405	0.275708	3.43043	0.64651	0.0772167	1.30492	2.89823		1.8316	2.1963	2.59522			1.76924		0.494947	0.94531	0.152797
O75367	167	K	Core histone macro-H2A.1 OS=Homo sapiens OX=9606 GN=MACROH2A1 PE=1 SV=4	MACROH2A1	0.94394	1.14524e-124	136.67	3	K(0.056)QGEVSK(0.944)AASADSTTEGTPADGFTVLSTK	0.8273	6																						1.65476			0.705404	1.09301		0.752261	0.753092	1.04147
O75367	307	K	Core histone macro-H2A.1 OS=Homo sapiens OX=9606 GN=MACROH2A1 PE=1 SV=4	MACROH2A1	1	0.000668919	76.255	2	LK(1)SIAFPSIGSGR	0.77116	6			1.62018																			0.900302		0.845949										0.906794			0.915174
O75367	304	K	Core histone macro-H2A.1 OS=Homo sapiens OX=9606 GN=MACROH2A1 PE=1 SV=4	MACROH2A1	1	0.000106923	99.855	2	NCLALADDK(1)K	1.287	14			0.599656								0.333394				0.315002			0.175176					0.682033	0.897045	0.773811	0.823867	1.00381	1.5772	2.75791	0.6117
O75367	18	K	Core histone macro-H2A.1 OS=Homo sapiens OX=9606 GN=MACROH2A1 PE=1 SV=4	MACROH2A1	1	0.00213097	64.064	2	SAK(1)AGVIFPVGR	-0.80345	10			0.404367											0.351138				0.292033						0.735518					2.14068		0.628356				0.631149
O75367	142	K	Core histone macro-H2A.1 OS=Homo sapiens OX=9606 GN=MACROH2A1 PE=1 SV=4	MACROH2A1	0.998181	1.66405e-11	179.31	2	SPSQK(0.998)K(0.002)PVSK	-1.9523	13	0.684785					0.652717	0.45637					1.40317			2.05216			0.849652		2.07049					1.37249					1.99633					0.330527
O75368	19	K	SH3 domain-binding glutamic acid-rich-like protein OS=Homo sapiens OX=9606 GN=SH3BGRL PE=1 SV=1	SH3BGRL	1	7.59783e-06	106.11	2	K(1)QQDVLGFLEANK	-1.0437	2																													1.48957
O75368	17	K	SH3 domain-binding glutamic acid-rich-like protein OS=Homo sapiens OX=9606 GN=SH3BGRL PE=1 SV=1	SH3BGRL	1	9.94143e-30	164.31	2	VYIASSSGSTAIK(1)K	-0.096997	16											0.690955				0.449454			0.440348		0.694422				0.497417					3.66383
O75369	492	K	Filamin-B OS=Homo sapiens OX=9606 GN=FLNB PE=1 SV=2	FLNB	1	2.78441e-05	65.408	2	AAGSGELGVTMK(1)GPK	1.4535	1											1
O75369	495	K	Filamin-B OS=Homo sapiens OX=9606 GN=FLNB PE=1 SV=2	FLNB	1	0.00175172	85.622	2	GPK(1)GLEELVK	-0.52369	10	2.40276	0.618105	0.976898			1.15119					2.3149	0.502417			0.71684					0.49609													0.45568
O75369	2530	K	Filamin-B OS=Homo sapiens OX=9606 GN=FLNB PE=1 SV=2	FLNB	1	5.37465e-06	76.563	2	AFVGQK(1)SSFLVDCSK	0.02851	1											1
O75369	681	K	Filamin-B OS=Homo sapiens OX=9606 GN=FLNB PE=1 SV=2	FLNB	1	0.000142798	93.162	2	APLK(1)IFAQDGEGQR	1.8855	4	0.471928										2.28076				0.530469
O75369	1955	K	Filamin-B OS=Homo sapiens OX=9606 GN=FLNB PE=1 SV=2	FLNB	1	0.00739194	69.093	2	DEPCLLK(1)R	1.6425	3											0.803158								1.50297
O75369	15	K	Filamin-B OS=Homo sapiens OX=9606 GN=FLNB PE=1 SV=2	FLNB	1	0.000213072	98.009	2	DLAEDAPWK(1)K	1.6754	17																																	1.36598	1.41096
P21333	43	K	Filamin-A OS=Homo sapiens OX=9606 GN=FLNA PE=1 SV=4	FLNA	1	0.000534487	84.368	2	K(1)IQQNTFTR	-4.5242	5																			0.402442										1.99783
P21333	120	K	Filamin-A OS=Homo sapiens OX=9606 GN=FLNA PE=1 SV=4	FLNA	1	0.000101184	88.24	2	ESIK(1)LVSIDSK	-0.57285	29											1.10838	1.13022	0.498234		0.615588		0.209243	0.600941		0.278852				0.869982		0.287891			2.54687		0.461271		1.91349	3.22393	0.945187	0.850259	0.701128
P21333	127	K	Filamin-A OS=Homo sapiens OX=9606 GN=FLNA PE=1 SV=4	FLNA	1	3.2538e-16	108.5	2	LVSIDSK(1)AIVDGNLK	1.1447	3																																		1.7454
O75369	1979	K	Filamin-B OS=Homo sapiens OX=9606 GN=FLNB PE=1 SV=2	FLNB	1	9.12081e-10	120.33	2	EVGEHLVSIK(1)K	1.5663	18	1.56111	0.619183	1.76969								1.90109								0.920102	0.216984			0.203756	0.927501					1.97258							1.24136	0.761023
O75369	1757	K	Filamin-B OS=Homo sapiens OX=9606 GN=FLNB PE=1 SV=2	FLNB	1	2.42665e-05	67.838	2	K(1)GEITGEVHMPSGK	2.4732	2	1.17696										0.823036
O75369	987	K	Filamin-B OS=Homo sapiens OX=9606 GN=FLNB PE=1 SV=2	FLNB	1	0.00029667	70.195	2	K(1)VVPCLVTPVTGR	1.1262	11											2.03507				0.161371			0.286508	0.863186				1.49682			0.705667
O75369	251	K	Filamin-B OS=Homo sapiens OX=9606 GN=FLNB PE=1 SV=2	FLNB	0.837655	0.0121655	50.297	3	LKPGAPLK(0.162)PK(0.838)LNPK	-1.3586	1
O75369	6	K	Filamin-B OS=Homo sapiens OX=9606 GN=FLNB PE=1 SV=2	FLNB	1	0.000125054	72.327	2	PVTEK(1)DLAEDAPWK	-0.058768	1											1
O75369	1780	K	Filamin-B OS=Homo sapiens OX=9606 GN=FLNB PE=1 SV=2	FLNB	1	4.20587e-23	95.345	2	TATPEIVDNK(1)DGTVTVR	1.5123	16	1.62707	1.04089	0.341698			1.4084	1.90711	2.23664	0.894488		0.848564																		0.586243							0.277597
O75369	1241	K	Filamin-B OS=Homo sapiens OX=9606 GN=FLNB PE=1 SV=2	FLNB	1	0.000658067	60	2	VFGPGIEGK(1)DVFR	0.62109	1											1
O75369	838	K	Filamin-B OS=Homo sapiens OX=9606 GN=FLNB PE=1 SV=2	FLNB	1	0.000155981	115.04	2	VK(1)VDPSHDASK	3.1473	7	1.25035		0.614169				0.517808				2.64834
O75369	1510	K	Filamin-B OS=Homo sapiens OX=9606 GN=FLNB PE=1 SV=2	FLNB	1	0.00139675	79.311	2	VK(1)VLPTYDASK	-1.3598	6	1.66317					0.924607					1.9849	0.514301							0.241835	0.671193
O75369	744	K	Filamin-B OS=Homo sapiens OX=9606 GN=FLNB PE=1 SV=2	FLNB	1	0.000711688	58.476	2	VNIGQGSHPQK(1)VK	3.3891	1											1
O75369	2150	K	Filamin-B OS=Homo sapiens OX=9606 GN=FLNB PE=1 SV=2	FLNB	1	5.46571e-05	68.108	3	VTEAEIVPMGK(1)NSHCVR	0.50661	6	2.12161	0.803485				1.10794	0.990708
O75369	2518	K	Filamin-B OS=Homo sapiens OX=9606 GN=FLNB PE=1 SV=2	FLNB	1	0.0254587	47.561	2	VTSK(1)GAGLSK	1.6028	2	0.745524										1.25448
O75376	1334	K	Nuclear receptor corepressor 1 OS=Homo sapiens OX=9606 GN=NCOR1 PE=1 SV=2	NCOR1	1	1.02609e-11	106.58	2	AFEGAITK(1)GK	0.0089644	22	0.476531						0.302254																0.823369		0.889728		0.688963					1.29355	2.30973				2.69521	0.196079
O75376	1345	K	Nuclear receptor corepressor 1 OS=Homo sapiens OX=9606 GN=NCOR1 PE=1 SV=2	NCOR1	0.999994	0.000309727	61.194	3	GKPYDGITTIK(1)EMGR	0.86792	1																						1
O75376	144	K	Nuclear receptor corepressor 1 OS=Homo sapiens OX=9606 GN=NCOR1 PE=1 SV=2	NCOR1	0.987641	1.55407e-10	102.03	2	ASADAK(0.988)K(0.012)DPAFGGK	1.9073	21															0.206009					0.212332	0.883108		1.97454	0.901952	3.04611	2.15876	1.65649	1.39014	0.944481	0.954291			0.58137				0.723503
O75376	145	K	Nuclear receptor corepressor 1 OS=Homo sapiens OX=9606 GN=NCOR1 PE=1 SV=2	NCOR1	1	0.022973	51.43	2	K(1)DPAFGGK	0.90615	8															0.320135					0.39487		1.87072			2.04041					0.59439
O75376	1313	K	Nuclear receptor corepressor 1 OS=Homo sapiens OX=9606 GN=NCOR1 PE=1 SV=2	NCOR1	1	1.2794e-38	173.07	2	ATTESFEDGLK(1)YPK	1.9783	10																						2.09643	0.435108		1.4421	2.69056		0.378768	0.650224	0.258378			0.753888				0.294539
O75376	553	K	Nuclear receptor corepressor 1 OS=Homo sapiens OX=9606 GN=NCOR1 PE=1 SV=2	NCOR1	1	0.000192668	81.48	2	DK(1)IDGTAEETEER	-0.47086	6																						1.0391				1.06832							0.892583
O75376	1207	K	Nuclear receptor corepressor 1 OS=Homo sapiens OX=9606 GN=NCOR1 PE=1 SV=2	NCOR1	1	7.92733e-08	115.05	3	GREEAASK(1)GHVIYEGK	0.4717	28								0.586303							0.505261					0.238743		2.77397	2.00311	1.42956	1.51142		1.23764	1.20664	1.31692	1.30776						0.680831
O75376	194	K	Nuclear receptor corepressor 1 OS=Homo sapiens OX=9606 GN=NCOR1 PE=1 SV=2	NCOR1	1	0.000504221	116.13	2	EIAK(1)VEQQILK	1.3796	2																						0.672589				1.32741
O75376	201	K	Nuclear receptor corepressor 1 OS=Homo sapiens OX=9606 GN=NCOR1 PE=1 SV=2	NCOR1	1	0.00158364	93.467	2	VEQQILK(1)LK	1.0377	11								0.429732														2.41076	0.251131		0.568454	3.06513	0.325387	0.680124		0.900861			1.15582			0.723825
O75376	306	K	Nuclear receptor corepressor 1 OS=Homo sapiens OX=9606 GN=NCOR1 PE=1 SV=2	NCOR1	1	0.0243406	64.547	2	EQK(1)ICQR	-2.2975	1																						1
O75376	344	K	Nuclear receptor corepressor 1 OS=Homo sapiens OX=9606 GN=NCOR1 PE=1 SV=2	NCOR1	1	9.69894e-28	187.33	2	EYYEK(1)QFPEIR	0.37495	23	0.683951							0.848472			0.305229				0.437576			0.183797		0.207276	0.75712	2.51367	1.71132	0.78177	2.454	2.69385	0.874934	0.756246	1.75793	1.69016	0.176118	0.517556	1.00412	0.608783			1.32438
O75376	1400	K	Nuclear receptor corepressor 1 OS=Homo sapiens OX=9606 GN=NCOR1 PE=1 SV=2	NCOR1	1	1.81804e-30	158.02	2	FDNNSGQSAIK(1)HNVK	0.32923	16																						1.99138	1.17091	0.508402	1.55133	0.898068		1.20617	0.54276	0.81575							0.315221
O75376	1404	K	Nuclear receptor corepressor 1 OS=Homo sapiens OX=9606 GN=NCOR1 PE=1 SV=2	NCOR1	1	8.80817e-11	156.14	2	HNVK(1)SLITGPSK	0.24196	58	1.29151	0.493142	0.566671		0.300535	0.887038			0.209045		0.377109	0.224619	0.135564	0.502667	0.647935	0.301111	0.137329	0.41447		0.538444		3.10122	3.46722	1.78091	4.68042	1.67292	2.2178	2.15876	1.52681	1.88474	1.03416	1.55553	1.6573	1.396	0.676018	1.43912	2.72246
O75376	1439	K	Nuclear receptor corepressor 1 OS=Homo sapiens OX=9606 GN=NCOR1 PE=1 SV=2	NCOR1	0.999729	0.00430156	45.183	2	GKYEDVK(1)AGETVR	0.8503	3																						1.81419						0.497201		0.688614
O75376	1287	K	Nuclear receptor corepressor 1 OS=Homo sapiens OX=9606 GN=NCOR1 PE=1 SV=2	NCOR1	1	0.00268307	69.915	2	GSPHSDLK(1)ER	1.4853	8																							1.05907		1.43892	1.04616	0.654628			0.85452			1.2716				1.30987
O75376	1152	K	Nuclear receptor corepressor 1 OS=Homo sapiens OX=9606 GN=NCOR1 PE=1 SV=2	NCOR1	1	1.65242e-56	137.58	2	GTPTSK(1)ISVESIPSLR	-0.28844	43	0.413944					0.17205		1.89886			0.20863				0.434642			0.173911				3.19341	2.02733	0.91856	2.92213	3.53068	1.06082	1.27936	0.98614	1.17244	0.127344	0.754382	1.21456	0.703152		0.617123	1.01033	0.411632
O75376	965	K	Nuclear receptor corepressor 1 OS=Homo sapiens OX=9606 GN=NCOR1 PE=1 SV=2	NCOR1	1	4.58011e-17	105.08	3	HIK(1)AMHESALLEEQR	0.95025	39	1.11259					0.298369		0.955124							0.428436							1.80186	0.962744		2.87314	0.704603	1.35621	0.887942	0.635648	0.469761		0.47991	1.28577	0.664543		0.615665	2.33026
O75376	683	K	Nuclear receptor corepressor 1 OS=Homo sapiens OX=9606 GN=NCOR1 PE=1 SV=2	NCOR1	1	2.55334e-45	195.8	3	HNLDNLLQQHK(1)QK	-0.014084	55	1.20061	0.319336	0.619133		0.179652	0.919887	0.375273	1.00277	0.110073		0.193749		0.128497	0.254411	0.625309					0.192085	0.613504	3.05345	2.36646	1.46174	3.40377	2.10443	2.29145	1.50801	1.36001	1.5047	0.741282	1.36438	2.32241	1.13571	0.376776	1.14339	2.80724	0.868213
O75376	1412	K	Nuclear receptor corepressor 1 OS=Homo sapiens OX=9606 GN=NCOR1 PE=1 SV=2	NCOR1	1	3.97049e-05	140.05	2	SLITGPSK(1)LSR	1.4226	33	0.866556	0.367452			0.283763	0.546171		1.02439			0.548068				0.589287	0.297986		0.389472		0.534596		2.4182	2.33402		3.41861	2.27882	1.61555	1.34352		1.36301	0.523435	0.863537	1.72794	1.12643		1.05976
O75376	288	K	Nuclear receptor corepressor 1 OS=Homo sapiens OX=9606 GN=NCOR1 PE=1 SV=2	NCOR1	1	0.015526	66.087	2	K(1)LILFFK	-1.9075	3																					0.488448	1.05804				1.45351
O75376	294	K	Nuclear receptor corepressor 1 OS=Homo sapiens OX=9606 GN=NCOR1 PE=1 SV=2	NCOR1	1	0.00660936	84.185	2	LILFFK(1)R	-0.91916	1																						1
O75376	1518	K	Nuclear receptor corepressor 1 OS=Homo sapiens OX=9606 GN=NCOR1 PE=1 SV=2	NCOR1	1	0.000545075	110.22	2	K(1)STLTPTQR	0.067286	35	1.01005	0.206019				0.407913	0.224756	0.764847			0.37819	0.22118		0.321271	0.57006					0.473018		2.92208	2.41038	1.37306	3.04154	2.01817	1.34763	1.67849	1.31815	1.34963		0.892596	1.69563	0.919404	0.286734		1.70217	0.529585
O75376	1366	K	Nuclear receptor corepressor 1 OS=Homo sapiens OX=9606 GN=NCOR1 PE=1 SV=2	NCOR1	1	0.014064	46.033	2	K(1)TPEVVQSTR	-1.7026	1																																					1
O75376	2206	K	Nuclear receptor corepressor 1 OS=Homo sapiens OX=9606 GN=NCOR1 PE=1 SV=2	NCOR1	1	1.62548e-05	113.46	2	LENTSPMVK(1)SK	-2.9305	15								0.448051							0.123985							2.34133	1.20123	1.09009	1.71933	1.32912	0.939336	0.943715	0.944168	1.00458			0.68677
O75376	2329	K	Nuclear receptor corepressor 1 OS=Homo sapiens OX=9606 GN=NCOR1 PE=1 SV=2	NCOR1	1	0.00257751	108.92	2	LISK(1)SNSR	-1.5717	6														0.291644								0.504666	1.67732		2.58034	0.46823
O75376	670	K	Nuclear receptor corepressor 1 OS=Homo sapiens OX=9606 GN=NCOR1 PE=1 SV=2	NCOR1	1	0.00234148	76.833	2	NFYFNYK(1)R	0.33202	12																						2.25173	1.04045	0.555663	1.67648	1.41154	0.925903	0.79647	0.914923	1.09005			0.345283			0.427235	0.56427
O75376	652	K	Nuclear receptor corepressor 1 OS=Homo sapiens OX=9606 GN=NCOR1 PE=1 SV=2	NCOR1	1	0.00183567	99.174	2	NWAAIAK(1)MVGTK	0.57072	8																						1.90083			1.10074	1.09869	1.0383	0.528607	0.717994							0.386337	1.22849
O75376	513	K	Nuclear receptor corepressor 1 OS=Homo sapiens OX=9606 GN=NCOR1 PE=1 SV=2	NCOR1	0.987051	0.000131083	49.967	3	PSQEEK(0.987)VEEK(0.012)EEDKAEK	-0.76385	2																						1.11575				0.884246
O75376	517	K	Nuclear receptor corepressor 1 OS=Homo sapiens OX=9606 GN=NCOR1 PE=1 SV=2	NCOR1	0.970371	0.0211074	44.16	3	PSQEEK(0.017)VEEK(0.97)EEDK(0.012)AEK	-0.36202	1																						1
O75376	524	K	Nuclear receptor corepressor 1 OS=Homo sapiens OX=9606 GN=NCOR1 PE=1 SV=2	NCOR1	0.967398	0.000488848	64.56	4	PSQEEKVEEK(0.002)EEDK(0.03)AEK(0.967)TEK	-0.44925	1																									1
O75376	1098	K	Nuclear receptor corepressor 1 OS=Homo sapiens OX=9606 GN=NCOR1 PE=1 SV=2	NCOR1	1	1.20414e-05	95.656	2	QQESAK(1)SATLPYIK	0.6967	7																						1.73491	0.744272		1.51834	0.869646		0.573731		0.559102
O75376	1106	K	Nuclear receptor corepressor 1 OS=Homo sapiens OX=9606 GN=NCOR1 PE=1 SV=2	NCOR1	1	4.79059e-12	115.05	2	SATLPYIK(1)QEEFSPR	-3.0336	2																									0.735383	1.26462
O75376	2325	K	Nuclear receptor corepressor 1 OS=Homo sapiens OX=9606 GN=NCOR1 PE=1 SV=2	NCOR1	0.84127	0.000796167	58.061	4	REEGDPSPHSGGVCK(0.159)PK(0.841)LISK	1.1513	3																											1.09499	0.914599		0.990407
O75376	107	K	Nuclear receptor corepressor 1 OS=Homo sapiens OX=9606 GN=NCOR1 PE=1 SV=2	NCOR1	1	7.78048e-10	60.324	4	TSYEPFHPGPSPVDHDSLESK(1)RPR	-0.24717	5																						1.16946			1.83738	0.930288	0.466426						0.596445
O75376	663	K	Nuclear receptor corepressor 1 OS=Homo sapiens OX=9606 GN=NCOR1 PE=1 SV=2	NCOR1	1	6.08504e-53	175.07	2	SEAQCK(1)NFYFNYK	-1.2578	22	0.523012					0.254885		0.593185							0.128919							2.21065	0.866512	1.40514	1.74137	2.01784	1.18621	0.615714	2.78068	1.15336		0.73851	1.39709	0.604908		0.639455	1.53177	0.320363
O75376	1226	K	Nuclear receptor corepressor 1 OS=Homo sapiens OX=9606 GN=NCOR1 PE=1 SV=2	NCOR1	1	7.41021e-05	81.335	2	SGHILSYDNIK(1)NAR	-1.6933	8																						1.61044			1.19101	0.967911		0.589749	0.716758	0.924134
O75376	1468	K	Nuclear receptor corepressor 1 OS=Homo sapiens OX=9606 GN=NCOR1 PE=1 SV=2	NCOR1	1	0.000314369	63.025	3	STLHEAPK(1)AQLSPGIYDDTSAR	2.3515	1																							1
O75376	1244	K	Nuclear receptor corepressor 1 OS=Homo sapiens OX=9606 GN=NCOR1 PE=1 SV=2	NCOR1	1	0.000603918	125.98	2	TAHEISLK(1)R	1.2496	35	1.06295	0.345541				0.713737	0.385163	1.00844							0.454629		0.0825413			0.594072		2.32261	2.04104	1.30145	2.46688	1.56481	1.44061	1.26461	1.08765	1.3961	0.691337	0.964856	1.96767	1.1036		0.962555	2.27235	0.701786
O75376	1875	K	Nuclear receptor corepressor 1 OS=Homo sapiens OX=9606 GN=NCOR1 PE=1 SV=2	NCOR1	1	0.00741666	73.637	2	TLEVEK(1)R	0.38362	4																						1.52599			0.866108	1.0576				0.550303
O75376	1511	K	Nuclear receptor corepressor 1 OS=Homo sapiens OX=9606 GN=NCOR1 PE=1 SV=2	NCOR1	1	1.00418e-14	108.91	2	TSDVTISSNK(1)STNHER	-1.1017	23															0.26793						0.848132	2.7481	2.0979	0.968104	2.36429	1.97832	1.02089	1.31671	0.91419	1.50538		0.516518	1.08514			0.615287	0.871636	0.139423
O75376	835	K	Nuclear receptor corepressor 1 OS=Homo sapiens OX=9606 GN=NCOR1 PE=1 SV=2	NCOR1	1	0.000473173	78.157	3	VPENHASK(1)VEGDNTK	-1.042	6	0.680816																					1.2801	0.940564		1.35925	1.15845											0.580821
O75376	2127	K	Nuclear receptor corepressor 1 OS=Homo sapiens OX=9606 GN=NCOR1 PE=1 SV=2	NCOR1	1	0.00185478	62.271	2	VSPENLVDK(1)SR	-2.4084	6																						1.48498	0.944028	0.545366		1.21243		0.977983		0.835209
O75376	637	K	Nuclear receptor corepressor 1 OS=Homo sapiens OX=9606 GN=NCOR1 PE=1 SV=2	NCOR1	1	5.79321e-05	117.3	2	WTEEEMEVAK(1)K	0.56578	1																						1
O75390	327	K	Citrate synthase, mitochondrial OS=Homo sapiens OX=9606 GN=CS PE=1 SV=2	CS	1	0.0185586	60.709	2	DVSDEK(1)LR	-0.028916	2																								1
O75390	321	K	Citrate synthase, mitochondrial OS=Homo sapiens OX=9606 GN=CS PE=1 SV=2	CS	1	0.000176428	108.93	2	EVGK(1)DVSDEK	-0.62912	41		1.53054		0.480549		2.80752	0.639993		0.940108	0.576022									0.150959			2.14046		0.564401		0.584103	0.336627			0.711365	0.347351	0.346389	0.413717	0.30151	0.454374	1.29432	0.373275
O75390	103	K	Citrate synthase, mitochondrial OS=Homo sapiens OX=9606 GN=CS PE=1 SV=2	CS	1	0.0141529	51.531	2	GFSIPECQK(1)LLPK	4.9972	2																						0.733192
O75390	215	K	Citrate synthase, mitochondrial OS=Homo sapiens OX=9606 GN=CS PE=1 SV=2	CS	1	0.00837198	62.88	2	LPCVAAK(1)IYR	0.19535	3																													2.147
O75390	450	K	Citrate synthase, mitochondrial OS=Homo sapiens OX=9606 GN=CS PE=1 SV=2	CS	1	0.000101375	101.45	2	PK(1)SMSTEGLMK	0.47696	14		0.65861				2.39109	0.642927															1.04646										0.843409	0.238526
O75390	459	K	Citrate synthase, mitochondrial OS=Homo sapiens OX=9606 GN=CS PE=1 SV=2	CS	1	0.0174215	55.578	2	SMSTEGLMK(1)FVDSK	1.2965	1																													1
O75391	166	K	Sperm-associated antigen 7 OS=Homo sapiens OX=9606 GN=SPAG7 PE=1 SV=2	SPAG7	1	0.00061493	134.66	2	DK(1)YSHLIGK	-2.1827	15							0.899857	2.88765	1.70154												0.706093	1.688	0.631074		0.754396	1.12214		0.768124	0.727633	0.852156			0.905635
O75391	173	K	Sperm-associated antigen 7 OS=Homo sapiens OX=9606 GN=SPAG7 PE=1 SV=2	SPAG7	1	0.000610106	83.438	2	YSHLIGK(1)GAAK	-0.23523	17					0.668697		0.950416	3.19302	1.32505													1.2788	0.664773		0.688054	1.07744			0.658129	0.827265			0.90736			0.398885
O75391	177	K	Sperm-associated antigen 7 OS=Homo sapiens OX=9606 GN=SPAG7 PE=1 SV=2	SPAG7	1	6.97325e-11	154.94	2	GAAK(1)DAAHMLQANK	0.27874	3								1.77421	0.839012																0.386774
O75391	36	K	Sperm-associated antigen 7 OS=Homo sapiens OX=9606 GN=SPAG7 PE=1 SV=2	SPAG7	1	0.0258782	75.243	2	K(1)LQEQEK	0.56502	1																																	1
O75391	197	K	Sperm-associated antigen 7 OS=Homo sapiens OX=9606 GN=SPAG7 PE=1 SV=2	SPAG7	1	0.00331657	56.378	2	TYGCVPVANK(1)R	0.71233	2								1.67535	0.324652
O75396	124	K	Vesicle-trafficking protein SEC22b OS=Homo sapiens OX=9606 GN=SEC22B PE=1 SV=5	SEC22B	1	0.00541951	89.123	2	K(1)LYIDSR	-0.53126	2	1.35639
O75427	430	K	Leucine-rich repeat and calponin homology domain-containing protein 4 OS=Homo sapiens OX=9606 GN=LRCH4 PE=1 SV=2	LRCH4	1	0.0228265	67.881	2	K(1)DSLLKPGLR	-0.061054	1																						1
O75446	91	K	Histone deacetylase complex subunit SAP30 OS=Homo sapiens OX=9606 GN=SAP30 PE=1 SV=1	SAP30	1	0.0122826	79.809	2	IQK(1)SISQK	-0.0052834	3																									1.08975					0.636112			1.27414
O75452	30	K	Retinol dehydrogenase 16 OS=Homo sapiens OX=9606 GN=RDH16 PE=1 SV=2	RDH16	1	2.73588e-16	119.79	2	DK(1)YVFITGCDSGFGK	-0.39467	6
O75452	241	K	Retinol dehydrogenase 16 OS=Homo sapiens OX=9606 GN=RDH16 PE=1 SV=2	RDH16	1	0.000653262	73.655	2	EAYGEK(1)FVADYK	1.0268	4
O75452	247	K	Retinol dehydrogenase 16 OS=Homo sapiens OX=9606 GN=RDH16 PE=1 SV=2	RDH16	1	0.02581	56.091	2	FVADYK(1)K	-2.0082	3	0.145826
O75452	248	K	Retinol dehydrogenase 16 OS=Homo sapiens OX=9606 GN=RDH16 PE=1 SV=2	RDH16	1	3.14206e-09	183.27	2	K(1)SAEQMEQK	1.1275	4
O75452	235	K	Retinol dehydrogenase 16 OS=Homo sapiens OX=9606 GN=RDH16 PE=1 SV=2	RDH16	1	0.00473669	71.066	2	SSPEVK(1)EAYGEK	0.87223	7
O75452	216	K	Retinol dehydrogenase 16 OS=Homo sapiens OX=9606 GN=RDH16 PE=1 SV=2	RDH16	1	0.00183142	97.033	2	TAVTSK(1)ER	-2.2834	8	0.273306
O75452	210	K	Retinol dehydrogenase 16 OS=Homo sapiens OX=9606 GN=RDH16 PE=1 SV=2	RDH16	1	2.43221e-05	94.507	2	VAMIEPGYFK(1)TAVTSK	0.49283	12						0.235325
O75461	9	K	Transcription factor E2F6 OS=Homo sapiens OX=9606 GN=E2F6 PE=1 SV=1	E2F6	1	2.86728e-07	67.887	2	K(1)LPSLLLDPTEETVR	4.1699	1																									1
O75475	143	K	PC4 and SFRS1-interacting protein OS=Homo sapiens OX=9606 GN=PSIP1 PE=1 SV=1	PSIP1	1	0.0197752	47.561	2	AVDITTPK(1)AAR	-0.46398	5	0.465884							1.7916																		1.01846				0.838883			0.885174
O75475	407	K	PC4 and SFRS1-interacting protein OS=Homo sapiens OX=9606 GN=PSIP1 PE=1 SV=1	PSIP1	1	2.53247e-05	141.29	2	FK(1)VSQVIMEK	0.25488	27	1.3971		0.431697			0.481158	0.245517	2.57929			0.372592				0.281939							2.88938			3.6046	0.902252	0.530437		0.700778	0.708425			1.1768			0.246979
O75475	189	K	PC4 and SFRS1-interacting protein OS=Homo sapiens OX=9606 GN=PSIP1 PE=1 SV=1	PSIP1	1	0.00272274	69.915	2	PAATEVK(1)IPK	-0.10981	5																						0.995457			1.00454
P51858	21	K	Hepatoma-derived growth factor OS=Homo sapiens OX=9606 GN=HDGF PE=1 SV=1	HDGF	1	0.000526429	79.809	2	MK(1)GYPHWPAR	0.83907	12																						1.09367			2.01676	0.75585			0.576546	0.981123						0.576055
O75475	304	K	PC4 and SFRS1-interacting protein OS=Homo sapiens OX=9606 GN=PSIP1 PE=1 SV=1	PSIP1	1	0.000540637	133.98	2	NMLK(1)GQHEK	0.99806	21	0.968837				0.303081	0.352459	0.529115	1.9691			0.426201										1.72767	3.20108	0.415059	0.334381	3.26819	1.21936	0.560565	1.03154	0.80012	0.944424			1.09036			0.259487
O75475	91	K	PC4 and SFRS1-interacting protein OS=Homo sapiens OX=9606 GN=PSIP1 PE=1 SV=1	PSIP1	1	0.00290589	87.942	2	VK(1)FSSQQAATK	-1.8536	3																						0.894728			1.33595
O75477	277	K	Erlin-1 OS=Homo sapiens OX=9606 GN=ERLIN1 PE=1 SV=2	ERLIN1	1	0.0164243	57.293	2	HK(1)LTPEYLELK	-0.84059	3
O75477	286	K	Erlin-1 OS=Homo sapiens OX=9606 GN=ERLIN1 PE=1 SV=2	ERLIN1	1	0.0101226	52.591	2	LTPEYLELK(1)K	1.2244	3
O94905	199	K	Erlin-2 OS=Homo sapiens OX=9606 GN=ERLIN2 PE=1 SV=1	ERLIN2	1	0.000757145	117.62	2	LLIAAQK(1)QK	3.5146	24		1.45621	1.67275																					2.03001					1.59378				0.383274	0.720591	0.409198
O75477	192	K	Erlin-1 OS=Homo sapiens OX=9606 GN=ERLIN1 PE=1 SV=2	ERLIN1	1	0.00988241	49.96	2	NFELMEAEK(1)TK	0.65165	4
O75477	194	K	Erlin-1 OS=Homo sapiens OX=9606 GN=ERLIN1 PE=1 SV=2	ERLIN1	1	0.0105989	67.507	2	TK(1)LLIAAQK	1.3566	3			0.892984
O94905	205	K	Erlin-2 OS=Homo sapiens OX=9606 GN=ERLIN2 PE=1 SV=1	ERLIN2	1	0.00165815	66.664	2	VVEK(1)EAETER	-0.68829	11		1.17779	1.28264																										1.24742					0.50332
O75489	259	K	NADH dehydrogenase [ubiquinone] iron-sulfur protein 3, mitochondrial OS=Homo sapiens OX=9606 GN=NDUFS3 PE=1 SV=1	NDUFS3	0.887483	0.0175039	76.85	2	LEAGDK(0.887)K(0.113)PDAK	0.049388	1
O75494	91	K	Serine/arginine-rich splicing factor 10 OS=Homo sapiens OX=9606 GN=SRSF10 PE=1 SV=1	SRSF10	1	0.0108584	81.32	2	K(1)TPNQMK	0.92793	2																						1.13778				0.862223
O75494	97	K	Serine/arginine-rich splicing factor 10 OS=Homo sapiens OX=9606 GN=SRSF10 PE=1 SV=1	SRSF10	1	0.00492271	65.156	2	TPNQMK(1)AK	0.16967	4																						1.42608				1.19799		0.718698								0.657231
O75494	214	K	Serine/arginine-rich splicing factor 10 OS=Homo sapiens OX=9606 GN=SRSF10 PE=1 SV=1	SRSF10	1	0.00150199	96.311	2	TDSK(1)THYK	-0.61188	3					0.802362			1.86364																	0.333994
O75494	218	K	Serine/arginine-rich splicing factor 10 OS=Homo sapiens OX=9606 GN=SRSF10 PE=1 SV=1	SRSF10	1	0.00736042	79.809	2	THYK(1)SGSR	-0.78244	1															1
O75496	50	K	Geminin OS=Homo sapiens OX=9606 GN=GMNN PE=1 SV=1	GMNN	1	0.00128025	66.664	2	ENELSAGLSK(1)R	-1.8258	4																						0.964515			2.11392	0.6483				0.273266
O75496	27	K	Geminin OS=Homo sapiens OX=9606 GN=GMNN PE=1 SV=1	GMNN	1	5.30298e-07	89.382	2	TLK(1)MIQPSASGSLVGR	-0.25311	4																						0.445516			1.55448
O75521	218	K	Enoyl-CoA delta isomerase 2 OS=Homo sapiens OX=9606 GN=ECI2 PE=1 SV=4	ECI2	1	0.000750802	133.9	2	AK(1)NNAVLLR	-0.48538	15	0.440722	1.02995		0.45786		1.72139	1.30292		1.00153	1.33717
O75521	92	K	Enoyl-CoA delta isomerase 2 OS=Homo sapiens OX=9606 GN=ECI2 PE=1 SV=4	ECI2	1	7.15494e-16	121.86	2	AK(1)WDAWNALGSLPK	1.5847	6						2.6318	1.31397		0.633013	0.887323
O75521	41	K	Enoyl-CoA delta isomerase 2 OS=Homo sapiens OX=9606 GN=ECI2 PE=1 SV=4	ECI2	1	1.43252e-158	260.76	2	ASQK(1)DFENSMNQVK	1.3107	17		0.644425		0.715945		2.41547	1.73368		1.16561	0.726858
O75521	304	K	Enoyl-CoA delta isomerase 2 OS=Homo sapiens OX=9606 GN=ECI2 PE=1 SV=4	ECI2	1	0.00107819	74.486	2	ATEMLIFGK(1)K	-0.33165	11		1.22527				1.08369	1.19383			0.504535
O75521	62	K	Enoyl-CoA delta isomerase 2 OS=Homo sapiens OX=9606 GN=ECI2 PE=1 SV=4	ECI2	1	0.00177778	129.28	2	DPGNEVK(1)LK	1.4088	14				0.748056		1.04607	1.16802		1.33053	0.734812
O75521	64	K	Enoyl-CoA delta isomerase 2 OS=Homo sapiens OX=9606 GN=ECI2 PE=1 SV=4	ECI2	1	0.00223122	89.123	2	LK(1)LYALYK	0.54327	11		1.37015				1.22106	0.989541		1.1653	0.911145
O75521	359	K	Enoyl-CoA delta isomerase 2 OS=Homo sapiens OX=9606 GN=ECI2 PE=1 SV=4	ECI2	1	2.88989e-75	242.35	3	EK(1)LHAVNAEECNVLQGR	0.52607	24	0.751	0.933085	0.552463	0.723703	0.25808	3.82379	3.03216	0.423874	1.42255	3.26652												0.255571
O75521	55	K	Enoyl-CoA delta isomerase 2 OS=Homo sapiens OX=9606 GN=ECI2 PE=1 SV=4	ECI2	1	0.00502895	86.205	2	K(1)DPGNEVK	-1.0575	2									0.875904	1.1241
O75521	161	K	Enoyl-CoA delta isomerase 2 OS=Homo sapiens OX=9606 GN=ECI2 PE=1 SV=4	ECI2	1	5.45161e-12	140.01	3	K(1)NAINTEMYHEIMR	-0.41431	30	0.589191		0.162104	0.378688		3.72601	1.82623		0.992197	2.03958
O75521	90	K	Enoyl-CoA delta isomerase 2 OS=Homo sapiens OX=9606 GN=ECI2 PE=1 SV=4	ECI2	1	1.16499e-05	143.39	2	PGVFDLINK(1)AK	-2.5572	16	0.365646	0.954323				1.8481	2.18156	0.216317	1.4152	0.79703
O75528	109	K	Transcriptional adapter 3 OS=Homo sapiens OX=9606 GN=TADA3 PE=1 SV=1	TADA3	1	4.07695e-05	51.569	3	LEGK(1)AGHGPGPGPGRPK	-0.97475	2																									1.26354					0.736465
O75531	54	K	Barrier-to-autointegration factor OS=Homo sapiens OX=9606 GN=BANF1 PE=1 SV=1	BANF1	1	0.0124014	75.243	2	K(1)DEDLFR	4.38	3																								0.621253					1.93275
O75533	240	K	Splicing factor 3B subunit 1 OS=Homo sapiens OX=9606 GN=SF3B1 PE=1 SV=3	SF3B1	1	2.68798e-11	128.57	2	AK(1)GSETPGATPGSK	-5.8896	10	0.210288					0.364548		0.66211														1.39701	0.487627		2.33625			1.72826					1.34085			0.805758
O75533	252	K	Splicing factor 3B subunit 1 OS=Homo sapiens OX=9606 GN=SF3B1 PE=1 SV=3	SF3B1	1	6.81939e-11	53.967	3	GSETPGATPGSK(1)IWDPTPSHTPAGAATPGR	0.37215	1																									1
O75533	333	K	Splicing factor 3B subunit 1 OS=Homo sapiens OX=9606 GN=SF3B1 PE=1 SV=3	SF3B1	1	2.07654e-35	191.95	2	GGDSIGETPTPGASK(1)R	-0.084713	22	0.34574					0.378557		0.982171			0.185414				0.191648						0.584425	3.45255	0.687736	0.24119	3.19643	1.96536	0.3173	1.37986	0.920402	2.23199			1.98489		0.241257	1.34519	0.564172	0.119722
O75533	6	K	Splicing factor 3B subunit 1 OS=Homo sapiens OX=9606 GN=SF3B1 PE=1 SV=3	SF3B1	1	0.000115148	117.45	2	IAK(1)THEDIEAQIR	0.20597	13																						0.879689	0.22832		3.22146			0.519884	0.28484	1.43533			0.430477
O75533	214	K	Splicing factor 3B subunit 1 OS=Homo sapiens OX=9606 GN=SF3B1 PE=1 SV=3	SF3B1	1	6.56606e-33	110.9	3	K(1)LSSWDQAETPGHTPSLR	-0.639	16	0.408688					0.487874		1.00687							0.321703						0.484163	3.21112	0.307381		2.65104	1.55939	0.190706	1.3151		1.18633			0.937967		0.0549152	0.876756
O75533	141	K	Splicing factor 3B subunit 1 OS=Homo sapiens OX=9606 GN=SF3B1 PE=1 SV=3	SF3B1	1	0.00102385	54.199	2	LDPFADGGK(1)TPDPK	1.2789	2																									1.78303	0.216969
O75533	175	K	Splicing factor 3B subunit 1 OS=Homo sapiens OX=9606 GN=SF3B1 PE=1 SV=3	SF3B1	1	0.0104325	67.903	2	QQLAEK(1)AK	-2.3004	4																						1.15202			1.19619								0.931114			0.720677
O75533	195	K	Splicing factor 3B subunit 1 OS=Homo sapiens OX=9606 GN=SF3B1 PE=1 SV=3	SF3B1	1	3.87537e-06	115.04	2	VVNGAAASQPPSK(1)R	1.2432	8											0.679667				0.282131					0.380451		2.32532			1.32179	1.21246				1.35069			0.447493
O75533	213	K	Splicing factor 3B subunit 1 OS=Homo sapiens OX=9606 GN=SF3B1 PE=1 SV=3	SF3B1	1	2.17805e-50	160.52	2	WDQTADQTPGATPK(1)K	-0.84614	12								0.362157													1.09364	1.79357	0.364864		3.1968	0.908719		0.906486	0.474456	1.76938			0.411798			0.532745
O75534	758	K	Cold shock domain-containing protein E1 OS=Homo sapiens OX=9606 GN=CSDE1 PE=1 SV=2	CSDE1	1	0.000197229	95.138	2	LK(1)NITLDDASAPR	-1.0419	11	0.708909					1.45987		0.84394														0.894783			1.86542	0.484718		0.979707	0.743081	1.06118			1.12994			0.828466
O75554	290	K	WW domain-binding protein 4 OS=Homo sapiens OX=9606 GN=WBP4 PE=1 SV=1	WBP4	1	0.000228642	104.04	2	K(1)SNPYGEWQEIK	-1.0595	14					0.382071	0.457661	0.515469	2.30139			0.117567				0.220349						1.34042	2.17699			1.54688	1.83647		1.19423		0.755489			0.755626			0.399374
O75554	274	K	WW domain-binding protein 4 OS=Homo sapiens OX=9606 GN=WBP4 PE=1 SV=1	WBP4	1	1.34171e-49	203.93	2	SIQK(1)QNSLGSNEEK	0.49508	9					0.214094			1.32951														2.28349			1.24157	1.41326		0.971287		0.796689			0.562606			0.187481
O75554	357	K	WW domain-binding protein 4 OS=Homo sapiens OX=9606 GN=WBP4 PE=1 SV=1	WBP4	1	1.13125e-146	168.43	2	TVTSLGVMADGVAPVFK(1)K	0.47792	4								1.19996																		0.800045
O75582	724	K	Ribosomal protein S6 kinase alpha-5 OS=Homo sapiens OX=9606 GN=RPS6KA5 PE=1 SV=1	RPS6KA5	1	0.00415218	65.404	2	ATFHAFNK(1)YK	0.68127	3																						1.55849								0.421339			1.02017
O75586	227	K	Mediator of RNA polymerase II transcription subunit 6 OS=Homo sapiens OX=9606 GN=MED6 PE=1 SV=2	MED6	1	0.000140941	93.162	2	ETTK(1)NVQQTVSAK	-1.0584	2																						1.03841								0.961595
O75586	236	K	Mediator of RNA polymerase II transcription subunit 6 OS=Homo sapiens OX=9606 GN=MED6 PE=1 SV=2	MED6	1	0.000133717	97.594	2	NVQQTVSAK(1)GPPEK	-0.52709	1																																	1
O75608	190	K	Acyl-protein thioesterase 1 OS=Homo sapiens OX=9606 GN=LYPLA1 PE=1 SV=1	LYPLA1	1	0.000157429	110.58	2	LK(1)TLVNPANVTFK	-1.2487	8			1.18716				1.42333																											0.406289			0.922543
O75643	73	K	U5 small nuclear ribonucleoprotein 200 kDa helicase OS=Homo sapiens OX=9606 GN=SNRNP200 PE=1 SV=2	SNRNP200	1	0.00877723	58.889	3	K(1)RDEDRHDINK	-1.3029	2																						1.36006				0.639944
O75674	298	K	TOM1-like protein 1 OS=Homo sapiens OX=9606 GN=TOM1L1 PE=1 SV=2	TOM1L1	1	0.00931923	47.349	2	ILEQNK(1)NQK	-0.50559	1									1
O75676	759	K	Ribosomal protein S6 kinase alpha-4 OS=Homo sapiens OX=9606 GN=RPS6KA4 PE=1 SV=1	RPS6KA4	1	0.000891484	88.921	2	APVASK(1)GAPR	-0.53629	10											0.526201				0.334887				0.238754		1.56484	1.66065				2.73678		0.786532	0.442374	1.35235			0.356631
O75676	729	K	Ribosomal protein S6 kinase alpha-4 OS=Homo sapiens OX=9606 GN=RPS6KA4 PE=1 SV=1	RPS6KA4	1	2.69675e-05	129.72	2	SVENAPLAK(1)R	0.67742	10											0.35149									0.237892	1.57463	1.47686			1.00539	2.08903		0.820029	0.238044	1.82863			0.378009
O75683	16	K	Surfeit locus protein 6 OS=Homo sapiens OX=9606 GN=SURF6 PE=1 SV=3	SURF6	1	0.00842749	56.378	2	DAYLQSLAK(1)K	1.4208	1																														1
O75691	2744	K	Small subunit processome component 20 homolog OS=Homo sapiens OX=9606 GN=UTP20 PE=1 SV=3	UTP20	1	4.61147e-11	91.245	2	ALEFVTNPDIAAK(1)K	-0.078626	1																									1
O75691	2731	K	Small subunit processome component 20 homolog OS=Homo sapiens OX=9606 GN=UTP20 PE=1 SV=3	UTP20	1	6.84188e-07	106.11	2	K(1)ALEFVTNPDIAAK	-1.0428	2																									1.12216					0.877842
O75691	2510	K	Small subunit processome component 20 homolog OS=Homo sapiens OX=9606 GN=UTP20 PE=1 SV=3	UTP20	1	0.00142757	64.064	2	K(1)HLPEPVAIK	-0.644	4																						1.37936			0.731925	0.932622				0.95609
O75717	945	K	WD repeat and HMG-box DNA-binding protein 1 OS=Homo sapiens OX=9606 GN=WDHD1 PE=1 SV=1	WDHD1	1	0.00710389	93.561	2	K(1)STALSR	-2.2701	1																									1
O75717	971	K	WD repeat and HMG-box DNA-binding protein 1 OS=Homo sapiens OX=9606 GN=WDHD1 PE=1 SV=1	WDHD1	1	0.0088821	75.474	2	PK(1)QASAASYFQK	0.3225	1																									1
O75717	981	K	WD repeat and HMG-box DNA-binding protein 1 OS=Homo sapiens OX=9606 GN=WDHD1 PE=1 SV=1	WDHD1	1	0.00230169	83.358	2	QASAASYFQK(1)R	0.59757	2																						0.517224			1.48278
O75717	941	K	WD repeat and HMG-box DNA-binding protein 1 OS=Homo sapiens OX=9606 GN=WDHD1 PE=1 SV=1	WDHD1	1	0.00740029	46.068	2	STNILDNMGK(1)SSK	1.3118	1																									1
O75717	915	K	WD repeat and HMG-box DNA-binding protein 1 OS=Homo sapiens OX=9606 GN=WDHD1 PE=1 SV=1	WDHD1	1	0.00686081	64.906	2	VNPFK(1)VSASSK	-0.96141	1																						1
Q9UJS0	235	K	Calcium-binding mitochondrial carrier protein Aralar2 OS=Homo sapiens OX=9606 GN=SLC25A13 PE=1 SV=2	SLC25A13	1	0.0011235	83.358	2	K(1)IYSTLAGTR	0.8974	10	0.332398	1.03738					0.684823		0.571341	0.798625
O75764	86	K	Transcription elongation factor A protein 3 OS=Homo sapiens OX=9606 GN=TCEA3 PE=1 SV=2	TCEA3	1	0.0012877	67.548	2	LLDSPGPPK(1)GEK	0.06375	1																																	1
O75792	267	K	Ribonuclease H2 subunit A OS=Homo sapiens OX=9606 GN=RNASEH2A PE=1 SV=2	RNASEH2A	1	1.37651e-08	108.24	2	K(1)ITSYFLNEGSQAR	-1.272	3																						0.999544			1.18231	0.818145
P54855	410	K	UDP-glucuronosyltransferase 2B15 OS=Homo sapiens OX=9606 GN=UGT2B15 PE=1 SV=3	UGT2B15	1	0.0187134	76.85	2	AK(1)GAALSVDIR	0.38234	2
P54855	344	K	UDP-glucuronosyltransferase 2B15 OS=Homo sapiens OX=9606 GN=UGT2B15 PE=1 SV=3	UGT2B15	1	0.0011235	83.358	2	K(1)PNTLGSNTR	-0.23517	1
O75821	209	K	Eukaryotic translation initiation factor 3 subunit G OS=Homo sapiens OX=9606 GN=EIF3G PE=1 SV=2	EIF3G	1	3.71106e-17	109.16	2	LPGELEPVQATQNK(1)TGK	2.2492	10			0.204812					1.87168	0.917283		0.203935											1.18604				1.37047							1.24578
O75821	212	K	Eukaryotic translation initiation factor 3 subunit G OS=Homo sapiens OX=9606 GN=EIF3G PE=1 SV=2	EIF3G	1	0.0200979	66.664	2	TGK(1)YVPPSLR	-1.0103	1																																	1
O75821	153	K	Eukaryotic translation initiation factor 3 subunit G OS=Homo sapiens OX=9606 GN=EIF3G PE=1 SV=2	EIF3G	1	0.00745757	70.67	2	GQK(1)IVSCR	-0.027426	6			0.763038					1.43276															0.459729		1.34032					1.58385
O75822	166	K	Eukaryotic translation initiation factor 3 subunit J OS=Homo sapiens OX=9606 GN=EIF3J PE=1 SV=2	EIF3J	1	0.00557461	79.059	2	DK(1)ITQYEK	1.3751	2							1.17485
O75822	233	K	Eukaryotic translation initiation factor 3 subunit J OS=Homo sapiens OX=9606 GN=EIF3J PE=1 SV=2	EIF3J	1	0.0101699	61.577	2	GVVPGGGLK(1)ATMK	-0.86131	1							1
O75822	224	K	Eukaryotic translation initiation factor 3 subunit J OS=Homo sapiens OX=9606 GN=EIF3J PE=1 SV=2	EIF3J	1	0.00242306	72.038	2	K(1)GVVPGGGLK	-3.2151	20					1.81032	0.922978	1.82594	2.41055	1.43502													0.41373	0.343316		1.51345	0.486508		0.634565	0.384658	1.13533			0.685933			1.08199
O75822	122	K	Eukaryotic translation initiation factor 3 subunit J OS=Homo sapiens OX=9606 GN=EIF3J PE=1 SV=2	EIF3J	1	5.64993e-16	136.06	2	K(1)LQEESDLELAK	-0.34915	17	0.486422		0.501189		1.41204	1.29133	1.49011	2.53944	1.17956	0.295783										0.0670706					2.14566					1.67559			0.992983			1.18754
O75822	27	K	Eukaryotic translation initiation factor 3 subunit J OS=Homo sapiens OX=9606 GN=EIF3J PE=1 SV=2	EIF3J	1	0.0104803	51.531	2	K(1)VGGGGTAGGDR	-1.7782	1							1
O75822	117	K	Eukaryotic translation initiation factor 3 subunit J OS=Homo sapiens OX=9606 GN=EIF3J PE=1 SV=2	EIF3J	1	6.11905e-06	115.04	2	VLTPEEQLADK(1)LR	-0.16773	7					0.415336	0.94986	2.16417	2.48479
O75874	81	K	Isocitrate dehydrogenase [NADP] cytoplasmic OS=Homo sapiens OX=9606 GN=IDH1 PE=1 SV=2	IDH1	1	7.49495e-08	119.07	2	CATITPDEK(1)R	1.3479	7	0.657895
O75874	58	K	Isocitrate dehydrogenase [NADP] cytoplasmic OS=Homo sapiens OX=9606 GN=IDH1 PE=1 SV=2	IDH1	1	3.62887e-68	157.67	2	DATNDQVTK(1)DAAEAIK	-0.16289	11	1.33012	0.613808				1.20633			0.378932
O75874	381	K	Isocitrate dehydrogenase [NADP] cytoplasmic OS=Homo sapiens OX=9606 GN=IDH1 PE=1 SV=2	IDH1	1	9.62069e-06	103.87	2	DLAACIK(1)GLPNVQR	0.056924	5	2.00819																												1.2099
O75874	115	K	Isocitrate dehydrogenase [NADP] cytoplasmic OS=Homo sapiens OX=9606 GN=IDH1 PE=1 SV=2	IDH1	1	1.98858e-05	125.98	2	EAIICK(1)NIPR	-0.88183	10	1.15017	1.74256																						0.461444					1.19829
O75874	72	K	Isocitrate dehydrogenase [NADP] cytoplasmic OS=Homo sapiens OX=9606 GN=IDH1 PE=1 SV=2	IDH1	1	5.35301e-05	54.309	2	HNVGVK(1)CATITPDEK	-1.7027	3	1.07605	0.923955
O75874	27	K	Isocitrate dehydrogenase [NADP] cytoplasmic OS=Homo sapiens OX=9606 GN=IDH1 PE=1 SV=2	IDH1	1	0.016377	56.378	2	IIWELIK(1)EK	-1.49	1
O75874	408	K	Isocitrate dehydrogenase [NADP] cytoplasmic OS=Homo sapiens OX=9606 GN=IDH1 PE=1 SV=2	IDH1	1	0.00580809	105.22	2	IK(1)LAQAK	1.0394	8	0.964394	2.14055		0.558898
O75874	66	K	Isocitrate dehydrogenase [NADP] cytoplasmic OS=Homo sapiens OX=9606 GN=IDH1 PE=1 SV=2	IDH1	1	0.00625044	113.85	2	K(1)HNVGVK	-1.5008	8		1.26688	0.534111							0.636889
O75874	4	K	Isocitrate dehydrogenase [NADP] cytoplasmic OS=Homo sapiens OX=9606 GN=IDH1 PE=1 SV=2	IDH1	1	4.52115e-05	87.251	2	K(1)ISGGSVVEMQGDEMTR	0.35479	5		0.940044
O75874	406	K	Isocitrate dehydrogenase [NADP] cytoplasmic OS=Homo sapiens OX=9606 GN=IDH1 PE=1 SV=2	IDH1	1	0.0019817	113.14	2	LGENLK(1)IK	0.46335	7	1.15261			0.436504
O75874	236	K	Isocitrate dehydrogenase [NADP] cytoplasmic OS=Homo sapiens OX=9606 GN=IDH1 PE=1 SV=2	IDH1	1	0.00427561	74.269	2	QYK(1)SQFEAQK	-0.86807	5	1.13989	1.65131
O75874	243	K	Isocitrate dehydrogenase [NADP] cytoplasmic OS=Homo sapiens OX=9606 GN=IDH1 PE=1 SV=2	IDH1	1	2.89215e-26	135.5	3	SQFEAQK(1)IWYEHR	0.25418	19	2.37717					1.06814				0.430375																			0.559197							0.183497
O75874	87	K	Isocitrate dehydrogenase [NADP] cytoplasmic OS=Homo sapiens OX=9606 GN=IDH1 PE=1 SV=2	IDH1	1	0.0184481	76.605	2	VEEFK(1)LK	0.26975	7	0.317561
O75891	62	K	Cytosolic 10-formyltetrahydrofolate dehydrogenase OS=Homo sapiens OX=9606 GN=ALDH1L1 PE=1 SV=2	ALDH1L1	1	2.01162e-30	187.85	2	AK(1)GQALPDVVAK	0.56341	18	0.811246	0.766774		1.1282		4.13799		0.126537	1.85795
O75891	845	K	Cytosolic 10-formyltetrahydrofolate dehydrogenase OS=Homo sapiens OX=9606 GN=ALDH1L1 PE=1 SV=2	ALDH1L1	1	0.00714598	60	2	DINK(1)ALYVSDK	0.81999	3
O75891	615	K	Cytosolic 10-formyltetrahydrofolate dehydrogenase OS=Homo sapiens OX=9606 GN=ALDH1L1 PE=1 SV=2	ALDH1L1	1	1.51801e-05	138.23	2	FAELTLK(1)AGIPK	0.10448	7						1.29483
O75891	128	K	Cytosolic 10-formyltetrahydrofolate dehydrogenase OS=Homo sapiens OX=9606 GN=ALDH1L1 PE=1 SV=2	ALDH1L1	1	9.87372e-23	135.13	2	GASAINWTLIHGDK(1)K	-2.3737	10				1.00562		1.68017			0.331409
O75891	660	K	Cytosolic 10-formyltetrahydrofolate dehydrogenase OS=Homo sapiens OX=9606 GN=ALDH1L1 PE=1 SV=2	ALDH1L1	1	3.28717e-16	148.76	2	HIMK(1)SCAISNVK	-0.76332	21	0.209591	0.207576		0.80888		1.31933			0.231354
O75891	668	K	Cytosolic 10-formyltetrahydrofolate dehydrogenase OS=Homo sapiens OX=9606 GN=ALDH1L1 PE=1 SV=2	ALDH1L1	1	0.0131444	74.269	2	SCAISNVK(1)K	1.4928	2						0.651632
O75891	21	K	Cytosolic 10-formyltetrahydrofolate dehydrogenase OS=Homo sapiens OX=9606 GN=ALDH1L1 PE=1 SV=2	ALDH1L1	1	0.00024043	76.196	3	K(1)EGHEVVGVFTVPDKDGK	-0.89072	6				0.447058
O75891	645	K	Cytosolic 10-formyltetrahydrofolate dehydrogenase OS=Homo sapiens OX=9606 GN=ALDH1L1 PE=1 SV=2	ALDH1L1	1	0.00151925	90.142	2	K(1)IGFTGSTEVGK	-0.33372	1
O75891	669	K	Cytosolic 10-formyltetrahydrofolate dehydrogenase OS=Homo sapiens OX=9606 GN=ALDH1L1 PE=1 SV=2	ALDH1L1	1	0.000392734	139.02	2	K(1)VSLELGGK	-0.188	12		0.122181		0.358233		1.52036			0.308902
O75891	187	K	Cytosolic 10-formyltetrahydrofolate dehydrogenase OS=Homo sapiens OX=9606 GN=ALDH1L1 PE=1 SV=2	ALDH1L1	1	0.00135555	108.92	2	LIAEGK(1)APR	1.5494	10		0.335498		0.782361		1.10329
O75909	357	K	Cyclin-K OS=Homo sapiens OX=9606 GN=CCNK PE=1 SV=2	CCNK	1	8.08952e-05	66.66	4	IPK(1)IETTHPPLPPAHPPPDR	0.5445	1																						1
O75915	151	K	PRA1 family protein 3 OS=Homo sapiens OX=9606 GN=ARL6IP5 PE=1 SV=1	ARL6IP5	1	1.04021e-09	108.4	2	LENK(1)MEGIGLK	-0.26564	38	3.30358	0.380866	2.63099	1.59362		4.1186			0.715873	0.25376	0.426585	0.309469	0.0965906					0.146621		0.173222		0.148251						0.851823					1.9832			2.7669
O75937	210	K	DnaJ homolog subfamily C member 8 OS=Homo sapiens OX=9606 GN=DNAJC8 PE=1 SV=2	DNAJC8	1	1.23402e-07	124.81	2	EWQK(1)NFEESR	1.7661	5						0.432336		0.823413																	1.57623					1.03953			1.12848
O75937	231	K	DnaJ homolog subfamily C member 8 OS=Homo sapiens OX=9606 GN=DNAJC8 PE=1 SV=2	DNAJC8	1	0.00175919	74.486	2	NFQANTK(1)GK	-5.4271	4																						1.50738			0.574087			0.839378		1.07915
O75937	246	K	DnaJ homolog subfamily C member 8 OS=Homo sapiens OX=9606 GN=DNAJC8 PE=1 SV=2	DNAJC8	1	0.0146696	106.93	2	TFLRPPK(1)VK	-0.89385	9					0.774888		0.398257													0.2653		2.42859		0.156613		1.38395		1.39851		1.46593			0.727962
O75940	165	K	Survival of motor neuron-related-splicing factor 30 OS=Homo sapiens OX=9606 GN=SMNDC1 PE=1 SV=1	SMNDC1	1	0.00786386	88.734	2	IK(1)ELEQEREDQK	-0.29371	1																									1
O75940	143	K	Survival of motor neuron-related-splicing factor 30 OS=Homo sapiens OX=9606 GN=SMNDC1 PE=1 SV=1	SMNDC1	1	0.00137034	97.033	2	K(1)EMIAQQR	1.2101	1																									1
O75940	177	K	Survival of motor neuron-related-splicing factor 30 OS=Homo sapiens OX=9606 GN=SMNDC1 PE=1 SV=1	SMNDC1	1	5.38941e-06	138.55	2	VK(1)WQQFNNR	-1.7285	5																					0.227556	0.90609			2.83742	0.447885				0.581049
O75947	72	K	ATP synthase subunit d, mitochondrial OS=Homo sapiens OX=9606 GN=ATP5PD PE=1 SV=3	ATP5PD	1	0.00220223	81.163	2	AGLVDDFEK(1)K	0.55394	16	0.49301		0.226773			0.712641	0.34981	0.401357		2.83124
O75947	32	K	ATP synthase subunit d, mitochondrial OS=Homo sapiens OX=9606 GN=ATP5PD PE=1 SV=3	ATP5PD	1	0.000101638	77.696	2	AIASSLK(1)SWNETLTSR	15.084	2
O75947	63	K	ATP synthase subunit d, mitochondrial OS=Homo sapiens OX=9606 GN=ATP5PD PE=1 SV=3	ATP5PD	1	6.42487e-75	252.75	2	ANVAK(1)AGLVDDFEK	-1.6872	65	1.61123	0.477011	0.957098	0.168451	0.294542	2.38825	1.18055	1.20416	0.672337	7.96159	0.207637	0.2217		0.138786	0.135664	0.0976552	0.104668	0.135056		0.102653		0.26696				0.272427		0.241462	0.314511	0.100293	0.502909	0.269129	0.36377	0.334273	0.394666	0.711353	0.461248
O75947	78	K	ATP synthase subunit d, mitochondrial OS=Homo sapiens OX=9606 GN=ATP5PD PE=1 SV=3	ATP5PD	1	2.37758e-05	112.73	2	FNALK(1)VPVPEDK	2.9247	32	0.396999		0.144389					0.289126		4.4435																										0.246195
O75947	85	K	ATP synthase subunit d, mitochondrial OS=Homo sapiens OX=9606 GN=ATP5PD PE=1 SV=3	ATP5PD	1	3.05343e-12	106.29	3	VPVPEDK(1)YTAQVDAEEKEDVK	-0.084879	10						0.452918
O75947	117	K	ATP synthase subunit d, mitochondrial OS=Homo sapiens OX=9606 GN=ATP5PD PE=1 SV=3	ATP5PD	1	0.000365437	104.39	2	IVEYEK(1)EMEK	0.67804	71	0.581287		0.413493			0.81762	0.32389	0.314148		2.95021								0.152127													0.201256	0.322293		0.193918	0.508496
O75947	149	K	ATP synthase subunit d, mitochondrial OS=Homo sapiens OX=9606 GN=ATP5PD PE=1 SV=3	ATP5PD	1	1.70138e-06	114.93	2	K(1)YPYWPHQPIENL	0.72246	6						0.239367				1.34308
O75947	109	K	ATP synthase subunit d, mitochondrial OS=Homo sapiens OX=9606 GN=ATP5PD PE=1 SV=3	ATP5PD	1	1.04435e-30	147.78	2	SCAEWVSLSK(1)AR	3.0981	39	1.16245		0.804334			2.21799	0.414319	0.600232	0.368068	5.28173	0.159439							0.0801846				0.281136				0.0897277			0.629278				0.498219	0.312773	0.323475	0.963765	0.551467
O75947	95	K	ATP synthase subunit d, mitochondrial OS=Homo sapiens OX=9606 GN=ATP5PD PE=1 SV=3	ATP5PD	1	2.33281e-49	206.03	2	YTAQVDAEEK(1)EDVK	-0.80466	21						0.800635				3.028																					0.0630837					0.388242
O75964	66	K	ATP synthase subunit g, mitochondrial OS=Homo sapiens OX=9606 GN=ATP5MG PE=1 SV=3	ATP5MG	1	6.69415e-68	190.87	2	IVNSAQTGSFK(1)QLTVK	-2.0391	22	0.187459		0.72269			1.03666				0.580409														0.356263					2.47422		0.434146						0.234004
O75964	55	K	ATP synthase subunit g, mitochondrial OS=Homo sapiens OX=9606 GN=ATP5MG PE=1 SV=3	ATP5MG	1	2.29737e-07	110.88	2	K(1)IVNSAQTGSFK	6.1039	27	1.20761		1.0229			1.71452			0.204502	2.64345																			0.626836							0.925338
O76021	426	K	Ribosomal L1 domain-containing protein 1 OS=Homo sapiens OX=9606 GN=RSL1D1 PE=1 SV=3	RSL1D1	1	0.00168518	72.922	2	AAESETPGK(1)SPEK	0.45048	2																						0.758468			1.24153
O76021	417	K	Ribosomal L1 domain-containing protein 1 OS=Homo sapiens OX=9606 GN=RSL1D1 PE=1 SV=3	RSL1D1	1	0.00262864	50.641	2	ALPASETPK(1)AAESETPGK	1.061	1																									1
O76021	373	K	Ribosomal L1 domain-containing protein 1 OS=Homo sapiens OX=9606 GN=RSL1D1 PE=1 SV=3	RSL1D1	1	2.39507e-44	146.34	2	ATNESEDEIPQLVPIGK(1)K	0.67782	5																						0.647656			1.5739	0.971137		0.316236		1.49107
O76021	468	K	Ribosomal L1 domain-containing protein 1 OS=Homo sapiens OX=9606 GN=RSL1D1 PE=1 SV=3	RSL1D1	1	0.000310833	105.36	2	FFTTPSK(1)SVR	0.66324	18						0.177058					0.476842				0.343695	0.0527288		0.113654		0.254897		3.1125	0.675817		3.23519	1.78785	0.436718	2.52981	0.672281	3.48845
O76021	408	K	Ribosomal L1 domain-containing protein 1 OS=Homo sapiens OX=9606 GN=RSL1D1 PE=1 SV=3	RSL1D1	1	0.000878654	107.08	2	K(1)ALPASETPK	0.67334	18											0.268844	0.139252	0.0866305		0.275825					0.196927	0.52775	2.69428	0.6397	0.218121	3.18113	1.58044	0.442956	2.20493	0.510798	2.82789
O76021	461	K	Ribosomal L1 domain-containing protein 1 OS=Homo sapiens OX=9606 GN=RSL1D1 PE=1 SV=3	RSL1D1	0.999981	3.71597e-15	147.72	2	KPEAK(1)FFTTPSK	0.4931	11											0.0601603				0.113368						0.434931	2.13958	0.299875		2.46769	1.16225	0.14497	1.44185	0.299161	2.43616
O76021	391	K	Ribosomal L1 domain-containing protein 1 OS=Homo sapiens OX=9606 GN=RSL1D1 PE=1 SV=3	RSL1D1	0.955554	0.00719549	94.66	3	K(0.956)SPAK(0.044)SPNPSTPR	0.9028	1																														1
O76021	395	K	Ribosomal L1 domain-containing protein 1 OS=Homo sapiens OX=9606 GN=RSL1D1 PE=1 SV=3	RSL1D1	1	0.000198481	101.48	2	SPAK(1)SPNPSTPR	1.6068	10																						1.04742			1.24421	0.577273		0.767287		1.36381
O76021	311	K	Ribosomal L1 domain-containing protein 1 OS=Homo sapiens OX=9606 GN=RSL1D1 PE=1 SV=3	RSL1D1	1	0.00393194	83.623	2	K(1)TASVLSK	0.68996	4																						1.00488			1.46952	0.428682				1.09692
O76021	385	K	Ribosomal L1 domain-containing protein 1 OS=Homo sapiens OX=9606 GN=RSL1D1 PE=1 SV=3	RSL1D1	1	0.0013843	123.42	2	VEIQK(1)HATGK	-1.3818	6																						1.10607			1.6575	0.668026		0.890647	0.262849	1.41491
O76038	74	K	Secretagogin OS=Homo sapiens OX=9606 GN=SCGN PE=1 SV=2	SCGN	1	3.78995e-07	97.594	2	QQFMTTQDASK(1)DGR	2.6952	1
O76041	811	K	Nebulette OS=Homo sapiens OX=9606 GN=NEBL PE=1 SV=1	NEBL	1	4.90307e-23	196.44	2	K(1)NTQVVSDAAYK	0.041695	12						0.0647539														0.202901		0.807573	0.606028		2.30154	2.43569		1.54314	0.476014	2.04111			0.430049			0.893747	0.197458
O76054	375	K	SEC14-like protein 2 OS=Homo sapiens OX=9606 GN=SEC14L2 PE=1 SV=1	SEC14L2	1	4.45006e-06	117.45	2	FDNTYSFIHAK(1)K	1.5738	7		1.69615
O76054	193	K	SEC14-like protein 2 OS=Homo sapiens OX=9606 GN=SEC14L2 PE=1 SV=1	SEC14L2	1	0.013136	49.058	2	LFVVK(1)APK	1.106	2		1.17379
O76054	51	K	SEC14-like protein 2 OS=Homo sapiens OX=9606 GN=SEC14L2 PE=1 SV=1	SEC14L2	1	5.25582e-16	135.28	2	SFDLQK(1)SEAMLR	-0.1073	1
O76062	311	K	Delta(14)-sterol reductase TM7SF2 OS=Homo sapiens OX=9606 GN=TM7SF2 PE=1 SV=3	TM7SF2	1	0.00794042	43.272	2	GANSQK(1)NTFR	-0.7484	1
O76062	83	K	Delta(14)-sterol reductase TM7SF2 OS=Homo sapiens OX=9606 GN=TM7SF2 PE=1 SV=3	TM7SF2	1	0.0235039	50.834	2	K(1)VAEGQELK	-0.63633	2		1.4224
O76070	12	K	Gamma-synuclein OS=Homo sapiens OX=9606 GN=SNCG PE=1 SV=2	SNCG	1	8.31687e-12	100.69	2	GFSIAK(1)EGVVGAVEK	-1.7455	4								2.93562			0.615326
O76070	45	K	Gamma-synuclein OS=Homo sapiens OX=9606 GN=SNCG PE=1 SV=2	SNCG	1	2.73588e-16	141.87	2	TK(1)ENVVQSVTSVAEK	1.3486	7					0.522964		0.597243	3.95829	0.597662		0.64825					0.278691
O76070	23	K	Gamma-synuclein OS=Homo sapiens OX=9606 GN=SNCG PE=1 SV=2	SNCG	1	0.00548613	83.775	2	TK(1)QGVTEAAEK	1.5776	3								2.09895	0.351802		0.549244
O76094	536	K	Signal recognition particle subunit SRP72 OS=Homo sapiens OX=9606 GN=SRP72 PE=1 SV=3	SRP72	1	0.00102508	59.645	2	GGK(1)VTGDSQPK	-3.093	1						1
O76094	383	K	Signal recognition particle subunit SRP72 OS=Homo sapiens OX=9606 GN=SRP72 PE=1 SV=3	SRP72	1	2.80202e-05	87.727	2	LTMAQLK(1)ISQGNISK	-1.6665	1																						1
O76094	569	K	Signal recognition particle subunit SRP72 OS=Homo sapiens OX=9606 GN=SRP72 PE=1 SV=3	SRP72	1	0.00773385	55.578	2	NYDPK(1)VTPDPER	1.3763	1						1
O94760	199	K	N(G),N(G)-dimethylarginine dimethylaminohydrolase 1 OS=Homo sapiens OX=9606 GN=DDAH1 PE=1 SV=3	DDAH1	1	1.74248e-05	101.48	2	ALK(1)IMQQMSDHR	1.0942	8	1.04058					0.886954
O94760	34	K	N(G),N(G)-dimethylarginine dimethylaminohydrolase 1 OS=Homo sapiens OX=9606 GN=DDAH1 PE=1 SV=3	DDAH1	1	0.00266754	64.906	2	SAK(1)GEEVDVAR	0.29725	4		1.92484
O94776	504	K	Metastasis-associated protein MTA2 OS=Homo sapiens OX=9606 GN=MTA2 PE=1 SV=1	MTA2	1	0.0137368	81.32	2	AAK(1)TPLK	-2.5734	11	0.6833		0.471645			0.450131																1.58945	0.400018		1.54757	1.708		0.967903		1.51058			1.08618			0.585222
O94776	508	K	Metastasis-associated protein MTA2 OS=Homo sapiens OX=9606 GN=MTA2 PE=1 SV=1	MTA2	1	2.65047e-06	134.66	2	TPLK(1)IHPLVR	0.32498	45	0.79337					0.535949		0.907609			0.764885	0.400192	0.258745	0.10168	0.385595			0.253385		0.670492	2.14449	4.48287	0.865536	0.434731	3.51089	4.60599	0.710374	2.15521	1.02024	2.63112	0.164431	0.182764	2.18737	0.107094	0.382569	1.17253	0.970317	0.226571
O94776	531	K	Metastasis-associated protein MTA2 OS=Homo sapiens OX=9606 GN=MTA2 PE=1 SV=1	MTA2	1	0.000663521	63.397	2	DLVAQAPLK(1)PK	-0.5476	4																										1.25532		1.39954					0.345143
O94776	533	K	Metastasis-associated protein MTA2 OS=Homo sapiens OX=9606 GN=MTA2 PE=1 SV=1	MTA2	0.998429	4.68028e-16	176.97	2	DLVAQAPLK(0.002)PK(0.998)TPR	-0.38038	69	1.35607	0.114193	0.480669	0.306093	0.322659			1.01122				0.248342	0.155554	0.21914	0.572564			0.203392		0.540176		3.18774	1.04435	0.829093	3.26693	3.31411	1.21653	1.83834	1.20681	2.07009	0.395472	0.699184	1.94253	0.762129		1.12111	2.04881
O94776	559	K	Metastasis-associated protein MTA2 OS=Homo sapiens OX=9606 GN=MTA2 PE=1 SV=1	MTA2	1	0.000204994	131.3	2	GLGGIMVK(1)R	-1.45	55	1.77453		0.531069		0.698233	1.01682			0.290836		0.925227	0.696585		0.754114	0.986292	0.224906	0.161329	0.821573		1.2435		3.4358	1.66726	1.34638	5.34126	2.11043	2.99025	2.31008	1.37975	2.10591	0.582577	1.16654	1.69996	1.00494	0.460673	1.20774	2.98001	0.980669
O94776	539	K	Metastasis-associated protein MTA2 OS=Homo sapiens OX=9606 GN=MTA2 PE=1 SV=1	MTA2	1	0.00133574	133.9	2	GTK(1)TPINR	1.0944	72	2.20323	0.659266	0.741074		0.969203	1.40152	0.680901	1.99871	0.460309	0.215207	0.861287	0.598935	0.504698	0.641457	1.25842	0.302743	0.291188	0.83656	0.0691752	1.31505	1.08928	3.05498	2.28596	1.43164	5.13352	3.30645	2.83961	2.1591	1.42	2.40972	0.718649	1.45472	2.94259	1.76795	0.83873	1.78196	3.7539	1.0858
O94776	618	K	Metastasis-associated protein MTA2 OS=Homo sapiens OX=9606 GN=MTA2 PE=1 SV=1	MTA2	1	0.000465926	142.56	2	K(1)ALTHLEMR	-1.0855	5																						0.982008			0.987515	1.2676		0.908815					0.85406
O94776	595	K	Metastasis-associated protein MTA2 OS=Homo sapiens OX=9606 GN=MTA2 PE=1 SV=1	MTA2	1	9.8649e-11	104	2	QK(1)LNPADAPNPVVFVATK	0.11024	4											0.462623			0.51074	2.3216					0.705032
O94776	460	K	Metastasis-associated protein MTA2 OS=Homo sapiens OX=9606 GN=MTA2 PE=1 SV=1	MTA2	1	2.51586e-36	185.18	2	QTFLLQTTK(1)LTR	0.50392	15	0.350093		0.208551			0.0629581									0.310443					0.19511		2.40555			2.85634	3.0185		1.55011	0.493789	1.41856			1.04483			0.525433	0.226762
O94811	156	K	Tubulin polymerization-promoting protein OS=Homo sapiens OX=9606 GN=TPPP PE=1 SV=1	TPPP	1	8.58716e-11	83.061	2	APIISGVTK(1)AISSPTVSR	0.65516	1																												1
O94811	177	K	Tubulin polymerization-promoting protein OS=Homo sapiens OX=9606 GN=TPPP PE=1 SV=1	TPPP	1	0.0117228	65.313	2	FTGSHK(1)ER	0.2367	1									1
O94811	214	K	Tubulin polymerization-promoting protein OS=Homo sapiens OX=9606 GN=TPPP PE=1 SV=1	TPPP	1	9.09401e-05	105.94	2	HAGTYDQK(1)VQGGK	1.4161	3							0.455371		1.51196																			1.03267
O94811	171	K	Tubulin polymerization-promoting protein OS=Homo sapiens OX=9606 GN=TPPP PE=1 SV=1	TPPP	1	0.000126305	120.65	2	LTDTTK(1)FTGSHK	-0.67187	5							0.448002		0.768519													0.586526			0.534871			2.66208
O94826	185	K	Mitochondrial import receptor subunit TOM70 OS=Homo sapiens OX=9606 GN=TOMM70 PE=1 SV=1	TOMM70	1	0.0154787	60.892	2	AVELNPK(1)YVK	-0.64396	4	1.39344	0.68756				1.18596
O94826	188	K	Mitochondrial import receptor subunit TOM70 OS=Homo sapiens OX=9606 GN=TOMM70 PE=1 SV=1	TOMM70	1	0.0220072	60.001	2	YVK(1)ALFR	-1.2378	2	0.511102					1.4889
O94826	359	K	Mitochondrial import receptor subunit TOM70 OS=Homo sapiens OX=9606 GN=TOMM70 PE=1 SV=1	TOMM70	1	0.000630462	102.55	2	VISLK(1)EANVK	-0.30866	12	1.89074	1.28623	1.38421			3.15568																0.378114							0.591693						0.335146		0.308803
O94832	790	K	Unconventional myosin-Id OS=Homo sapiens OX=9606 GN=MYO1D PE=1 SV=2	MYO1D	1	8.45703e-05	50.641	2	ASQLIK(1)SIPASDLPQVR	-2.7164	1																													1
O94832	366	K	Unconventional myosin-Id OS=Homo sapiens OX=9606 GN=MYO1D PE=1 SV=2	MYO1D	1	1.70429e-05	62.494	3	INDIIEVK(1)NYDTTIHGK	0.20414	2																													1.68731
O94832	94	K	Unconventional myosin-Id OS=Homo sapiens OX=9606 GN=MYO1D PE=1 SV=2	MYO1D	1	1.73721e-07	89.359	2	SK(1)DTCIVISGESGAGK	-0.2876	4																											0.263807
O94842	207	K	TOX high mobility group box family member 4 OS=Homo sapiens OX=9606 GN=TOX4 PE=1 SV=1	TOX4	1	0.00476304	65.156	2	TVVVEAGK(1)K	-0.33188	3																						1.0031								0.955957			1.04094
O94874	424	K	E3 UFM1-protein ligase 1 OS=Homo sapiens OX=9606 GN=UFL1 PE=1 SV=2	UFL1	1	0.00429354	40.502	2	K(1)ATEGSGSMR	-1.668	1																																				1
O94874	289	K	E3 UFM1-protein ligase 1 OS=Homo sapiens OX=9606 GN=UFL1 PE=1 SV=2	UFL1	1	0.00353696	67.881	2	YK(1)TTQLLFLK	-0.78859	3							0.724794																							0.992513						1.28269
O94875	258	K	Sorbin and SH3 domain-containing protein 2 OS=Homo sapiens OX=9606 GN=SORBS2 PE=1 SV=3	SORBS2	1	3.20839e-08	114.64	2	K(1)SEPAVGPPR	0.25072	5	1.51912	0.554802			0.50588	1.18315			1.23704
O94880	863	K	PHD finger protein 14 OS=Homo sapiens OX=9606 GN=PHF14 PE=1 SV=2	PHF14	0.999203	0.0134384	113.7	2	K(0.001)PK(0.999)AEDLR	-0.99058	3																						1.33674				0.760387				0.902877
O94880	860	K	PHD finger protein 14 OS=Homo sapiens OX=9606 GN=PHF14 PE=1 SV=2	PHF14	0.998771	0.0212628	84.368	2	QSVLQK(0.999)K(0.001)PK	1.8624	4																						1.50614			0.749629	0.847619				0.896614
O94885	1230	K	SAM and SH3 domain-containing protein 1 OS=Homo sapiens OX=9606 GN=SASH1 PE=1 SV=3	SASH1	1	0.0193252	72.355	2	K(1)LLSAAR	-1.8152	1																									1
O94888	134	K	UBX domain-containing protein 7 OS=Homo sapiens OX=9606 GN=UBXN7 PE=1 SV=2	UBXN7	1	2.59777e-05	95.345	3	K(1)LTTLADLFRPPIDLMHK	-1.8433	2								1.07569																	0.924307
O94888	99	K	UBX domain-containing protein 7 OS=Homo sapiens OX=9606 GN=UBXN7 PE=1 SV=2	UBXN7	1	7.15348e-29	123.99	2	QEILVEPEPLFGAPK(1)R	2.3038	3								0.855261																	1.46908	0.67566
O94903	254	K	Pyridoxal phosphate homeostasis protein OS=Homo sapiens OX=9606 GN=PLPBP PE=1 SV=1	PLPBP	0.998747	1.0361e-06	135.28	2	DYSK(0.999)K(0.001)PTPDK	-2.2791	22	0.454195	0.348994	0.890237			0.602145	0.278271	1.6406	0.399463											0.798845	1.06954	2.41103			1.46348	1.97347	0.35353	2.03525		3.89918			1.10442
O94903	260	K	Pyridoxal phosphate homeostasis protein OS=Homo sapiens OX=9606 GN=PLPBP PE=1 SV=1	PLPBP	0.999999	0.00508242	97.594	2	KPTPDK(1)CAADVK	0.27375	7						0.475217			1.37156											0.812998								1.58026									0.477613
O94903	125	K	Pyridoxal phosphate homeostasis protein OS=Homo sapiens OX=9606 GN=PLPBP PE=1 SV=1	PLPBP	1	0.00562935	60.547	2	LADK(1)VNSSWQR	-1.8719	1
O94905	241	K	Erlin-2 OS=Homo sapiens OX=9606 GN=ERLIN2 PE=1 SV=1	ERLIN2	1	4.11816e-09	110.44	2	K(1)ISEIEDAAFLAR	0.49876	5																								0.983833					1.46683					0.30433
O94905	275	K	Erlin-2 OS=Homo sapiens OX=9606 GN=ERLIN2 PE=1 SV=1	ERLIN2	1	0.00963416	74.849	2	LK(1)LTPEYLQLMK	1.1664	1			1
O94905	190	K	Erlin-2 OS=Homo sapiens OX=9606 GN=ERLIN2 PE=1 SV=1	ERLIN2	1	0.00196539	64.906	2	NYELMESEK(1)TK	1.9363	2																								0.849959					1.15004
O94905	192	K	Erlin-2 OS=Homo sapiens OX=9606 GN=ERLIN2 PE=1 SV=1	ERLIN2	1	0.0105989	67.507	2	TK(1)LLIAAQK	1.3566	3			0.892984
O94905	287	K	Erlin-2 OS=Homo sapiens OX=9606 GN=ERLIN2 PE=1 SV=1	ERLIN2	1	0.000887855	103.8	2	YK(1)AIASNSK	-0.97593	11		0.690964	1.7301																					1.05409
O94906	146	K	Pre-mRNA-processing factor 6 OS=Homo sapiens OX=9606 GN=PRPF6 PE=1 SV=1	PRPF6	1	0.00042674	92.732	2	IQQQFSDLK(1)R	0.90972	3																						0.766905			1.72941				0.503686
O94906	137	K	Pre-mRNA-processing factor 6 OS=Homo sapiens OX=9606 GN=PRPF6 PE=1 SV=1	PRPF6	1	0.000121411	108.4	2	PK(1)IQQQFSDLK	-0.67594	9			0.751229			0.702698																1.37058			1.27788	1.02559				0.831236			1.76751			0.905038	0.368241
O94906	61	K	Pre-mRNA-processing factor 6 OS=Homo sapiens OX=9606 GN=PRPF6 PE=1 SV=1	PRPF6	1	0.017109	41.025	2	TVGDQMK(1)K	0.42693	1																						1
O94906	178	K	Pre-mRNA-processing factor 6 OS=Homo sapiens OX=9606 GN=PRPF6 PE=1 SV=1	PRPF6	1	1.74799e-06	147.02	2	YEK(1)LTPVPDSFFAK	3.3009	6								0.393328													3.02032	0.98744			0.493321	0.746026				0.359569
O94913	592	K	Pre-mRNA cleavage complex 2 protein Pcf11 OS=Homo sapiens OX=9606 GN=PCF11 PE=1 SV=3	PCF11	1	0.000177779	72.846	2	ENVENWQSSK(1)SAK	0.15145	2																									1.43921					0.560788
O94913	309	K	Pre-mRNA cleavage complex 2 protein Pcf11 OS=Homo sapiens OX=9606 GN=PCF11 PE=1 SV=3	PCF11	1	1.67288e-06	96.946	3	ISQHSHGK(1)DQSHR	-1.5129	2																									1.11662	0.883377
O94915	438	K	Protein furry homolog-like OS=Homo sapiens OX=9606 GN=FRYL PE=1 SV=2	FRYL	1	0.000261425	96.946	2	STK(1)TFTINPER	0.16443	3	0.597983																					1.92537							0.476648
O94925	164	K	Glutaminase kidney isoform, mitochondrial OS=Homo sapiens OX=9606 GN=GLS PE=1 SV=1	GLS	1	0.000147492	97.277	2	FITALK(1)STGLR	-2.3794	5																						3.00044				0.352216		0.460706								0.770591
O94973	6	K	AP-2 complex subunit alpha-2 OS=Homo sapiens OX=9606 GN=AP2A2 PE=1 SV=2	AP2A2	1	0.00243979	83.358	2	PAVSK(1)GDGMR	-0.4036	9	1.63469	0.301843	1.04304			1.51514	0.70871		0.629977																0.935504								1.65689
O94979	111	K	Protein transport protein Sec31A OS=Homo sapiens OX=9606 GN=SEC31A PE=1 SV=3	SEC31A	1	2.76036e-05	61.067	2	IIAGDK(1)EVVIAQNDK	-2.3755	1						1
O94979	811	K	Protein transport protein Sec31A OS=Homo sapiens OX=9606 GN=SEC31A PE=1 SV=3	SEC31A	1	0.0243406	64.547	2	QQLPK(1)GR	3.3351	3	1.78219																													0.473453						0.744359
O94979	1109	K	Protein transport protein Sec31A OS=Homo sapiens OX=9606 GN=SEC31A PE=1 SV=3	SEC31A	0.969689	0.00113798	66.619	3	ITK(0.97)K(0.03)PIPDEHLILK	1.1939	6			0.586981																			1.50056				1.06269				2.0195						0.471199
O94992	227	K	Protein HEXIM1 OS=Homo sapiens OX=9606 GN=HEXIM1 PE=1 SV=1	HEXIM1	1	0.00843413	73.637	2	TGLYSK(1)R	0.15428	3						1.27437	0.279339	1.44629
O95081	7	K	Arf-GAP domain and FG repeat-containing protein 2 OS=Homo sapiens OX=9606 GN=AGFG2 PE=1 SV=2	AGFG2	1	0.000166892	101.45	2	K(1)GPGPGGGVSGGK	-1.9928	4							0.648702	1.23937	1.31694																	0.794981
O95149	34	K	Snurportin-1 OS=Homo sapiens OX=9606 GN=SNUPN PE=1 SV=1	SNUPN	1	0.0200992	46.033	2	SK(1)YSSLEQSER	1.9738	2																									1.23234					0.767661
O95154	100	K	Aflatoxin B1 aldehyde reductase member 3 OS=Homo sapiens OX=9606 GN=AKR7A3 PE=1 SV=2	AKR7A3	1	9.89766e-05	133.9	2	FQLETSLK(1)R	0.85426	13		0.807072
O95154	238	K	Aflatoxin B1 aldehyde reductase member 3 OS=Homo sapiens OX=9606 GN=AKR7A3 PE=1 SV=2	AKR7A3	1	4.26778e-09	87.251	3	YWK(1)EHHFEGIALVEK	-0.49147	11		0.838631																																		0.161215
O95182	93	K	NADH dehydrogenase [ubiquinone] 1 alpha subcomplex subunit 7 OS=Homo sapiens OX=9606 GN=NDUFA7 PE=1 SV=3	NDUFA7	1	0.00768772	55.235	2	K(1)AVTPAPPIK	0.70136	1
O95182	92	K	NADH dehydrogenase [ubiquinone] 1 alpha subcomplex subunit 7 OS=Homo sapiens OX=9606 GN=NDUFA7 PE=1 SV=3	NDUFA7	1	0.000143849	80.623	2	PAESSAVAATEK(1)K	-0.95163	4
O95183	33	K	Vesicle-associated membrane protein 5 OS=Homo sapiens OX=9606 GN=VAMP5 PE=1 SV=1	VAMP5	1	0.02192	44.57	2	GVK(1)LAELQQR	1.9583	1							1
O95197	1018	K	Reticulon-3 OS=Homo sapiens OX=9606 GN=RTN3 PE=1 SV=2	RTN3	1	0.0129651	77.072	2	SIVEK(1)IQAK	1.0352	1																																					1
O95197	998	K	Reticulon-3 OS=Homo sapiens OX=9606 GN=RTN3 PE=1 SV=2	RTN3	1	3.32258e-05	116.13	3	YK(1)TQIDHYVGIAR	1.5872	9	2.41796					0.772728																															1.20611
O95202	451	K	Mitochondrial proton/calcium exchanger protein OS=Homo sapiens OX=9606 GN=LETM1 PE=1 SV=1	LETM1	1	1.18795e-23	108.34	2	EAQVK(1)VAEVEGEQVDNK	-0.69525	3																																				0.54454
O95202	463	K	Mitochondrial proton/calcium exchanger protein OS=Homo sapiens OX=9606 GN=LETM1 PE=1 SV=1	LETM1	1	9.80689e-06	89.382	2	VAEVEGEQVDNK(1)AK	-0.25206	4																																				0.801972
O95202	597	K	Mitochondrial proton/calcium exchanger protein OS=Homo sapiens OX=9606 GN=LETM1 PE=1 SV=1	LETM1	1	7.21692e-07	108.2	2	TGEEK(1)YVEESK	-2.0637	2										1.23943
O95210	172	K	Starch-binding domain-containing protein 1 OS=Homo sapiens OX=9606 GN=STBD1 PE=1 SV=1	STBD1	1	0.000116785	65.173	2	AATCFAEK(1)LPSSNLLK	-1.2242	1							1
O95210	180	K	Starch-binding domain-containing protein 1 OS=Homo sapiens OX=9606 GN=STBD1 PE=1 SV=1	STBD1	1	0.00107957	108.3	2	LPSSNLLK(1)NR	0.75982	5	0.595952		1.1485			0.734163	1.71466		0.806731
O95210	184	K	Starch-binding domain-containing protein 1 OS=Homo sapiens OX=9606 GN=STBD1 PE=1 SV=1	STBD1	1	1.59099e-30	157.67	2	AK(1)EEMSLSDLNSQDR	-0.53429	18	1.62444	0.568347	0.52491	0.490494		2.85992	2.38524		1.58845
O95210	92	K	Starch-binding domain-containing protein 1 OS=Homo sapiens OX=9606 GN=STBD1 PE=1 SV=1	STBD1	1	9.15442e-05	145.75	2	DLGK(1)LQAASWR	-1.7597	15	0.730656	0.618529	0.769534			1.33836	2.08447		1.5571	0.162174
O95210	164	K	Starch-binding domain-containing protein 1 OS=Homo sapiens OX=9606 GN=STBD1 PE=1 SV=1	STBD1	1	0.000196075	80.379	2	GQEISAK(1)AATCFAEK	-0.4659	2							1.32559		0.674408
O95210	250	K	Starch-binding domain-containing protein 1 OS=Homo sapiens OX=9606 GN=STBD1 PE=1 SV=1	STBD1	1	2.15707e-24	241.61	2	GQQVHGK(1)MER	0.66056	15	0.705727	0.599625				0.717455	1.36109		0.895221
O95218	54	K	Zinc finger Ran-binding domain-containing protein 2 OS=Homo sapiens OX=9606 GN=ZRANB2 PE=1 SV=2	ZRANB2	1	3.71344e-36	185.18	2	AGGTEIGK(1)TLAEK	1.2694	24	0.482819		0.308545			1.1344	0.652264	3.90908	0.811969		0.501969	0.218827	0.0761871		0.241025				0.339905	0.518102	1.13953	2.00535	0.852739	0.37398	2.41231	1.42138	0.330494			3.03333			1.22055			1.35926
O95218	59	K	Zinc finger Ran-binding domain-containing protein 2 OS=Homo sapiens OX=9606 GN=ZRANB2 PE=1 SV=2	ZRANB2	1	0.010338	100.75	2	TLAEK(1)SR	-2.0665	10	0.485895					0.803679		2.64237												0.305998		1.38378	0.394531		1.36702	1.09289		0.903462					0.620368
O95218	137	K	Zinc finger Ran-binding domain-containing protein 2 OS=Homo sapiens OX=9606 GN=ZRANB2 PE=1 SV=2	ZRANB2	1	0.001279	87.895	2	GK(1)AVGPASILK	0.51278	27	0.640112							3.82291			1.17155		0.336456		0.462586		0.115653	0.452483	0.168486	0.752752		3.55708	1.20484	0.768575	2.48731	2.63367	0.874681		1.24129	2.66796						1.25922
O95218	19	K	Zinc finger Ran-binding domain-containing protein 2 OS=Homo sapiens OX=9606 GN=ZRANB2 PE=1 SV=2	ZRANB2	1	0.00145973	75.243	2	K(1)CGNVNFAR	-0.22723	3						0.754083		1.92587																						0.320046
O95218	46	K	Zinc finger Ran-binding domain-containing protein 2 OS=Homo sapiens OX=9606 GN=ZRANB2 PE=1 SV=2	ZRANB2	1	4.30768e-05	106	2	MMK(1)AGGTEIGK	0.8097	42	0.779721				1.24733	1.47876	0.611711	4.4338	0.571095		0.975052	0.382182	0.22875	0.251992	0.493967			0.363089		0.647697	2.42548	3.35332	0.634494	0.716207		2.14264	0.840369	1.76889	1.23818
O95218	92	K	Zinc finger Ran-binding domain-containing protein 2 OS=Homo sapiens OX=9606 GN=ZRANB2 PE=1 SV=2	ZRANB2	1	1.61906e-25	168.05	2	SECNMCNTPK(1)YAK	-0.22664	7						0.612684		3.1881														0.778045			0.640995					0.486002						0.294176
O95218	95	K	Zinc finger Ran-binding domain-containing protein 2 OS=Homo sapiens OX=9606 GN=ZRANB2 PE=1 SV=2	ZRANB2	1	0.00816432	122.54	2	YAK(1)LEER	0.42692	21	0.567026				1.02867	1.02838	0.530814	3.3862			0.649008	0.249598						0.245645		0.466749	0.930881	2.28561	0.788809		2.09402	1.35908	0.417131	1.12408		2.15404			0.790859				0.19381
O95218	18	K	Zinc finger Ran-binding domain-containing protein 2 OS=Homo sapiens OX=9606 GN=ZRANB2 PE=1 SV=2	ZRANB2	1	3.7416e-11	127.93	2	VSDGDWICPDK(1)K	0.57785	29								4.00283			0.727386	0.280955		0.200936	0.368987			0.309311		0.286568		3.11296	0.614332		1.78695	1.92495	0.907787	1.81075	1.35716	1.298			1.02726			1.21871	0.339553
O95232	23	K	Luc7-like protein 3 OS=Homo sapiens OX=9606 GN=LUC7L3 PE=1 SV=2	LUC7L3	1	0.00483181	53.878	2	NLAPDEK(1)R	0.67634	1																									1
O95239	593	K	Chromosome-associated kinesin KIF4A OS=Homo sapiens OX=9606 GN=KIF4A PE=1 SV=3	KIF4A	1	0.00307642	101.82	2	DANQAK(1)LSER	-0.060259	4																						1.57373			1.28482								0.844615			0.29683
O95239	1179	K	Chromosome-associated kinesin KIF4A OS=Homo sapiens OX=9606 GN=KIF4A PE=1 SV=3	KIF4A	1	8.35409e-07	119.94	2	EMCDVEQVLSK(1)K	-0.71423	3																						1.04012			0.959885
O95239	695	K	Chromosome-associated kinesin KIF4A OS=Homo sapiens OX=9606 GN=KIF4A PE=1 SV=3	KIF4A	1	0.00687669	63.397	2	NFQK(1)QSNVLR	2.3324	1																									1
O95251	323	K	Histone acetyltransferase KAT7 OS=Homo sapiens OX=9606 GN=KAT7 PE=1 SV=1	KAT7	1	0.00108012	113.14	2	ASEDLEK(1)LR	0.42973	51	2.70304	2.21244	0.81497	0.855702	0.0549211	2.69766	1.33074	0.100845	0.0955959	2.61115	0.0686002			0.300862		0.0860255	0.0338688	0.247215													0.303205		0.0323529		0.141212
O95251	90	K	Histone acetyltransferase KAT7 OS=Homo sapiens OX=9606 GN=KAT7 PE=1 SV=1	KAT7	1	0.000115363	85.821	2	SQQQPTPVTPK(1)K	0.99945	5																						1.54457			0.83529	1.38368		0.470361		0.766098
O95292	147	K	Vesicle-associated membrane protein-associated protein B/C OS=Homo sapiens OX=9606 GN=VAPB PE=1 SV=3	VAPB	1	2.51702e-82	174.72	2	IISTTASK(1)TETPIVSK	-0.13191	34	2.12665	1.25485	1.39027			2.26282	1.55764	1.29011	0.905095	0.472948	0.117073				0.230094						0.447331	1.77087	0.723366		1.47128	0.723022		1.13262	0.529759	1.61593			0.810064		0.364524	1.77583	0.576724
O95292	155	K	Vesicle-associated membrane protein-associated protein B/C OS=Homo sapiens OX=9606 GN=VAPB PE=1 SV=3	VAPB	0.998215	1.71039e-05	52.662	3	TETPIVSK(0.998)SLSSSLDDTEVK(0.002)K	-0.33044	3																						0.871637			1.42867			0.699697
O95292	200	K	Vesicle-associated membrane protein-associated protein B/C OS=Homo sapiens OX=9606 GN=VAPB PE=1 SV=3	VAPB	1	4.55618e-16	90.376	2	K(1)TVQSNSPISALAPTGK	-1.2687	1																									1
O95299	181	K	NADH dehydrogenase [ubiquinone] 1 alpha subcomplex subunit 10, mitochondrial OS=Homo sapiens OX=9606 GN=NDUFA10 PE=1 SV=1	NDUFA10	1	0.00048947	86.243	2	K(1)QCVDHYNEVK	-0.36058	6																											1.37097
Q92879	436	K	CUGBP Elav-like family member 1 OS=Homo sapiens OX=9606 GN=CELF1 PE=1 SV=2	CELF1	1	0.00139675	71.066	2	VFIDK(1)QTNLSK	-0.76654	1																																	1
O95336	180	K	6-phosphogluconolactonase OS=Homo sapiens OX=9606 GN=PGLS PE=1 SV=2	PGLS	1	1.18532e-39	138.71	2	IVAPISDSPK(1)PPPQR	-0.54597	40		0.439366	0.289356			1.62534	0.878713	1.20912												0.931241		0.330041	0.257384			0.57282		0.532231
O95352	309	K	Ubiquitin-like modifier-activating enzyme ATG7 OS=Homo sapiens OX=9606 GN=ATG7 PE=1 SV=1	ATG7	1	0.00595639	81.32	2	NQK(1)GGMGPR	0.70703	10	2.37128		1.03949			1.16608	0.3411	1.19338			0.810552											0.487959				0.771196							1.38451				0.434454
O95365	383	K	Zinc finger and BTB domain-containing protein 7A OS=Homo sapiens OX=9606 GN=ZBTB7A PE=1 SV=1	ZBTB7A	1	0.00467995	47.561	2	AFQK(1)CPICEK	0.30491	1																									1
O95365	396	K	Zinc finger and BTB domain-containing protein 7A OS=Homo sapiens OX=9606 GN=ZBTB7A PE=1 SV=1	ZBTB7A	1	0.000789033	79.809	2	VIQGAGK(1)LPR	-0.51052	11																						2.40654	0.878466	0.37483	1.36524	1.82992	0.343119	0.847358	0.589808	1.39321			0.502489				0.469028
O95373	1009	K	Importin-7 OS=Homo sapiens OX=9606 GN=IPO7 PE=1 SV=1	IPO7	1	0.00251074	62.271	2	AAHESK(1)MIEK	-0.18761	4	1.4436					0.971529			0.421173																								1.1637
O95373	1013	K	Importin-7 OS=Homo sapiens OX=9606 GN=IPO7 PE=1 SV=1	IPO7	1	0.00158546	98.009	2	MIEK(1)HGGYK	-1.7398	17	1.13583					0.80219	0.604461	1.32803	0.322126												2.67554			0.208695	1.37591	0.833081		0.747307		1.01364			1.40487			0.548317
O95382	677	K	Mitogen-activated protein kinase kinase kinase 6 OS=Homo sapiens OX=9606 GN=MAP3K6 PE=1 SV=3	MAP3K6	1	0.0051047	63.397	2	IAIK(1)EIPER	0.77649	1																																				1
O95391	199	K	Pre-mRNA-splicing factor SLU7 OS=Homo sapiens OX=9606 GN=SLU7 PE=1 SV=2	SLU7	1	0.00111675	71.896	2	AQK(1)LQEELASGK	-0.23259	2																						1.34898			0.651016
O95391	114	K	Pre-mRNA-splicing factor SLU7 OS=Homo sapiens OX=9606 GN=SLU7 PE=1 SV=2	SLU7	1	0.00125717	83.623	2	ENSIITK(1)YR	0.055894	8																						2.67356	0.731627			1.40712	0.249076	0.598715		0.720737			1.1616			0.457573
O95391	527	K	Pre-mRNA-splicing factor SLU7 OS=Homo sapiens OX=9606 GN=SLU7 PE=1 SV=2	SLU7	1	0.00585048	67.507	2	K(1)ALNAEEAR	1.2945	1																						1
O95391	355	K	Pre-mRNA-splicing factor SLU7 OS=Homo sapiens OX=9606 GN=SLU7 PE=1 SV=2	SLU7	1	0.00138764	99.305	2	LELLYK(1)SFK	1.5891	4																						1.54743			0.802442	0.717173							0.932955
O95394	350	K	Phosphoacetylglucosamine mutase OS=Homo sapiens OX=9606 GN=PGM3 PE=1 SV=1	PGM3	1	0.0139956	47.334	2	VPVYCTK(1)TGVK	0.49538	1	1
O95400	188	K	CD2 antigen cytoplasmic tail-binding protein 2 OS=Homo sapiens OX=9606 GN=CD2BP2 PE=1 SV=1	CD2BP2	1	0.00143345	76.85	2	K(1)GPGQPSSPQR	-2.5459	5								1.2142														0.840565				1.72109				0.619903			0.60425
O95400	26	K	CD2 antigen cytoplasmic tail-binding protein 2 OS=Homo sapiens OX=9606 GN=CD2BP2 PE=1 SV=1	CD2BP2	1	3.05435e-09	120.21	2	K(1)LVDPVAGSGGPGSR	0.33352	26	0.128369					0.64579	0.640216	2.47037	0.872989	0.0791477	0.415278	0.195522			0.265029			0.10428		0.32845	0.92175	3.14643	1.26649	0.357353	3.01292	3.79134	0.446146		0.745196				1.83606		0.179266	2.50984	0.636883
O95433	194	K	Activator of 90 kDa heat shock protein ATPase homolog 1 OS=Homo sapiens OX=9606 GN=AHSA1 PE=1 SV=1	AHSA1	1	2.68924e-09	155.57	2	PAPSK(1)TQAR	-0.77722	16	0.260499																					0.833547	0.757287		1.78683	1.06158		0.504596		1.86431			1.44502			0.48634
O95433	203	K	Activator of 90 kDa heat shock protein ATPase homolog 1 OS=Homo sapiens OX=9606 GN=AHSA1 PE=1 SV=1	AHSA1	1	0.00182752	87.895	2	PVGVK(1)IPTCK	1.3801	15	0.169145						0.196995		0.0664641						0.18558							1.64623		0.250497	3.75548	0.722197		1.36498	0.408648	2.14618			2.8318			0.713019
O95453	616	K	Poly(A)-specific ribonuclease PARN OS=Homo sapiens OX=9606 GN=PARN PE=1 SV=1	PARN	1	0.000852024	83.775	2	K(1)ELSPAGSISK	-0.81063	2																						0.484827			1.51517
O95453	525	K	Poly(A)-specific ribonuclease PARN OS=Homo sapiens OX=9606 GN=PARN PE=1 SV=1	PARN	1	0.00708464	79.059	2	K(1)WTEDSWK	0.40726	2																						0.895293			1.10471
O95453	566	K	Poly(A)-specific ribonuclease PARN OS=Homo sapiens OX=9606 GN=PARN PE=1 SV=1	PARN	1	4.929e-05	115.04	2	NNSFTAPSTVGK(1)R	-0.25069	5																						0.840616	0.766916		1.22484					0.924167						1.24346
O95479	208	K	GDH/6PGL endoplasmic bifunctional protein OS=Homo sapiens OX=9606 GN=H6PD PE=1 SV=2	H6PD	1	2.25854e-05	75.5	3	VDHYLGK(1)QAVAQILPFR	-1.4958	1	1
O95487	836	K	Protein transport protein Sec24B OS=Homo sapiens OX=9606 GN=SEC24B PE=1 SV=2	SEC24B	1	1.27481e-10	90.376	2	SSTK(1)VVQHLGPATDFYK	-4.0178	5											1.90586				0.547447					0.546697
O95503	60	K	Chromobox protein homolog 6 OS=Homo sapiens OX=9606 GN=CBX6 PE=1 SV=1	CBX6	1	0.00792783	47.349	2	LIAAFEQK(1)ER	-8.9092	1
Q9HC52	77	K	Chromobox protein homolog 8 OS=Homo sapiens OX=9606 GN=CBX8 PE=1 SV=3	CBX8	1	0.0102203	79.809	2	PK(1)TFLLK	-0.13299	3																									1.90767	0.541428				0.550899
O95563	122	K	Mitochondrial pyruvate carrier 2 OS=Homo sapiens OX=9606 GN=MPC2 PE=1 SV=1	MPC2	1	0.00579847	65.313	2	YNQELK(1)AK	-0.028984	4
O95571	66	K	Persulfide dioxygenase ETHE1, mitochondrial OS=Homo sapiens OX=9606 GN=ETHE1 PE=1 SV=2	ETHE1	1	0.00175533	87.942	2	DAQLIK(1)ELGLR	-3.2236	8						0.584925																		0.918391		0.604751			2.47141							0.514564
O95571	172	K	Persulfide dioxygenase ETHE1, mitochondrial OS=Homo sapiens OX=9606 GN=ETHE1 PE=1 SV=2	ETHE1	1	9.63232e-08	96.27	3	TDFQQGCAK(1)TLYHSVHEK	-0.77674	21						1.36713			0.192678													0.907957	0.734886	0.786578	0.778293	1.6212	1.0255	0.61932	0.866034	0.929907
O95684	275	K	Centrosomal protein 43 OS=Homo sapiens OX=9606 GN=CEP43 PE=1 SV=1	CEP43	1	7.07873e-06	80.815	2	K(1)QAGSLASLSDAPPLK	-0.70542	3																						0.880809			1.68471			0.434479
O95684	225	K	Centrosomal protein 43 OS=Homo sapiens OX=9606 GN=CEP43 PE=1 SV=1	CEP43	1	0.00011283	53.773	3	SSLHLLSHETK(1)IGSFLSNR	-1.4469	1																						1
O95684	173	K	Centrosomal protein 43 OS=Homo sapiens OX=9606 GN=CEP43 PE=1 SV=1	CEP43	1	0.0162724	51.531	2	TSAQTTPSK(1)IPR	0.8075	1																														1
O95707	54	K	Ribonuclease P protein subunit p29 OS=Homo sapiens OX=9606 GN=POP4 PE=1 SV=2	POP4	1	0.00133272	47.561	2	K(1)AVVLEYFTR	-0.3509	1																														1
O95716	173	K	Ras-related protein Rab-3D OS=Homo sapiens OX=9606 GN=RAB3D PE=1 SV=1	RAB3D	1	0.00822963	43.168	2	ENINVK(1)QVFER	-3.0516	1
O95721	154	K	Synaptosomal-associated protein 29 OS=Homo sapiens OX=9606 GN=SNAP29 PE=1 SV=1	SNAP29	1	0.0010527	94.66	2	EAISTSK(1)EQEAK	0.86229	6						0.875469	1.08351	1.24372	1.52894																											0.660284
O95721	159	K	Synaptosomal-associated protein 29 OS=Homo sapiens OX=9606 GN=SNAP29 PE=1 SV=1	SNAP29	1	5.09751e-11	104.49	2	EQEAK(1)YQASHPNLR	-0.6651	2							0.91362		1.08638
O95721	169	K	Synaptosomal-associated protein 29 OS=Homo sapiens OX=9606 GN=SNAP29 PE=1 SV=1	SNAP29	1	0.000987925	90.263	2	K(1)LDDTDPVPR	-1.5991	3						0.628041	0.962818																													1.40914
O95721	243	K	Synaptosomal-associated protein 29 OS=Homo sapiens OX=9606 GN=SNAP29 PE=1 SV=1	SNAP29	1	0.00470191	67.881	2	VDK(1)LDVNIK	0.54001	3								0.97943	1.53899
P34932	388	K	Heat shock 70 kDa protein 4 OS=Homo sapiens OX=9606 GN=HSPA4 PE=1 SV=4	HSPA4	1	2.1067e-34	115.05	2	GCALQCAILSPAFK(1)VR	4.26	2																						0.96085			1.03915
O95757	573	K	Heat shock 70 kDa protein 4L OS=Homo sapiens OX=9606 GN=HSPA4L PE=1 SV=3	HSPA4L	1	0.009686	73.637	2	LNQTLK(1)K	-0.66904	5	1.44766					0.201109																0.922423								1.03843			1.39038
O95758	449	K	Polypyrimidine tract-binding protein 3 OS=Homo sapiens OX=9606 GN=PTBP3 PE=1 SV=2	PTBP3	1	0.000172431	63.79	3	EGQEDQGLTK(1)DFSNSPLHR	0.89158	1
O95758	137	K	Polypyrimidine tract-binding protein 3 OS=Homo sapiens OX=9606 GN=PTBP3 PE=1 SV=2	PTBP3	1	3.69944e-07	109.88	2	ELK(1)TDNLPNQAR	-1.2078	1																									1
P26599	259	K	Polypyrimidine tract-binding protein 1 OS=Homo sapiens OX=9606 GN=PTBP1 PE=1 SV=1	PTBP1	1	3.49131e-23	153.33	2	IDFSK(1)LTSLNVK	-1.0801	9						0.879171	0.609838	3.24585						0.331776	0.731541							0.358414			0.5059	1.45453			0.882978
P26599	266	K	Polypyrimidine tract-binding protein 1 OS=Homo sapiens OX=9606 GN=PTBP1 PE=1 SV=1	PTBP1	1	3.6428e-07	135.28	2	LTSLNVK(1)YNNDK	1.81	14	0.49173					0.256492		0.670747														1.28584			1.26261	1.19529		0.678387	2.1038	0.982709			1.07254			0.721274
O95782	620	K	AP-2 complex subunit alpha-1 OS=Homo sapiens OX=9606 GN=AP2A1 PE=1 SV=3	AP2A1	1	0.0112453	45.183	2	K(1)GPGAGSALDDGR	0.5436	1	1
O95782	177	K	AP-2 complex subunit alpha-1 OS=Homo sapiens OX=9606 GN=AP2A1 PE=1 SV=3	AP2A1	1	0.00435128	58.508	2	LYK(1)ASPDLVPMGEWTAR	-2.2219	1															1
O95785	1112	K	Protein Wiz OS=Homo sapiens OX=9606 GN=WIZ PE=1 SV=2	WIZ	1	7.09653e-11	98.895	2	ALAK(1)MMGGAGPGSSLEAR	-4.3387	7																					1.57449	1.33349			1.23035	0.98374		0.38311	0.494826
O95785	1477	K	Protein Wiz OS=Homo sapiens OX=9606 GN=WIZ PE=1 SV=2	WIZ	1	0.000951985	52.201	3	DSDK(1)RPSLGLAPGGLAVVGR	-0.52707	3																									1.40501	0.806189				0.788796
O95785	988	K	Protein Wiz OS=Homo sapiens OX=9606 GN=WIZ PE=1 SV=2	WIZ	1	0.000744825	94.507	2	K(1)TPLALAGSPTPK	1.3209	11																						1.42782			1.12219	1.00393		0.363804		1.12847			0.953771
O95785	1448	K	Protein Wiz OS=Homo sapiens OX=9606 GN=WIZ PE=1 SV=2	WIZ	1	1.40657e-07	168.08	3	HRPQK(1)VGAYR	-0.36337	14			0.208642																		0.586916	1.7897	0.487902		1.61986	2.26562	0.318712	0.746999	0.559702	1.32954			2.56493			0.475956	0.860227
O95785	1108	K	Protein Wiz OS=Homo sapiens OX=9606 GN=WIZ PE=1 SV=2	WIZ	1	8.62325e-05	92.747	2	PGGPPNPPGPSPK(1)ALAK	-0.73043	3																									1.27094	1.05284				0.676221
O95785	1322	K	Protein Wiz OS=Homo sapiens OX=9606 GN=WIZ PE=1 SV=2	WIZ	1	0.000832973	57.888	2	PGK(1)PGAGPAQVPR	0.66971	2																						0.480665											1.51933
O95785	1356	K	Protein Wiz OS=Homo sapiens OX=9606 GN=WIZ PE=1 SV=2	WIZ	1	0.000180492	90.689	2	PSATGYLGSVAAK(1)R	-1.1896	1																																	1
O95785	1534	K	Protein Wiz OS=Homo sapiens OX=9606 GN=WIZ PE=1 SV=2	WIZ	1	0.00736042	79.809	2	QNINK(1)FER	2.0672	6																							0.85568	0.338923				0.808941	0.736427	1.33141			1.92862
O95785	1138	K	Protein Wiz OS=Homo sapiens OX=9606 GN=WIZ PE=1 SV=2	WIZ	1	1.02826e-09	103.76	2	SPSDLHISPLAK(1)K	1.0056	12											0.194973											2.38275	0.862822	0.240752		2.16862	0.563214	1.11705	0.731262	1.55089			1.73369			0.25678	0.197201
O95785	1382	K	Protein Wiz OS=Homo sapiens OX=9606 GN=WIZ PE=1 SV=2	WIZ	1	8.76099e-16	126.29	2	TYIQTELPFK(1)AK	-0.11495	8																						0.970594			1.17312	1.41881				0.734958			0.70252
O95786	851	K	Antiviral innate immune response receptor RIG-I OS=Homo sapiens OX=9606 GN=DDX58 PE=1 SV=2	DDX58	1	0.0051047	76.605	2	PK(1)QFSSFEK	4.0085	4																				0.365537								1.20131		1.89289
O95793	155	K	Double-stranded RNA-binding protein Staufen homolog 1 OS=Homo sapiens OX=9606 GN=STAU1 PE=1 SV=2	STAU1	1	0.00153788	96.311	2	HDAAAK(1)ALR	1.307	5							0.854417	2.8108	0.625888																					0.308289						0.400609
O95810	102	K	Caveolae-associated protein 2 OS=Homo sapiens OX=9606 GN=CAVIN2 PE=1 SV=3	CAVIN2	1	4.80533e-11	137.58	2	LSK(1)YQASTSNTVSK	-3.2117	4																													1.21363
O95816	5	K	BAG family molecular chaperone regulator 2 OS=Homo sapiens OX=9606 GN=BAG2 PE=1 SV=1	BAG2	1	0.02358	92.677	2	AQAK(1)INAK	-0.37394	6	0.283996					0.857855																			0.946349			0.691907		0.479808			2.74009
O95816	9	K	BAG family molecular chaperone regulator 2 OS=Homo sapiens OX=9606 GN=BAG2 PE=1 SV=1	BAG2	1	0.00117146	119.07	2	INAK(1)ANEGR	-3.171	12		0.626204	0.939704			1.70334		1.05831	0.725849												0.714966				0.918705	0.22835		1.07234		0.628058			3.04337
O95816	200	K	BAG family molecular chaperone regulator 2 OS=Homo sapiens OX=9606 GN=BAG2 PE=1 SV=1	BAG2	1	1.71669e-21	128.41	2	GAGSK(1)TLQQNAESR	-3.3309	10	0.455838	0.746625	0.362041			1.99763		1.2859	1.20519												0.540548							0.812583		0.45619			2.13745
O95816	195	K	BAG family molecular chaperone regulator 2 OS=Homo sapiens OX=9606 GN=BAG2 PE=1 SV=1	BAG2	1	1.33259e-09	132.44	2	LLEHSK(1)GAGSK	-1.0695	12	0.713093	1.3318	0.833008			1.83925		0.974981	0.680753																1.0931				0.508802	0.486827			3.00606
O95831	518	K	Apoptosis-inducing factor 1, mitochondrial OS=Homo sapiens OX=9606 GN=AIFM1 PE=1 SV=1	AIFM1	1	7.12397e-08	68.127	2	ATAQDNPK(1)SATEQSGTGIR	0.37927	4
O95831	593	K	Apoptosis-inducing factor 1, mitochondrial OS=Homo sapiens OX=9606 GN=AIFM1 PE=1 SV=1	AIFM1	1	1.65301e-05	80.815	3	IIK(1)DGEQHEDLNEVAK	-0.77516	8						1.80641				0.417405
O95831	109	K	Apoptosis-inducing factor 1, mitochondrial OS=Homo sapiens OX=9606 GN=AIFM1 PE=1 SV=1	AIFM1	1	2.32924e-05	120.65	2	ISGLGLTPEQK(1)QK	-1.5357	7						1.05833
O95831	112	K	Apoptosis-inducing factor 1, mitochondrial OS=Homo sapiens OX=9606 GN=AIFM1 PE=1 SV=1	AIFM1	1	4.01777e-11	86.135	2	K(1)AALSASEGEEVPQDK	-1.9322	9						1.29698
O95831	388	K	Apoptosis-inducing factor 1, mitochondrial OS=Homo sapiens OX=9606 GN=AIFM1 PE=1 SV=1	AIFM1	1	8.29217e-05	49.155	3	K(1)VETDHIVAAVGLEPNVELAK	-0.47796	1						1
O95831	232	K	Apoptosis-inducing factor 1, mitochondrial OS=Homo sapiens OX=9606 GN=AIFM1 PE=1 SV=1	AIFM1	1	0.00125405	113.7	2	K(1)VVQLDVR	0.52509	9
O95834	10	K	Echinoderm microtubule-associated protein-like 2 OS=Homo sapiens OX=9606 GN=EML2 PE=1 SV=1	EML2	1	0.000125129	78.157	2	TK(1)EVIFSVEDGSVK	-1.129	8						1.53928	2.01276				0.587328											0.840617				0.918189			0.607402	0.581863						0.912557
O95865	51	K	N(G),N(G)-dimethylarginine dimethylaminohydrolase 2 OS=Homo sapiens OX=9606 GN=DDAH2 PE=1 SV=1	DDAH2	1	0.000342332	98.009	2	EHGVLGGK(1)LR	1.5296	7						2.03641						0.707946							0.677809			0.665779				1.53723		0.581745	0.793077
O95926	228	K	Pre-mRNA-splicing factor SYF2 OS=Homo sapiens OX=9606 GN=SYF2 PE=1 SV=1	SYF2	1	0.0135012	46.033	2	FYGK(1)YTAEIK	1.051	2																						1.30436			0.695643
O95954	151	K	Formimidoyltransferase-cyclodeaminase OS=Homo sapiens OX=9606 GN=FTCD PE=1 SV=2	FTCD	1	0.000138825	95.311	2	AGEYEALPK(1)K	3.1785	7
O95954	511	K	Formimidoyltransferase-cyclodeaminase OS=Homo sapiens OX=9606 GN=FTCD PE=1 SV=2	FTCD	1	2.02522e-05	60	3	DITDEAFK(1)DQIHHR	0.1156	3
O95954	210	K	Formimidoyltransferase-cyclodeaminase OS=Homo sapiens OX=9606 GN=FTCD PE=1 SV=2	FTCD	1	0.0115639	76.833	2	GK(1)DQPGR	1.5482	4
O95954	218	K	Formimidoyltransferase-cyclodeaminase OS=Homo sapiens OX=9606 GN=FTCD PE=1 SV=2	FTCD	1	0.000138557	92.445	2	K(1)VQGIGWYLDEK	-1.779	7
O95954	427	K	Formimidoyltransferase-cyclodeaminase OS=Homo sapiens OX=9606 GN=FTCD PE=1 SV=2	FTCD	1	0.000208004	146.27	2	LPK(1)NTPEEK	-0.35082	12	0.170034	0.442256								0.0512083
O95954	433	K	Formimidoyltransferase-cyclodeaminase OS=Homo sapiens OX=9606 GN=FTCD PE=1 SV=2	FTCD	1	0.0149181	81.642	2	NTPEEK(1)DRR	-1.9326	2
O95983	41	K	Methyl-CpG-binding domain protein 3 OS=Homo sapiens OX=9606 GN=MBD3 PE=1 SV=1	MBD3	1	0.000747643	85.716	2	DVFYYSPSGK(1)K	0.5897	9	0.279311																					0.941383	0.394783		1.88282		1.09432	0.86838		0.934448			1.99521				0.609341
O95983	73	K	Methyl-CpG-binding domain protein 3 OS=Homo sapiens OX=9606 GN=MBD3 PE=1 SV=1	MBD3	1	0.00181204	113.1	2	MLMSK(1)MNK	-0.67105	11																						1.22853			1.80123	0.774667	1.46499	0.697618	0.161348				0.871621
Q9UBB5	253	K	Methyl-CpG-binding domain protein 2 OS=Homo sapiens OX=9606 GN=MBD2 PE=1 SV=1	MBD2	1	0.00273355	75.474	2	QTASIFK(1)QPVTK	-0.60617	3																									0.945288	1.26322				0.791491
O95994	89	K	Anterior gradient protein 2 homolog OS=Homo sapiens OX=9606 GN=AGR2 PE=1 SV=1	AGR2	1	0.00087113	134.85	2	K(1)VFAENK	0.15805	30											0.176599	0.448192						0.0979324	0.19992	0.285373			0.147952	1.06627				0.156882	0.65037		1.50671	1.42834		0.443971	1.41784	3.70689	1.67541	1.0869
O95994	95	K	Anterior gradient protein 2 homolog OS=Homo sapiens OX=9606 GN=AGR2 PE=1 SV=1	AGR2	1	4.2462e-13	200.11	2	VFAENK(1)EIQK	0.94872	50											0.121801	0.266744							0.0780188	0.169131				1.82196					1.19988		1.48422	1.05097		0.343186	1.49031	3.74345	1.87439	0.884005
O95994	165	K	Anterior gradient protein 2 homolog OS=Homo sapiens OX=9606 GN=AGR2 PE=1 SV=1	AGR2	1	4.45394e-06	121.71	3	LYAYEPADTALLLDNMK(1)K	1.1515	4																																				0.0829865
O95994	39	K	Anterior gradient protein 2 homolog OS=Homo sapiens OX=9606 GN=AGR2 PE=1 SV=1	AGR2	1	0.00169959	81.163	2	PK(1)LPQTLSR	0.63864	17												0.395563								0.288234								0.352446	0.525692						0.80383	3.49555	1.65136	1.14925
O95994	66	K	Anterior gradient protein 2 homolog OS=Homo sapiens OX=9606 GN=AGR2 PE=1 SV=1	AGR2	0.999647	2.91945e-20	86.997	4	SK(1)TSNKPLMIIHHLDECPHSQALK	0.63603	12																								1.07288											0.560831	2.51728
O95994	70	K	Anterior gradient protein 2 homolog OS=Homo sapiens OX=9606 GN=AGR2 PE=1 SV=1	AGR2	1	7.21863e-05	44.667	3	TSNK(1)PLMIIHHLDECPHSQALK	-1.3432	1
O96005	460	K	Cleft lip and palate transmembrane protein 1 OS=Homo sapiens OX=9606 GN=CLPTM1 PE=1 SV=1	CLPTM1	1	0.00763299	74.849	2	DK(1)STYIESSTK	-1.0713	1						1
O96006	530	K	E3 SUMO-protein ligase ZBED1 OS=Homo sapiens OX=9606 GN=ZBED1 PE=1 SV=1	ZBED1	1	0.00190075	57.032	2	IFPVPEEPPVK(1)K	-0.2523	1																									1
O96028	404	K	Histone-lysine N-methyltransferase NSD2 OS=Homo sapiens OX=9606 GN=NSD2 PE=1 SV=1	NSD2	1	0.00394633	40.53	3	AK(1)LCSSAETLESHPDIGK	0.65167	1																						1
O96028	582	K	Histone-lysine N-methyltransferase NSD2 OS=Homo sapiens OX=9606 GN=NSD2 PE=1 SV=1	NSD2	1	0.00145152	71.219	2	AMEAASSLK(1)SQAATK	1.1752	1																						1
P00167	77	K	Cytochrome b5 OS=Homo sapiens OX=9606 GN=CYB5A PE=1 SV=2	CYB5A	1	2.42193e-07	101.43	3	EMSK(1)TFIIGELHPDDRPK	-0.55446	12						0.966132
P00167	24	K	Cytochrome b5 OS=Homo sapiens OX=9606 GN=CYB5A PE=1 SV=2	CYB5A	1	2.48315e-29	162.23	3	HNHSK(1)STWLILHHK	1.2666	36	0.426424	0.410268	0.387716	0.236331	0.217054	1.26903	0.93823	0.448389	0.780078	0.982169
P00167	33	K	Cytochrome b5 OS=Homo sapiens OX=9606 GN=CYB5A PE=1 SV=2	CYB5A	1	2.0034e-13	117.41	3	STWLILHHK(1)VYDLTK	-0.1254	21	0.454401	0.426576	0.369009		0.249793	1.25515	1.59768	0.63555	0.818692	1.52447
P00167	39	K	Cytochrome b5 OS=Homo sapiens OX=9606 GN=CYB5A PE=1 SV=2	CYB5A	1	6.8709e-05	71.935	3	VYDLTK(1)FLEEHPGGEEVLR	-3.5662	3							0.478821
P00167	19	K	Cytochrome b5 OS=Homo sapiens OX=9606 GN=CYB5A PE=1 SV=2	CYB5A	1	7.52053e-22	179.95	3	YYTLEEIQK(1)HNHSK	1.4576	25	0.581041	0.568051	0.297326	0.540562	0.274902	1.47732	1.36489	0.354259	1.0657	1.54736
P00325	234	K	All-trans-retinol dehydrogenase [NAD(+)] ADH1B OS=Homo sapiens OX=9606 GN=ADH1B PE=1 SV=2	ADH1B	1	6.3484e-173	270.91	2	AK(1)ELGATECINPQDYK	0.76358	43	0.540805	1.64534	0.0691455	0.662857		3.81701	0.2744	0.405902	0.325329																				0.205578			0.0815861			0.0429875
P00325	248	K	All-trans-retinol dehydrogenase [NAD(+)] ADH1B OS=Homo sapiens OX=9606 GN=ADH1B PE=1 SV=2	ADH1B	1	0	372.44	2	ELGATECINPQDYK(1)K	-0.61919	95	1.95015	2.74036	0.166508	1.36543	0.54021	9.81797	1.21382	1.74032	1.64307	0.0970793		0.0142901		0.0260813	0.016378		0.011493					0.00696165							0.0574049		0.11967	0.182948	0.0115824		0.0933154	0.081575	0.0566017	0.0634298
P00325	11	K	All-trans-retinol dehydrogenase [NAD(+)] ADH1B OS=Homo sapiens OX=9606 GN=ADH1B PE=1 SV=2	ADH1B	1	0.000129516	124.81	2	CK(1)AAVLWEVK	0.0045498	11		0.471153				1.37639
P00325	331	K	All-trans-retinol dehydrogenase [NAD(+)] ADH1B OS=Homo sapiens OX=9606 GN=ADH1B PE=1 SV=2	ADH1B	1	0.00299897	68.548	2	EGIPK(1)LVADFMAK	0.28681	3						1.20548
P00325	339	K	All-trans-retinol dehydrogenase [NAD(+)] ADH1B OS=Homo sapiens OX=9606 GN=ADH1B PE=1 SV=2	ADH1B	1	0.000734536	113.7	2	LVADFMAK(1)K	-1.1613	59	0.337677	1.12123		0.337277	0.0845707	1.97347	0.179925	0.194127						0.0313729															0.0611533		0.0622375	0.0741751
P00325	249	K	All-trans-retinol dehydrogenase [NAD(+)] ADH1B OS=Homo sapiens OX=9606 GN=ADH1B PE=1 SV=2	ADH1B	1	3.49515e-30	159.75	2	K(1)PIQEVLK	0.6491	36	0.168177	0.931819	0.0313102	0.166505	0.0290743	1.47963	0.0853093	0.119378	0.177095
P00325	326	K	All-trans-retinol dehydrogenase [NAD(+)] ADH1B OS=Homo sapiens OX=9606 GN=ADH1B PE=1 SV=2	ADH1B	1	0.0126487	109.36	2	SK(1)EGIPK	-0.5293	11		0.617243				1.12438			0.116422
P00325	136	K	All-trans-retinol dehydrogenase [NAD(+)] ADH1B OS=Homo sapiens OX=9606 GN=ADH1B PE=1 SV=2	ADH1B	1	1.31698e-204	180.81	3	GK(1)PIHHFLGTSTFSQYTVVDENAVAK	-1.763	21		0.182218				1.17154
P00325	227	K	All-trans-retinol dehydrogenase [NAD(+)] ADH1B OS=Homo sapiens OX=9606 GN=ADH1B PE=1 SV=2	ADH1B	1	4.94369e-08	175.51	2	IIAVDINK(1)DK	1.6186	43	0.414628	1.48512	0.0836082	0.0286301		2.51966	0.203623	0.306551	0.303367																						0.0641835	0.0587351			0.0487502
P00325	40	K	All-trans-retinol dehydrogenase [NAD(+)] ADH1B OS=Homo sapiens OX=9606 GN=ADH1B PE=1 SV=2	ADH1B	1	0.000161938	105.81	2	IK(1)MVAVGICR	-0.82704	15	0.0923631	0.296043				2.35281			0.185202
P00325	367	K	All-trans-retinol dehydrogenase [NAD(+)] ADH1B OS=Homo sapiens OX=9606 GN=ADH1B PE=1 SV=2	ADH1B	1	3.36214e-75	205.37	2	INEGFDLLHSGK(1)SIR	-2.1435	50	0.0381052	0.276126		0.167247		1.03007		0.0795901						0.0550769
P00325	340	K	All-trans-retinol dehydrogenase [NAD(+)] ADH1B OS=Homo sapiens OX=9606 GN=ADH1B PE=1 SV=2	ADH1B	1	5.79959e-11	114.5	3	K(1)FSLDALITHVLPFEK	0.42371	6						1.60768
P00325	20	K	All-trans-retinol dehydrogenase [NAD(+)] ADH1B OS=Homo sapiens OX=9606 GN=ADH1B PE=1 SV=2	ADH1B	1	1.59179e-38	147.02	2	K(1)PFSIEDVEVAPPK	-0.562	12		0.359542		0.128068		1.07485
P00325	33	K	All-trans-retinol dehydrogenase [NAD(+)] ADH1B OS=Homo sapiens OX=9606 GN=ADH1B PE=1 SV=2	ADH1B	0.999967	0.000695109	45.17	3	KPFSIEDVEVAPPK(1)AYEVR	0.56531	1
P00325	114	K	All-trans-retinol dehydrogenase [NAD(+)] ADH1B OS=Homo sapiens OX=9606 GN=ADH1B PE=1 SV=2	ADH1B	1	4.23454e-111	218.58	2	NPESNYCLK(1)NDLGNPR	-2.5938	23	0.147729	0.748761		0.330064		1.97195	0.0587878	0.137869	0.0692311
P00325	100	K	All-trans-retinol dehydrogenase [NAD(+)] ADH1B OS=Homo sapiens OX=9606 GN=ADH1B PE=1 SV=2	ADH1B	1	1.24732e-12	123.42	2	VIPLFTPQCGK(1)CR	0.65083	27	0.28519	0.651045		0.172155		1.9009													0.0370408
P00325	6	K	All-trans-retinol dehydrogenase [NAD(+)] ADH1B OS=Homo sapiens OX=9606 GN=ADH1B PE=1 SV=2	ADH1B	1	0.00225349	72.042	1	STAGK(1)VIK	-0.84245	2
P00325	9	K	All-trans-retinol dehydrogenase [NAD(+)] ADH1B OS=Homo sapiens OX=9606 GN=ADH1B PE=1 SV=2	ADH1B	0.999952	0.000627653	76.572	2	STAGKVIK(1)CK	0.47403	2
P00325	316	K	All-trans-retinol dehydrogenase [NAD(+)] ADH1B OS=Homo sapiens OX=9606 GN=ADH1B PE=1 SV=2	ADH1B	1	1.58518e-09	132.39	2	TWK(1)GAVYGGFK	3.9999	18	0.431196	0.804183				1.73742			0.167193					0.0662939
P00325	105	K	All-trans-retinol dehydrogenase [NAD(+)] ADH1B OS=Homo sapiens OX=9606 GN=ADH1B PE=1 SV=2	ADH1B	1	5.54287e-36	191.55	2	VCK(1)NPESNYCLK	-1.2357	43	0.661849	1.36843	0.0674162	0.600858	0.128858	3.28053	0.239723	0.596866	0.428427	0.0350116				0.0655499			0.0484602		0.0497493
P00326	19	K	Alcohol dehydrogenase 1C OS=Homo sapiens OX=9606 GN=ADH1C PE=1 SV=2	ADH1C	1	0.000532257	77.072	2	AAVLWELK(1)K	0.037641	2
P00326	20	K	Alcohol dehydrogenase 1C OS=Homo sapiens OX=9606 GN=ADH1C PE=1 SV=2	ADH1C	1	1.65489e-15	98.865	2	K(1)PFSIEEVEVAPPK	-0.93405	17		0.319794				0.557068
P00326	11	K	Alcohol dehydrogenase 1C OS=Homo sapiens OX=9606 GN=ADH1C PE=1 SV=2	ADH1C	1	4.15011e-08	129.28	2	CK(1)AAVLWELK	-0.50749	11		0.832888				1.11748
P00326	339	K	Alcohol dehydrogenase 1C OS=Homo sapiens OX=9606 GN=ADH1C PE=1 SV=2	ADH1C	1	0.000734536	113.7	2	LVADFMAK(1)K	-1.1613	59	0.337677	1.12123		0.337277	0.0845707	1.97347	0.179925	0.194127						0.0313729															0.0611533		0.0622375	0.0741751
P00326	324	K	Alcohol dehydrogenase 1C OS=Homo sapiens OX=9606 GN=ADH1C PE=1 SV=2	ADH1C	1	0.00623452	69.716	2	GAIFGGFK(1)SK	-1.2218	6						0.853516																							0.659419
P00326	326	K	Alcohol dehydrogenase 1C OS=Homo sapiens OX=9606 GN=ADH1C PE=1 SV=2	ADH1C	1	0.0128431	79.809	2	SK(1)ESVPK	0.16151	6		0.878333
P00326	105	K	Alcohol dehydrogenase 1C OS=Homo sapiens OX=9606 GN=ADH1C PE=1 SV=2	ADH1C	1	5.89764e-36	191.55	2	ICK(1)NPESNYCLK	-0.065009	28	0.2609	1.33014		0.232741	0.129548	1.88086	0.23669	0.419297	0.155165																							0.106777
P00326	114	K	Alcohol dehydrogenase 1C OS=Homo sapiens OX=9606 GN=ADH1C PE=1 SV=2	ADH1C	1	4.23454e-111	218.58	2	NPESNYCLK(1)NDLGNPR	-2.5938	23	0.147729	0.748761		0.330064		1.97195	0.0587878	0.137869	0.0692311
P00326	40	K	Alcohol dehydrogenase 1C OS=Homo sapiens OX=9606 GN=ADH1C PE=1 SV=2	ADH1C	1	0.00164944	98.009	2	IK(1)MVAAGICR	-1.4491	13						1.36081																							0.192067
P00326	33	K	Alcohol dehydrogenase 1C OS=Homo sapiens OX=9606 GN=ADH1C PE=1 SV=2	ADH1C	1	0.0100449	65.212	4	KPFSIEEVEVAPPK(1)AHEVR	1.7507	1
P00326	316	K	Alcohol dehydrogenase 1C OS=Homo sapiens OX=9606 GN=ADH1C PE=1 SV=2	ADH1C	1	0.000781358	72.042	2	TWK(1)GAIFGGFK	-0.98424	10		1.12758				0.938513
P00338	5	K	L-lactate dehydrogenase A chain OS=Homo sapiens OX=9606 GN=LDHA PE=1 SV=2	LDHA	1	3.88908e-44	166.65	2	ATLK(1)DQLIYNLLK	7.1438	1
P00338	232	K	L-lactate dehydrogenase A chain OS=Homo sapiens OX=9606 GN=LDHA PE=1 SV=2	LDHA	1	5.99082e-12	122.66	2	EVHK(1)QVVESAYEVIK	-2.9805	13	2.43135		0.649266			1.22607					1.26422				0.365928										0.508249											0.584043
P00338	243	K	L-lactate dehydrogenase A chain OS=Homo sapiens OX=9606 GN=LDHA PE=1 SV=2	LDHA	1	2.37611e-07	131.54	2	QVVESAYEVIK(1)LK	0.38647	6	0.985651					1.04163					0.712482				1.76485																			0.518709
P00338	81	K	L-lactate dehydrogenase A chain OS=Homo sapiens OX=9606 GN=LDHA PE=1 SV=2	LDHA	1	1.02024e-49	226.85	2	IVSGK(1)DYNVTANSK	0.02477	47	2.56784	0.51705	0.776964		0.354404	0.912536					1.08352	0.498459		0.268157	1.22943			0.290197		0.449485	0.878015	0.245905		5.29493	1.13332	0.658327			7.70136	0.425072	0.396137		0.756777	0.96216	0.590525	0.351389	0.682976
P00338	318	K	L-lactate dehydrogenase A chain OS=Homo sapiens OX=9606 GN=LDHA PE=1 SV=2	LDHA	1	3.53029e-23	191.55	2	K(1)SADTLWGIQK	0.23504	44	3.80069	0.640717	1.62971		0.626651	2.33001	0.327988		0.205697	0.284193	1.13358	0.51493	0.275786	0.236174	0.9952			0.333808		0.322754				1.41213					2.03414		0.712503		1.37331			0.919474
P00338	59	K	L-lactate dehydrogenase A chain OS=Homo sapiens OX=9606 GN=LDHA PE=1 SV=2	LDHA	1	0.000395773	43.518	3	LK(1)GEMMDLQHGSLFLR	-2.1233	1															1
P00338	222	K	L-lactate dehydrogenase A chain OS=Homo sapiens OX=9606 GN=LDHA PE=1 SV=2	LDHA	1	9.85803e-21	102.57	2	TLHPDLGTDK(1)DK	-0.71256	15	2.66293					1.5783									0.927963										0.38431					0.246648			0.799759
P00338	278	K	L-lactate dehydrogenase A chain OS=Homo sapiens OX=9606 GN=LDHA PE=1 SV=2	LDHA	1	8.1214e-05	94.66	3	VHPVSTMIK(1)GLYGIK	0.79177	5	0.655172																							0.935495					2.17661
P00352	260	K	Aldehyde dehydrogenase 1A1 OS=Homo sapiens OX=9606 GN=ALDH1A1 PE=1 SV=2	ALDH1A1	1	0.00128952	109.36	2	EAAGK(1)SNLK	1.7688	20	0.947551	1.43853				1.61131	1.12093		0.455891	0.247823																			0.225434
P00352	367	K	Aldehyde dehydrogenase 1A1 OS=Homo sapiens OX=9606 GN=ALDH1A1 PE=1 SV=2	ALDH1A1	1	1.93102e-06	84.999	2	EGAK(1)LECGGGPWGNK	-1.9351	1
P00352	490	K	Aldehyde dehydrogenase 1A1 OS=Homo sapiens OX=9606 GN=ALDH1A1 PE=1 SV=2	ALDH1A1	1	5.91711e-18	126.63	3	ELGEYGFHEYTEVK(1)TVTVK	-2.3509	1
P00352	495	K	Aldehyde dehydrogenase 1A1 OS=Homo sapiens OX=9606 GN=ALDH1A1 PE=1 SV=2	ALDH1A1	1	0.000955509	125.98	2	TVTVK(1)ISQK	-0.31798	22	0.795018			0.433307		2.39414	0.751569		0.512398					0.411514
P00352	412	K	Aldehyde dehydrogenase 1A1 OS=Homo sapiens OX=9606 GN=ALDH1A1 PE=1 SV=2	ALDH1A1	1	0.000235637	122.44	2	FK(1)SLDDVIK	-0.29243	59	1.17808	1.83531	1.01281	1.00636		3.04755	1.3742	0.852931	0.817426	0.513705				0.393121	0.0641698			0.119673							0.24377					0.0735282	0.241428	0.174921			0.343119	0.427834		0.171377
P00352	419	K	Aldehyde dehydrogenase 1A1 OS=Homo sapiens OX=9606 GN=ALDH1A1 PE=1 SV=2	ALDH1A1	1	0.00119102	152.31	2	SLDDVIK(1)R	-0.28817	35	0.877572	1.78645	0.819967	1.1955		2.20048	0.859757		0.557863					0.351767																	0.282199					0.466226
P00352	398	K	Aldehyde dehydrogenase 1A1 OS=Homo sapiens OX=9606 GN=ALDH1A1 PE=1 SV=2	ALDH1A1	1	8.7203e-09	95.656	2	IAK(1)EEIFGPVQQIMK	4.4765	4						0.800346
P00352	36	K	Aldehyde dehydrogenase 1A1 OS=Homo sapiens OX=9606 GN=ALDH1A1 PE=1 SV=2	ALDH1A1	1	2.94965e-06	77.696	2	IFINNEWHDSVSGK(1)K	-1.5671	28			0.395602	1.02891		1.3069	0.85528							0.185658
P00352	362	K	Aldehyde dehydrogenase 1A1 OS=Homo sapiens OX=9606 GN=ALDH1A1 PE=1 SV=2	ALDH1A1	1	7.25317e-10	126.82	2	ILDLIESGK(1)K	1.0434	53	1.14887	2.07293	1.01979	0.758112	0.112477	2.2584	1.46595	0.463777	0.711709	0.489235				0.47363				0.178314	0.174912						0.196991				0.287708			0.33319		0.112825	0.611636	0.75113		0.126795
P00352	255	K	Aldehyde dehydrogenase 1A1 OS=Homo sapiens OX=9606 GN=ALDH1A1 PE=1 SV=2	ALDH1A1	1	0.00504824	79.809	2	LIK(1)EAAGK	0.72557	15		1.63365				1.68558	1.25203
P00352	91	K	Aldehyde dehydrogenase 1A1 OS=Homo sapiens OX=9606 GN=ALDH1A1 PE=1 SV=2	ALDH1A1	1	3.751e-05	103.87	2	LLYK(1)LADLIER	-2.3834	31	0.414586	0.947294	0.49787			3.43447	1.82823	0.636824	0.319704					0.875837				0.130537											0.590407
P00352	252	K	Aldehyde dehydrogenase 1A1 OS=Homo sapiens OX=9606 GN=ALDH1A1 PE=1 SV=2	ALDH1A1	1	1.47336e-38	169.81	2	VAFTGSTEVGK(1)LIK	-1.5358	39	0.768087	1.15586	0.713605			2.00785	1.63456	0.709353	0.474646					0.970249				0.23987											0.287801						0.242662	0.475963
P00352	139	K	Aldehyde dehydrogenase 1A1 OS=Homo sapiens OX=9606 GN=ALDH1A1 PE=1 SV=2	ALDH1A1	1	8.81908e-11	92.428	2	YCAGWADK(1)IQGR	-0.89031	14		0.961516				1.56753	0.530313							0.776692
P00367	187	K	Glutamate dehydrogenase 1, mitochondrial OS=Homo sapiens OX=9606 GN=GLUD1 PE=1 SV=2	GLUD1	1	0.0122445	63.301	2	AGVK(1)INPK	0.8343	6
P00367	191	K	Glutamate dehydrogenase 1, mitochondrial OS=Homo sapiens OX=9606 GN=GLUD1 PE=1 SV=2	GLUD1	1	6.67814e-35	204.34	2	INPK(1)NYTDNELEK	-0.081582	28	0.277311	1.34617	0.400751	0.610225		0.928421	0.884294	1.08758	0.130944	0.845188																			0.0437373							0.231907	0.0154611
P00367	399	K	Glutamate dehydrogenase 1, mitochondrial OS=Homo sapiens OX=9606 GN=GLUD1 PE=1 SV=2	GLUD1	1	1.6074e-55	164.22	2	AK(1)IIAEGANGPTTPEADK	-1.049	4
P00367	183	K	Glutamate dehydrogenase 1, mitochondrial OS=Homo sapiens OX=9606 GN=GLUD1 PE=1 SV=2	GLUD1	1	0.00011434	55.754	2	CAVVDVPFGGAK(1)AGVK	-1.1238	1
P00367	480	K	Glutamate dehydrogenase 1, mitochondrial OS=Homo sapiens OX=9606 GN=GLUD1 PE=1 SV=2	GLUD1	1	3.74782e-06	104.86	3	FGK(1)HGGTIPIVPTAEFQDR	0.56073	36	0.494997	0.509256	0.380544			1.61889	1.38139	1.86503	0.475654	0.87551					0.131737				0.105627			0.286576														0.397149
P00367	211	K	Glutamate dehydrogenase 1, mitochondrial OS=Homo sapiens OX=9606 GN=GLUD1 PE=1 SV=2	GLUD1	1	0.00406589	65.313	2	FTMELAK(1)K	0.9642	6
P00367	84	K	Glutamate dehydrogenase 1, mitochondrial OS=Homo sapiens OX=9606 GN=GLUD1 PE=1 SV=2	GLUD1	1	6.21211e-29	142.08	2	GASIVEDK(1)LVEDLR	2.4439	11						0.419384	0.585949	1.05431
P00367	200	K	Glutamate dehydrogenase 1, mitochondrial OS=Homo sapiens OX=9606 GN=GLUD1 PE=1 SV=2	GLUD1	1	0.000155658	117.45	2	NYTDNELEK(1)ITR	-0.27786	5								0.668199
P00367	503	K	Glutamate dehydrogenase 1, mitochondrial OS=Homo sapiens OX=9606 GN=GLUD1 PE=1 SV=2	GLUD1	1	1.99065e-200	244.64	3	ISGASEK(1)DIVHSGLAYTMER	0.90108	76	0.565707	0.408826	0.357226	0.436869	0.0665745	0.931999	2.00283	3.28765	0.514367	1.08294					0.0284509							0.0601636						0.0414021		0.0152496						0.0481829
P00367	363	K	Glutamate dehydrogenase 1, mitochondrial OS=Homo sapiens OX=9606 GN=GLUD1 PE=1 SV=2	GLUD1	1	9.31493e-19	156.14	2	LQHGSILGFPK(1)AK	0.21044	45	0.752711	1.57563	0.29924	0.129067		0.932106	1.29979	0.957047	0.444202	0.354863												0.0604017							0.0951743							0.113554
P00367	457	K	Glutamate dehydrogenase 1, mitochondrial OS=Homo sapiens OX=9606 GN=GLUD1 PE=1 SV=2	GLUD1	1	0.0106139	78.178	2	LTFK(1)YER	0.2782	9	0.263022	0.593538
P00367	390	K	Glutamate dehydrogenase 1, mitochondrial OS=Homo sapiens OX=9606 GN=GLUD1 PE=1 SV=2	GLUD1	1	0.000187788	154.28	2	QLTK(1)SNAPR	0.56974	18	0.561118	0.937368	0.427208	0.33142		0.795086		0.623665		0.554963																			0.141121							0.158086
P00367	545	K	Glutamate dehydrogenase 1, mitochondrial OS=Homo sapiens OX=9606 GN=GLUD1 PE=1 SV=2	GLUD1	1	3.22871e-53	208.03	2	TAAYVNAIEK(1)VFK	-1.0937	14	0.577372	0.970249				1.21144	0.509214	1.20865	0.243151						0.235422														0.259764
P00367	527	K	Glutamate dehydrogenase 1, mitochondrial OS=Homo sapiens OX=9606 GN=GLUD1 PE=1 SV=2	GLUD1	1	8.05842e-16	148.76	2	TAMK(1)YNLGLDLR	0.26008	34		0.638173	0.180759			0.632349	0.595763	0.964846	0.234859	0.876986												0.183714							0.151938
P00387	120	K	NADH-cytochrome b5 reductase 3 OS=Homo sapiens OX=9606 GN=CYB5R3 PE=1 SV=3	CYB5R3	1	0.00113695	62.271	2	DTHPK(1)FPAGGK	2.1482	15		1.33673	0.937176		0.212339	1.27661	1.42429		1.07685																				0.253112
P00387	163	K	NADH-cytochrome b5 reductase 3 OS=Homo sapiens OX=9606 GN=CYB5R3 PE=1 SV=3	CYB5R3	1	0.0112522	129.56	2	FAIRPDK(1)K	-1.0724	22	1.00543		2.02325	0.713301		2.05514	1.18716		0.70112	0.693516					0.50455					0.412758		0.660373											0.80415			0.4778
P00387	164	K	NADH-cytochrome b5 reductase 3 OS=Homo sapiens OX=9606 GN=CYB5R3 PE=1 SV=3	CYB5R3	1	0.00192754	125.5	2	K(1)SNPIIR	0.1124	63	3.54532	2.37919	4.84294		2.8917	4.3213	2.23013	1.72176	1.85225	0.39426	1.28951	0.813009	0.548694	0.210179	1.53875	0.225898	0.170219	0.710158	0.36143	1.40866	1.14353	1.45819	0.462821	0.419214	0.335248	1.16887	0.188093	0.721168	1.49244	1.1432	0.196964		4.07425		0.46695	1.07218	0.637236	0.495138
P00387	154	K	NADH-cytochrome b5 reductase 3 OS=Homo sapiens OX=9606 GN=CYB5R3 PE=1 SV=3	CYB5R3	1	3.93802e-06	113.46	2	GPSGLLVYQGK(1)GK	-1.6149	8		0.893234	0.880175																					0.786283					2.24143					0.75234
P00387	115	K	NADH-cytochrome b5 reductase 3 OS=Homo sapiens OX=9606 GN=CYB5R3 PE=1 SV=3	CYB5R3	1	0.00879582	56.378	2	VYFK(1)DTHPK	-0.47578	4		1.04858																											1.6336
P00390	189	K	Glutathione reductase, mitochondrial OS=Homo sapiens OX=9606 GN=GSR PE=1 SV=2	GSR	0.992037	0.0014296	51.829	3	GHAAFTSDPK(0.008)PTIEVSGK(0.992)K	1.3611	1
P00390	401	K	Glutathione reductase, mitochondrial OS=Homo sapiens OX=9606 GN=GSR PE=1 SV=2	GSR	1	0.00349303	54.436	2	LFEYK(1)EDSK	-0.95809	1																													1
P00390	110	K	Glutathione reductase, mitochondrial OS=Homo sapiens OX=9606 GN=GSR PE=1 SV=2	GSR	1	2.54277e-12	124.46	2	LGGTCVNVGCVPK(1)K	1.5883	2						0.811131																								1.18887
P00390	470	K	Glutathione reductase, mitochondrial OS=Homo sapiens OX=9606 GN=GSR PE=1 SV=2	GSR	1	0.0050459	60.589	2	MVCANK(1)EEK	-0.9547	2
P00441	129	K	Superoxide dismutase [Cu-Zn] OS=Homo sapiens OX=9606 GN=SOD1 PE=1 SV=2	SOD1	1	3.50461e-74	190.37	2	ADDLGK(1)GGNEESTK	-1.8528	53	0.985003	0.974665	0.0433788	0.273126	0.247416	1.64654	1.22031	0.562294	1.42909	1.54359	0.0926197	0.139647		0.17967				0.124176		0.0892102				0.336923					0.693938							0.166594
P00441	137	K	Superoxide dismutase [Cu-Zn] OS=Homo sapiens OX=9606 GN=SOD1 PE=1 SV=2	SOD1	1	5.32914e-179	305.67	2	GGNEESTK(1)TGNAGSR	-1.135	25	0.239499					0.684288	0.509238			0.780967													0.0923254	0.133635					0.285609								0.0363714
P00441	4	K	Superoxide dismutase [Cu-Zn] OS=Homo sapiens OX=9606 GN=SOD1 PE=1 SV=2	SOD1	1	0.00710731	106.93	2	ATK(1)AVCVLK	-0.54488	15	0.61709				0.215639	1.15716	1.14965		1.03625		0.137653																		0.513031
P00441	10	K	Superoxide dismutase [Cu-Zn] OS=Homo sapiens OX=9606 GN=SOD1 PE=1 SV=2	SOD1	1	6.68609e-07	96.78	2	AVCVLK(1)GDGPVQGIINFEQK	-0.33265	4
P00441	31	K	Superoxide dismutase [Cu-Zn] OS=Homo sapiens OX=9606 GN=SOD1 PE=1 SV=2	SOD1	1	1.45798e-12	117.21	2	ESNGPVK(1)VWGSIK	4.9146	12	0.205313						0.642188
P00441	76	K	Superoxide dismutase [Cu-Zn] OS=Homo sapiens OX=9606 GN=SOD1 PE=1 SV=2	SOD1	1	1.29553e-05	154.81	2	HGGPK(1)DEER	0.0052441	38	0.289745	0.286445				0.742076	0.650822		0.528914	0.719212
P00441	71	K	Superoxide dismutase [Cu-Zn] OS=Homo sapiens OX=9606 GN=SOD1 PE=1 SV=2	SOD1	1	0.00141366	74.424	3	K(1)HGGPKDEER	-0.43604	6						1.03308
P00441	123	K	Superoxide dismutase [Cu-Zn] OS=Homo sapiens OX=9606 GN=SOD1 PE=1 SV=2	SOD1	1	1.41299e-25	190.68	2	TLVVHEK(1)ADDLGK	-0.60273	72	0.895206	1.13436	0.187543	0.450985	0.590068	2.07796	2.06864	0.0520445	1.66721	1.69326	0.130492	0.10503	0.0650249	0.094952	0.101804	0.0430614	0.0348692	0.0795459	0.0920291	0.0812849									0.173218		0.131854		0.165026	0.109596	0.0891359
P00450	104	K	Ceruloplasmin OS=Homo sapiens OX=9606 GN=CP PE=1 SV=1	CP	1	0.001212	81.799	2	AETGDK(1)VYVHLK	0.65098	12														0.142134						1.25615				0.468727					2.05315	1.17805	0.21237					1.07618		0.56109
P00450	110	K	Ceruloplasmin OS=Homo sapiens OX=9606 GN=CP PE=1 SV=1	CP	1	0.000448361	99.855	2	VYVHLK(1)NLASR	-1.9154	4														0.70004
P00480	46	K	Ornithine transcarbamylase, mitochondrial OS=Homo sapiens OX=9606 GN=OTC PE=1 SV=3	OTC	1	5.9596e-125	240.52	2	DLLTLK(1)NFTGEEIK	4.8476	9	0.550864	0.313246				1.84864				0.817106
P00480	221	K	Ornithine transcarbamylase, mitochondrial OS=Homo sapiens OX=9606 GN=OTC PE=1 SV=3	OTC	1	5.39694e-06	73.262	3	FGMHLQAATPK(1)GYEPDASVTK	-0.84039	9						0.681151				0.186386
P00480	231	K	Ornithine transcarbamylase, mitochondrial OS=Homo sapiens OX=9606 GN=OTC PE=1 SV=3	OTC	1	9.35433e-76	176.58	2	GYEPDASVTK(1)LAEQYAK	-0.78131	5						0.62172
P00480	238	K	Ornithine transcarbamylase, mitochondrial OS=Homo sapiens OX=9606 GN=OTC PE=1 SV=3	OTC	1	1.13976e-05	136.94	2	LAEQYAK(1)ENGTK	-0.68433	11	1.02439	0.875298				0.953627				0.746958
P00480	307	K	Ornithine transcarbamylase, mitochondrial OS=Homo sapiens OX=9606 GN=OTC PE=1 SV=3	OTC	1	0.000462982	69.327	2	K(1)PEEVDDEVFYSPR	0.98761	1
P00480	289	K	Ornithine transcarbamylase, mitochondrial OS=Homo sapiens OX=9606 GN=OTC PE=1 SV=3	OTC	1	5.26262e-40	171.2	2	LQAFQGYQVTMK(1)TAK	1.3179	14	1.39204	0.588727		0.286476		1.34961			0.330506	0.994395
P00480	292	K	Ornithine transcarbamylase, mitochondrial OS=Homo sapiens OX=9606 GN=OTC PE=1 SV=3	OTC	1	8.06688e-08	84.102	3	TAK(1)VAASDWTFLHCLPR	0.0014896	11		0.39589				1.02991	0.174248			1.156
P00480	70	K	Ornithine transcarbamylase, mitochondrial OS=Homo sapiens OX=9606 GN=OTC PE=1 SV=3	OTC	1	2.34377e-135	283.34	2	QK(1)GEYLPLLQGK	1.079	14	0.921612	1.00063				1.03136			0.374993	0.950781
P00480	88	K	Ornithine transcarbamylase, mitochondrial OS=Homo sapiens OX=9606 GN=OTC PE=1 SV=3	OTC	1	0.00031823	118.06	2	SLGMIFEK(1)R	-1.0986	16	1.04795	0.823793				1.13827	0.100443		0.275749	0.904397
P00480	144	K	Ornithine transcarbamylase, mitochondrial OS=Homo sapiens OX=9606 GN=OTC PE=1 SV=3	OTC	1	5.25582e-16	156.57	2	VYK(1)QSDLDTLAK	1.0773	28	1.12929	1.52066	0.130529	0.516517		1.13564	0.344216		0.40521	1.50287																					0.218595
P00488	447	K	Coagulation factor XIII A chain OS=Homo sapiens OX=9606 GN=F13A1 PE=1 SV=4	F13A1	1	9.77747e-06	77.696	3	K(1)DGTHVVENVDATHIGK	-0.2047	4													0.698381		1.42018
P00491	265	K	Purine nucleoside phosphorylase OS=Homo sapiens OX=9606 GN=PNP PE=1 SV=2	PNP	1	3.75037e-05	78.864	3	ANHEEVLAAGK(1)QAAQK	0.70312	6																								1.16648					1.50635		0.219973					0.641995
P00492	103	K	Hypoxanthine-guanine phosphoribosyltransferase OS=Homo sapiens OX=9606 GN=HPRT1 PE=1 SV=2	HPRT1	1	0.000136546	85.081	2	LK(1)SYCNDQSTGDIK	-0.23389	1	1
P00505	90	K	Aspartate aminotransferase, mitochondrial OS=Homo sapiens OX=9606 GN=GOT2 PE=1 SV=3	GOT2	1	6.0012e-44	185.9	2	AEAQIAAK(1)NLDK	0.18856	46	0.686943	1.28905	0.510531	0.0863332		1.77931	0.915241	0.511729	1.37968	1.73696																0.205569									0.0358412	0.811685
P00505	94	K	Aspartate aminotransferase, mitochondrial OS=Homo sapiens OX=9606 GN=GOT2 PE=1 SV=3	GOT2	1	7.22334e-05	76.196	2	NLDK(1)EYLPIGGLAEFCK	1.4455	1
P00505	122	K	Aspartate aminotransferase, mitochondrial OS=Homo sapiens OX=9606 GN=GOT2 PE=1 SV=3	GOT2	1	8.27411e-97	190.06	2	ASAELALGENSEVLK(1)SGR	-0.37754	12						1.20942	0.481047		0.568421
P00505	73	K	Aspartate aminotransferase, mitochondrial OS=Homo sapiens OX=9606 GN=GOT2 PE=1 SV=3	GOT2	1	0.000712388	95.138	2	DDNGK(1)PYVLPSVR	1.0443	9						1.47768			0.839999	1.10297																										0.344571
P00505	159	K	Aspartate aminotransferase, mitochondrial OS=Homo sapiens OX=9606 GN=GOT2 PE=1 SV=3	GOT2	1	2.99135e-05	63.766	3	DVFLPK(1)PTWGNHTPIFR	-0.19742	2										1.0015
P00505	404	K	Aspartate aminotransferase, mitochondrial OS=Homo sapiens OX=9606 GN=GOT2 PE=1 SV=3	GOT2	1	2.535e-10	142.56	2	EFSIYMTK(1)DGR	0.77957	67	0.342336	1.65257	0.453447			1.43431	0.631877	0.102215	0.390368	1.53436		0.111941				0.245388		0.414803				0.430526	1.33438		0.811716	2.22571	1.06181	1.23282		0.790856				0.132436		0.65566		0.189308
P00505	234	K	Aspartate aminotransferase, mitochondrial OS=Homo sapiens OX=9606 GN=GOT2 PE=1 SV=3	GOT2	1	0.00591122	67.903	2	EIATVVK(1)K	0.34456	18	0.506855	1.72308	0.513935				0.688446		0.943385	0.864548																					0.125197					0.515817
P00505	82	K	Aspartate aminotransferase, mitochondrial OS=Homo sapiens OX=9606 GN=GOT2 PE=1 SV=3	GOT2	1	0.000151708	134.66	2	K(1)AEAQIAAK	0.80379	24	0.629398	1.1161	0.684462			1.84456	0.907321		1.44327	1.91529												0.545524														0.534802
P00505	59	K	Aspartate aminotransferase, mitochondrial OS=Homo sapiens OX=9606 GN=GOT2 PE=1 SV=3	GOT2	1	0.00143764	84.368	2	K(1)MNLGVGAYR	0.73012	6		0.806152
P00505	338	K	Aspartate aminotransferase, mitochondrial OS=Homo sapiens OX=9606 GN=GOT2 PE=1 SV=3	GOT2	1	4.9034e-12	182.09	2	K(1)QWLQEVK	-2.1568	31	0.575935	1.08955	0.407549			1.75121	0.969283		1.45337	1.33085												0.552807				0.169307			0.195743							0.499643
P00505	396	K	Aspartate aminotransferase, mitochondrial OS=Homo sapiens OX=9606 GN=GOT2 PE=1 SV=3	GOT2	1	0.000147224	81.799	2	LIK(1)EFSIYMTK	-2.1479	5						1.2161
P00505	227	K	Aspartate aminotransferase, mitochondrial OS=Homo sapiens OX=9606 GN=GOT2 PE=1 SV=3	GOT2	1	2.36058e-07	117.21	2	PEQWK(1)EIATVVK	-0.20665	6						1.11894			0.388883	0.557335
P00505	363	K	Aspartate aminotransferase, mitochondrial OS=Homo sapiens OX=9606 GN=GOT2 PE=1 SV=3	GOT2	1	0.000104032	146.03	2	TQLVSNLK(1)K	1.3116	46	0.802072	1.81666	0.757975			1.97844	1.22637	0.445369	1.70111	1.78731					0.113227							0.807723		0.475919		0.37531			0.887161	0.21743			0.290255	0.303109	0.296311	0.924628
P00505	309	K	Aspartate aminotransferase, mitochondrial OS=Homo sapiens OX=9606 GN=GOT2 PE=1 SV=3	GOT2	1	0.00147829	98.009	2	VESQLK(1)ILIR	-0.083968	11						2.15875	0.579457	1.23915	0.850506	1.04673
P00505	296	K	Aspartate aminotransferase, mitochondrial OS=Homo sapiens OX=9606 GN=GOT2 PE=1 SV=3	GOT2	1	3.5629e-12	108.5	2	VGAFTMVCK(1)DADEAK	1.0583	9						1.12623
P00558	48	K	Phosphoglycerate kinase 1 OS=Homo sapiens OX=9606 GN=PGK1 PE=1 SV=3	PGK1	1	0.00129472	59.731	2	AAVPSIK(1)FCLDNGAK	0.27629	1
P00558	146	K	Phosphoglycerate kinase 1 OS=Homo sapiens OX=9606 GN=PGK1 PE=1 SV=3	PGK1	1	0.00518834	53.517	2	AEPAK(1)IEAFR	2.6503	5											1.07807
P00558	216	K	Phosphoglycerate kinase 1 OS=Homo sapiens OX=9606 GN=PGK1 PE=1 SV=3	PGK1	1	4.96363e-30	161.33	2	PFLAILGGAK(1)VADK	0.14504	9						0.159741		0.492756			1.80272	0.162377			3.89277										0.121482				1.07505
P00558	220	K	Phosphoglycerate kinase 1 OS=Homo sapiens OX=9606 GN=PGK1 PE=1 SV=3	PGK1	1	1.81993e-15	135.5	2	VADK(1)IQLINNMLDK	-4.436	12	0.653321					1.19182		0.595665			0.872805				2.18577														1.03603
P00558	361	K	Phosphoglycerate kinase 1 OS=Homo sapiens OX=9606 GN=PGK1 PE=1 SV=3	PGK1	1	0.00068087	106	2	ALMDEVVK(1)ATSR	-1.9476	37	3.05973	0.654089	1.19788			2.88222	1.08345	1.63549			2.03487	0.601265	0.283532	0.857666	1.54332			0.476697	0.116234			0.430567		0.879663	0.778826						0.860045		1.25017	0.839265		1.03623	0.874322
P00558	156	K	Phosphoglycerate kinase 1 OS=Homo sapiens OX=9606 GN=PGK1 PE=1 SV=3	PGK1	1	2.5093e-26	129.01	3	ASLSK(1)LGDVYVNDAFGTAHR	0.70263	19	1.041					1.04563	0.668569	1.20068		0.249527	0.435083	0.278192			0.787024			0.258954						0.850412					5.2861
P00558	97	K	Phosphoglycerate kinase 1 OS=Homo sapiens OX=9606 GN=PGK1 PE=1 SV=3	PGK1	1	1.32304e-16	76.196	2	DVLFLK(1)DCVGPEVEK	-1.1014	1
P00558	131	K	Phosphoglycerate kinase 1 OS=Homo sapiens OX=9606 GN=PGK1 PE=1 SV=3	PGK1	1	3.49949e-08	131.22	2	FHVEEEGK(1)GK	0.92384	61	8.6816			0.23583	0.894319		0.660465	1.46755	0.280685		4.02345	0.958479	0.847639	0.296867	3.65878	0.268995	0.100697	0.415266	0.189441	2.26378	1.59717	2.21569	1.18739	0.797629	1.5944	2.08939	0.33046	1.23929	2.63923	2.84113	0.296853	0.269575	3.67218		0.387463	1.02011	0.574844
P00558	353	K	Phosphoglycerate kinase 1 OS=Homo sapiens OX=9606 GN=PGK1 PE=1 SV=3	PGK1	1	0.0012044	88.24	2	GTK(1)ALMDEVVK	0.47178	32	2.49159		0.987167		0.292581		0.657164			0.398731	1.41163			0.729599	0.951479			0.276087							0.442444				3.32541		1.39279		1.69329	1.11866		1.30379
P00558	41	K	Phosphoglycerate kinase 1 OS=Homo sapiens OX=9606 GN=PGK1 PE=1 SV=3	PGK1	1	0.00407727	86.205	2	IK(1)AAVPSIK	1.5843	6	1.22795					0.469298					0.546883													0.488473					1.93039
P00558	291	K	Phosphoglycerate kinase 1 OS=Homo sapiens OX=9606 GN=PGK1 PE=1 SV=3	PGK1	1	5.31191e-05	63.79	2	ITLPVDFVTADK(1)FDENAK	2.5129	3											0.55669			0.423185	2.02012
P00558	192	K	Phosphoglycerate kinase 1 OS=Homo sapiens OX=9606 GN=PGK1 PE=1 SV=3	PGK1	1	0.00121618	142.36	2	K(1)ELNYFAK	0.39937	70	3.49223	1.40382	1.37525	0.391158	0.573782	1.6331	1.0268	0.958655	0.282841	0.816576	1.36929	0.855803	0.471502	0.651641	0.683838	0.284804	0.123486	0.753747		0.520592		0.221334	0.180512	2.71861	0.653852	0.304778		0.257476	3.59607		0.965983	0.616587	1.61516	1.52963	1.46516	1.27834	1.71764	0.527523
P00558	323	K	Phosphoglycerate kinase 1 OS=Homo sapiens OX=9606 GN=PGK1 PE=1 SV=3	PGK1	1	0.00102252	108.3	2	K(1)YAEAVTR	-0.37673	61	3.69335	1.30791	1.62864	0.353377	0.592324	2.37394	0.912929	1.14543	0.273188	0.85203	1.36505	0.55625	0.524853	0.644204	1.03803			0.501588	0.479393	0.653682		0.581319		1.86459	0.676152	0.542982			3.3482		1.10892		1.43216		1.20284	1.16704	1.41797
P00558	11	K	Phosphoglycerate kinase 1 OS=Homo sapiens OX=9606 GN=PGK1 PE=1 SV=3	PGK1	1	0.00694132	60.892	2	LTLDK(1)LDVK	-0.3065	8	2.14036										1.27514													1.77886							0.564046					0.373235
P00558	91	K	Phosphoglycerate kinase 1 OS=Homo sapiens OX=9606 GN=PGK1 PE=1 SV=3	PGK1	1	0.001279	99.34	2	SLLGK(1)DVLFLK	-1.4125	26	2.05343	0.419829	0.60803				0.714713				1.96144	0.914629						0.665498						1.29801		0.66781			6.4321		0.387207		0.361046	0.624124	0.731067
P00558	6	K	Phosphoglycerate kinase 1 OS=Homo sapiens OX=9606 GN=PGK1 PE=1 SV=3	PGK1	1	0.0186143	85.622	2	SLSNK(1)LTLDK	0.16841	3																								1.02471
P00558	30	K	Phosphoglycerate kinase 1 OS=Homo sapiens OX=9606 GN=PGK1 PE=1 SV=3	PGK1	1	3.57302e-16	148.69	2	VDFNVPMK(1)NNQITNNQR	-2.1378	2											1.01452				0.98548
P00568	21	K	Adenylate kinase isoenzyme 1 OS=Homo sapiens OX=9606 GN=AK1 PE=1 SV=3	AK1	1	3.09568e-32	146.37	2	IIFVVGGPGSGK(1)GTQCEK	-0.42167	14																															1.16346		0.799873	0.717465		0.563029	2.05247
P00734	554	K	Prothrombin OS=Homo sapiens OX=9606 GN=F2 PE=1 SV=2	F2	1	5.15847e-05	61.23	2	ITDNMFCAGYK(1)PDEGK	-1.3831	1
P00738	141	K	Haptoglobin OS=Homo sapiens OX=9606 GN=HP PE=1 SV=1	HP	1	2.38705e-05	100.69	2	AVGDK(1)LPECEAVCGK	0.81788	14	0.458922							1.46964						0.571431	0.323627														1.10272						1.02223	1.97546
P00738	151	K	Haptoglobin OS=Homo sapiens OX=9606 GN=HP PE=1 SV=1	HP	1	0.000385679	79.311	2	LPECEAVCGK(1)PK	0.019726	9								2.04777						0.607858			0.217445																			0.711961
P00738	153	K	Haptoglobin OS=Homo sapiens OX=9606 GN=HP PE=1 SV=1	HP	1	0.00396726	84.368	2	PK(1)NPANPVQR	-1.0247	4								1.02061
P00738	227	K	Haptoglobin OS=Homo sapiens OX=9606 GN=HP PE=1 SV=1	HP	1	9.46778e-05	110.88	2	DIAPTLTLYVGK(1)K	-1.8967	6								1.08207																					1.18296
P00738	228	K	Haptoglobin OS=Homo sapiens OX=9606 GN=HP PE=1 SV=1	HP	1	0.000987771	133.98	2	K(1)QLVEIEK	0.93833	36	1.09971					0.637774	0.634895	1.81971		0.364814			1.01829	1.13231	0.565922		0.299779							0.428951					1.03671			0.509821			1.13853		0.38291	0.260237
P00738	297	K	Haptoglobin OS=Homo sapiens OX=9606 GN=HP PE=1 SV=1	HP	1	0.000541421	48.476	3	FTDHLK(1)YVMLPVADQDQCIR	-0.58369	1								1
P00738	321	K	Haptoglobin OS=Homo sapiens OX=9606 GN=HP PE=1 SV=1	HP	1	1.11632e-10	155.57	2	HYEGSTVPEK(1)K	0.69046	54	1.82304	0.753333				0.801852	0.530766	1.71508		0.352348	0.255856	0.594819	1.57715	1.57254	0.887484		0.57701		0.358903					0.866413	0.508228				1.75279		0.277008			0.38153	1.27602	2.70109	0.528492
P00738	170	K	Haptoglobin OS=Homo sapiens OX=9606 GN=HP PE=1 SV=1	HP	1	8.87157e-05	72.327	2	ILGGHLDAK(1)GSFPWQAK	0.24769	2																														1.15457
P00738	291	K	Haptoglobin OS=Homo sapiens OX=9606 GN=HP PE=1 SV=1	HP	1	4.48337e-15	164.31	2	NANFK(1)FTDHLK	0.52851	39	0.803816	0.260809				0.540162	0.40243	1.51636				0.439105	1.03757	1.84869	0.686586	0.138412	0.283023								0.403446				2.21195	0.237102		0.150309				2.00958
P00738	255	K	Haptoglobin OS=Homo sapiens OX=9606 GN=HP PE=1 SV=1	HP	1	0.00204906	92.677	2	QK(1)VSVNER	0.76004	11	0.797322												0.702922	0.630921
P00738	77	K	Haptoglobin OS=Homo sapiens OX=9606 GN=HP PE=1 SV=1	HP	1	0.00267723	81.099	2	QWINK(1)AVGDK	-0.85713	6																																				0.995823
P00738	71	K	Haptoglobin OS=Homo sapiens OX=9606 GN=HP PE=1 SV=1	HP	1	8.38253e-13	147.19	2	TEGDGVYTLNDK(1)K	0.13431	30	0.278867							1.30263		0.0966173		0.376331		0.369868			0.549269												2.36854							1.71771		0.391015
P00738	270	K	Haptoglobin OS=Homo sapiens OX=9606 GN=HP PE=1 SV=1	HP	1	3.35377e-06	73.891	2	VMPICLPSK(1)DYAEVGR	-0.19441	11								2.30131						0.875537	0.464964						0.476435								0.915421
P00738	53	K	Haptoglobin OS=Homo sapiens OX=9606 GN=HP PE=1 SV=1	HP	1	0.00144581	126.2	2	YQCK(1)NYYK	2.0729	33	1.03853							1.21324			0.193631		0.553112	1.32519	0.235314		0.938521		0.71825						0.328998				1.10392							0.879723
P00739	83	K	Haptoglobin-related protein OS=Homo sapiens OX=9606 GN=HPR PE=2 SV=2	HPR	1	2.38705e-05	100.69	2	AVGDK(1)LPECEAVCGK	0.81788	14	0.458922							1.46964						0.571431	0.323627														1.10272						1.02223	1.97546
P00751	707	K	Complement factor B OS=Homo sapiens OX=9606 GN=CFB PE=1 SV=2	CFB	1	0.000748347	78.816	2	GDSGGPLIVHK(1)R	-0.089349	8													0.499943																2.11835					0.681318
P00915	46	K	Carbonic anhydrase 1 OS=Homo sapiens OX=9606 GN=CA1 PE=1 SV=2	CA1	1	0.000471406	40.53	2	HDTSLK(1)PISVSYNPATAK	-1.0068	1													1
P00915	160	K	Carbonic anhydrase 1 OS=Homo sapiens OX=9606 GN=CA1 PE=1 SV=2	CA1	1	3.8735e-31	191.55	2	LQK(1)VLDALQAIK	-2.5409	33												0.949805	2.87755	2.51902	1.24589	0.882911								1.08123	0.25864				1.25615
P00915	169	K	Carbonic anhydrase 1 OS=Homo sapiens OX=9606 GN=CA1 PE=1 SV=2	CA1	1	2.17738e-06	138.23	2	VLDALQAIK(1)TK	0.2341	57		0.21208	0.74021	0.718802							0.342832	1.76962	3.44474	1.20254	0.71466	0.468351			0.193922			0.532308		4.80886	1.31553			0.23947	2.41969	0.55584					0.275394		0.130866
P00915	81	K	Carbonic anhydrase 1 OS=Homo sapiens OX=9606 GN=CA1 PE=1 SV=2	CA1	1	0.000344831	106.11	2	SVLK(1)GGPFSDSYR	-0.054458	16			0.223033									0.389384	1.28164	0.835163	0.272237	0.257372								2.2262					1.60224
P00915	40	K	Carbonic anhydrase 1 OS=Homo sapiens OX=9606 GN=CA1 PE=1 SV=2	CA1	0.999518	1.16377e-09	68.789	3	TSETK(1)HDTSLKPISVSYNPATAK	-0.046994	5												0.195651												1.80446
P00915	157	K	Carbonic anhydrase 1 OS=Homo sapiens OX=9606 GN=CA1 PE=1 SV=2	CA1	1	1.77868e-09	170.95	2	VGEANPK(1)LQK	0.39412	56		0.304998	1.07119	2.91037			0.29391					1.43374	4.25884	0.703565	0.381531	0.352602			0.321404	0.096154		0.272692		3.22286	0.650065				1.95715	0.376567	0.82188				0.428832	0.290281	0.350283
P00915	128	K	Carbonic anhydrase 1 OS=Homo sapiens OX=9606 GN=CA1 PE=1 SV=2	CA1	1	2.68843e-06	47.148	3	YSAELHVAHWNSAK(1)YSSLAEAASK	-0.2444	1
P00918	80	K	Carbonic anhydrase 2 OS=Homo sapiens OX=9606 GN=CA2 PE=1 SV=2	CA2	1	0.00184087	71.896	2	AVLK(1)GGPLDGTYR	-0.8369	13																															0.723693				0.786047			0.30641
P00918	24	K	Carbonic anhydrase 2 OS=Homo sapiens OX=9606 GN=CA2 PE=1 SV=2	CA2	1	0.00263383	69.905	2	DFPIAK(1)GER	1.1365	11																								0.811015					0.587543
P00918	224	K	Carbonic anhydrase 2 OS=Homo sapiens OX=9606 GN=CA2 PE=1 SV=2	CA2	1	7.08215e-11	148.76	2	EPISVSSEQVLK(1)FR	-0.32801	4
P00918	171	K	Carbonic anhydrase 2 OS=Homo sapiens OX=9606 GN=CA2 PE=1 SV=2	CA2	1	4.97334e-36	157.74	2	GK(1)SADFTNFDPR	-0.0081643	24																								0.577216					1.64378		0.621069					2.02142	0.0575468	0.375056
P00918	113	K	Carbonic anhydrase 2 OS=Homo sapiens OX=9606 GN=CA2 PE=1 SV=2	CA2	1	1.26026e-11	117.21	3	K(1)YAAELHLVHWNTK	-0.13995	25																								0.393784					0.967815		0.648304				0.622208	1.73098		0.215553
P00918	126	K	Carbonic anhydrase 2 OS=Homo sapiens OX=9606 GN=CA2 PE=1 SV=2	CA2	1	2.85941e-05	46.206	3	YAAELHLVHWNTK(1)YGDFGK	0.86548	1
P00918	251	K	Carbonic anhydrase 2 OS=Homo sapiens OX=9606 GN=CA2 PE=1 SV=2	CA2	1	0.00193794	88.35	2	PAQPLK(1)NR	-2.3749	21																													0.853208			0.431317			1.0711	2.07018	0.22641	0.366397
P00918	158	K	Carbonic anhydrase 2 OS=Homo sapiens OX=9606 GN=CA2 PE=1 SV=2	CA2	1	3.35019e-08	119.43	2	PGLQK(1)VVDVLDSIK	-2.3821	4																													0.450573
P00918	167	K	Carbonic anhydrase 2 OS=Homo sapiens OX=9606 GN=CA2 PE=1 SV=2	CA2	1	0.000137049	90.142	2	VVDVLDSIK(1)TK	0.02058	43	0.188967												0.067405	0.230253															0.17418		1.06884				1.53344	2.42083	0.257831
P00918	153	K	Carbonic anhydrase 2 OS=Homo sapiens OX=9606 GN=CA2 PE=1 SV=2	CA2	1	0.00448876	76.605	2	VGSAK(1)PGLQK	0.2017	7																																			0.590134
P00966	228	K	Argininosuccinate synthase OS=Homo sapiens OX=9606 GN=ASS1 PE=1 SV=2	ASS1	1	9.11652e-05	84.102	2	APNTPDILEIEFK(1)K	1.9693	5						1.16413
P00966	112	K	Argininosuccinate synthase OS=Homo sapiens OX=9606 GN=ASS1 PE=1 SV=2	ASS1	1	6.94094e-35	191.95	2	EGAK(1)YVSHGATGK	-0.36253	16		0.346148	0.230163			1.18455				0.288085														0.213239					0.234357
P00966	121	K	Argininosuccinate synthase OS=Homo sapiens OX=9606 GN=ASS1 PE=1 SV=2	ASS1	1	1.85153e-30	199.51	3	YVSHGATGK(1)GNDQVR	0.48752	18		0.244337				1.19196
P00966	340	K	Argininosuccinate synthase OS=Homo sapiens OX=9606 GN=ASS1 PE=1 SV=2	ASS1	1	0.000111954	162.59	2	HCIAK(1)SQER	0.38128	4
P00966	310	K	Argininosuccinate synthase OS=Homo sapiens OX=9606 GN=ASS1 PE=1 SV=2	ASS1	1	0.00269	73.637	2	IK(1)QGLGLK	0.12695	7		0.442683				1.13278																		0.945015
P00966	101	K	Argininosuccinate synthase OS=Homo sapiens OX=9606 GN=ASS1 PE=1 SV=2	ASS1	1	0.00121549	147.16	2	K(1)QVEIAQR	-1.1483	16		0.540328	0.190521			0.847849				0.378747														0.449995					0.27894
P00966	58	K	Argininosuccinate synthase OS=Homo sapiens OX=9606 GN=ASS1 PE=1 SV=2	ASS1	1	0.000839955	115.86	2	K(1)VFIEDVSR	-0.014703	28		0.880408	0.354646	0.104933		1.81626																0.12438		0.558505					0.41882		0.181222		0.184639		0.290525	0.250967	0.154888
P00966	408	K	Argininosuccinate synthase OS=Homo sapiens OX=9606 GN=ASS1 PE=1 SV=2	ASS1	1	0.00871518	83.623	2	LQSK(1)VTAK	0.19714	7		0.32146				1.67904
P00966	209	K	Argininosuccinate synthase OS=Homo sapiens OX=9606 GN=ASS1 PE=1 SV=2	ASS1	1	8.75807e-20	132.93	2	NQAPPGLYTK(1)TQDPAK	0.51714	7		0.183982				1.26141
P00966	348	K	Argininosuccinate synthase OS=Homo sapiens OX=9606 GN=ASS1 PE=1 SV=2	ASS1	1	0.000179953	90.142	2	VEGK(1)VQVSVLK	1.1872	6
P00995	31	K	Serine protease inhibitor Kazal-type 1 OS=Homo sapiens OX=9606 GN=SPINK1 PE=1 SV=2	SPINK1	1	6.63163e-05	84.999	2	EAK(1)CYNELNGCTK	-7.6776	2
P00995	75	K	Serine protease inhibitor Kazal-type 1 OS=Homo sapiens OX=9606 GN=SPINK1 PE=1 SV=2	SPINK1	1	4.12992e-31	144.47	2	QTSILIQK(1)SGPC	-0.64271	6														0.579696
P01008	260	K	Antithrombin-III OS=Homo sapiens OX=9606 GN=SERPINC1 PE=1 SV=1	SERPINC1	1	0.00780966	69.716	2	SK(1)FSPENTR	-0.093367	5		1.12153					0.932012
P01009	359	K	Alpha-1-antitrypsin OS=Homo sapiens OX=9606 GN=SERPINA1 PE=1 SV=3	SERPINA1	1	5.40339e-23	154.66	2	AVHK(1)AVLTIDEK	0.93622	104	0.889391	0.462361	1.0237	0.109438	1.82602	0.429644	1.27993	1.26566	0.196929	0.359521	0.864634	1.77794	1.36781	1.64367	1.36517	1.47451	1.39778	0.61167	0.994366	0.522341		0.0909173	0.0238626	1.95382	0.696863	0.195718	0.0804355		4.11876	0.302682	0.996643	0.730611	1.16647	1.3268	1.17986	1.81978	1.04233	0.966935
P01009	159	K	Alpha-1-antitrypsin OS=Homo sapiens OX=9606 GN=SERPINA1 PE=1 SV=3	SERPINA1	1	0.011851	84.699	2	FLEDVK(1)K	-0.34689	45	1.47459			0.467755	2.49224	0.614866	1.73216				0.120698		0.475165	0.66647	0.522444	0.5712			0.727171	0.114158									1.59599	0.244396			1.21837		1.37534	2.04305		0.740513
P01009	160	K	Alpha-1-antitrypsin OS=Homo sapiens OX=9606 GN=SERPINA1 PE=1 SV=3	SERPINA1	1	5.41263e-46	136.39	3	K(1)LYHSEAFTVNFGDTEEAK	0.030253	19												0.676465		1.42341	0.71005	0.652567									0.221478				2.61186
P01009	217	K	Alpha-1-antitrypsin OS=Homo sapiens OX=9606 GN=SERPINA1 PE=1 SV=3	SERPINA1	1	0.000916032	133.76	2	GK(1)WERPFEVK	0.45914	25	0.641561				1.95357		0.784366	1.24688				0.982697	0.423442	0.924576	0.856111	1.6202	0.285034		1.15437					0.861229					2.23669			0.511371				1.5843
P01009	192	K	Alpha-1-antitrypsin OS=Homo sapiens OX=9606 GN=SERPINA1 PE=1 SV=3	SERPINA1	1	2.15854e-10	154.66	2	GTQGK(1)IVDLVK	0.9485	93	1.1972	0.647573	1.32563	0.240654	2.68648	0.575352	1.57102	1.77366	0.325323	0.727791	0.520991	1.12129	0.712549	1.37804	0.875535	0.605703	0.686255	0.312892	0.328031	0.29527			0.0547224	1.07969	0.41618	0.127073			2.26146	0.20287	0.965772	1.00039	1.52347	1.86803	1.56064	2.30379	1.05844	0.914885
P01009	198	K	Alpha-1-antitrypsin OS=Homo sapiens OX=9606 GN=SERPINA1 PE=1 SV=3	SERPINA1	1	0.00234351	76.85	2	IVDLVK(1)ELDR	-0.37168	15							1.22169	2.07855							0.765988	0.286415													1.02719					0.872773	0.281097	1.25098
P01009	258	K	Alpha-1-antitrypsin OS=Homo sapiens OX=9606 GN=SERPINA1 PE=1 SV=3	SERPINA1	1	1.50966e-10	170.85	2	K(1)LSSWVLLMK	-2.3895	141	0.7719	0.228786	1.46389		1.99303	0.428742	0.814477	1.74874	0.217803		0.73965	1.70247	1.85629	1.00995	4.20956	2.53127	1.4507	3.36888	1.88645	2.80112	1.53483		0.153636			1.1889		0.609173	2.6788		2.21204	0.395816	0.584708	0.449273	1.13819	1.36962	0.527092	2.56815
P01009	178	K	Alpha-1-antitrypsin OS=Homo sapiens OX=9606 GN=SERPINA1 PE=1 SV=3	SERPINA1	1	6.11553e-13	141.87	3	LYHSEAFTVNFGDTEEAK(1)K	1.1069	5								1.1523						0.342547	0.792515														1.85525
P01009	179	K	Alpha-1-antitrypsin OS=Homo sapiens OX=9606 GN=SERPINA1 PE=1 SV=3	SERPINA1	1	9.89886e-05	135.63	2	K(1)QINDYVEK	-1.1172	78	1.60747	0.59854	1.5297	0.183512	2.08146	0.60616	1.48814	1.37152	0.249564	0.553165	0.504975	0.756553	0.768855	1.09068	0.830439	0.964187	0.583472	0.327041	0.395056	0.24721				1.24804	0.520553				1.80933		0.74971	0.751433		2.20807	1.78002		1.28744	0.964454
P01009	187	K	Alpha-1-antitrypsin OS=Homo sapiens OX=9606 GN=SERPINA1 PE=1 SV=3	SERPINA1	1	5.25343e-62	228.28	2	QINDYVEK(1)GTQGK	1.1163	63	1.38864	0.603966	1.19778	0.448551	2.03441	0.639288	1.4373	1.54343		0.373719	0.240279	0.422802	0.375836	0.670376	0.573316	0.397789	0.360189		0.0823145					0.939212	0.225327				2.21763		1.09644	0.891165	1.48199	1.85755	1.59967	2.03533	1.08225	0.880051
P01009	257	K	Alpha-1-antitrypsin OS=Homo sapiens OX=9606 GN=SERPINA1 PE=1 SV=3	SERPINA1	1	7.1949e-15	137.84	2	LGMFNIQHCK(1)K	-2.5819	55	0.671189	0.211176	0.938222		1.44732		1.12998	0.848061				2.38945	0.772678	1.79972	0.548382	0.886165	0.822418		3.99871					1.22112					3.67735		0.722731	0.536745	0.754862	1.05897	0.763152	1.42523	0.691322	0.318252
P01009	298	K	Alpha-1-antitrypsin OS=Homo sapiens OX=9606 GN=SERPINA1 PE=1 SV=3	SERPINA1	1	1.05429e-195	208.89	3	LQHLENELTHDIITK(1)FLENEDRR	2.9793	39							0.0906115	0.392211				0.309102		2.04628	8.062	3.82738	0.289483	0.222511	0.531897		0.276219				0.267614		0.0998447	0.230607	0.842764	1.2502								0.29923
P01009	153	K	Alpha-1-antitrypsin OS=Homo sapiens OX=9606 GN=SERPINA1 PE=1 SV=3	SERPINA1	1	0.00118385	99.174	2	LVDK(1)FLEDVK	0.52922	53	1.35863	0.626551	1.54447		1.84882		1.97307	2.13646				0.489017		0.873594	1.49998	1.12914	0.368486												1.25587			0.36547		1.51221	1.14359	1.82		0.515241
P01009	314	K	Alpha-1-antitrypsin OS=Homo sapiens OX=9606 GN=SERPINA1 PE=1 SV=3	SERPINA1	1	0.00300099	59.997	3	SASLHLPK(1)LSITGTYDLK	-4.6412	2								1.19949																					0.800513
P01009	411	K	Alpha-1-antitrypsin OS=Homo sapiens OX=9606 GN=SERPINA1 PE=1 SV=3	SERPINA1	1	4.35128e-84	195.09	2	SPLFMGK(1)VVNPTQK	-1.3335	59	1.13313	0.0330449	0.434932		1.25397		1.29983	1.59276			0.975525	1.26693	1.02731	2.42125	1.11742	0.281507	1.15888	0.383227	0.414845					1.18752	0.189672				4.42682				0.636789	0.591735		1.04764
P01009	352	K	Alpha-1-antitrypsin OS=Homo sapiens OX=9606 GN=SERPINA1 PE=1 SV=3	SERPINA1	1	4.14391e-11	97.933	2	VFSNGADLSGVTEEAPLK(1)LSK	-0.12901	3														0.792909	1.85546	0.351632
P01011	315	K	Alpha-1-antichymotrypsin OS=Homo sapiens OX=9606 GN=SERPINA3 PE=1 SV=2	SERPINA3	1	1.03591e-15	124.46	2	EIGELYLPK(1)FSISR	0.33141	3														2.04226
P01011	158	K	Alpha-1-antichymotrypsin OS=Homo sapiens OX=9606 GN=SERPINA3 PE=1 SV=2	SERPINA3	1	0.00695895	88.35	2	FTEDAK(1)R	0.69099	13	1.18937				0.811131																												0.659445	1.35296		1.47119
P01011	177	K	Alpha-1-antichymotrypsin OS=Homo sapiens OX=9606 GN=SERPINA3 PE=1 SV=2	SERPINA3	1	6.34596e-17	86.135	2	LYGSEAFATDFQDSAAAK(1)K	1.1938	1														1
P01023	1168	K	Alpha-2-macroglobulin OS=Homo sapiens OX=9606 GN=A2M PE=1 SV=3	A2M	1	0.00643069	68.49	2	EVLK(1)SLNEEAVK	1.0793	1
P01023	531	K	Alpha-2-macroglobulin OS=Homo sapiens OX=9606 GN=A2M PE=1 SV=3	A2M	1	0.00186088	40.224	3	GHFSISIPVK(1)SDIAPVAR	-6.1541	1																													1
P01023	354	K	Alpha-2-macroglobulin OS=Homo sapiens OX=9606 GN=A2M PE=1 SV=3	A2M	1	0.00288521	66.664	2	LSFVK(1)VDSHFR	-2.3767	3													1.05908
P01023	375	K	Alpha-2-macroglobulin OS=Homo sapiens OX=9606 GN=A2M PE=1 SV=3	A2M	1	0.00567682	78.932	2	LVDGK(1)GVPIPNK	-0.18499	1
P01023	1003	K	Alpha-2-macroglobulin OS=Homo sapiens OX=9606 GN=A2M PE=1 SV=3	A2M	1	1.37709e-05	117.21	2	SK(1)AIGYLNTGYQR	-1.0782	8			0.470218										2.5432																1.7632
P01024	1353	K	Complement C3 OS=Homo sapiens OX=9606 GN=C3 PE=1 SV=2	C3	1	0.00169959	81.642	2	AK(1)DQLTCNK	0.15587	12			0.229452											0.611261													1.27004
P01024	1360	K	Complement C3 OS=Homo sapiens OX=9606 GN=C3 PE=1 SV=2	C3	1	0.00339448	94.66	2	DQLTCNK(1)FDLK	-1.8159	3																			0.54529
P01024	1595	K	Complement C3 OS=Homo sapiens OX=9606 GN=C3 PE=1 SV=2	C3	1	0.00862917	58.426	2	EALK(1)LEEK	-0.42269	1																			1
P01024	721	K	Complement C3 OS=Homo sapiens OX=9606 GN=C3 PE=1 SV=2	C3	1	0.00140892	69.716	2	FISLGEACK(1)K	-0.9329	2																			1.04843
P01024	1209	K	Complement C3 OS=Homo sapiens OX=9606 GN=C3 PE=1 SV=2	C3	1	1.77164e-05	99.174	2	GPLLNK(1)FLTTAK	0.10704	18		0.544656	1.26519				0.898185					0.712741		1.28834															3.29459					0.565679	0.701616		0.202331
P01024	428	K	Complement C3 OS=Homo sapiens OX=9606 GN=C3 PE=1 SV=2	C3	1	3.29564e-08	126.48	2	K(1)QELSEAEQATR	2.8873	29		0.606895	1.142		0.535828		1.73629					0.511318		0.320061					0.73455					1.5279					2.35692		0.68469		0.860093	1.17769		1.4433
P01024	305	K	Complement C3 OS=Homo sapiens OX=9606 GN=C3 PE=1 SV=2	C3	1	0.000109554	116.13	2	K(1)VLLDGVQNPR	-1.9624	18	0.792508	0.61718	1.2345				0.940804					0.592423	0.696999	0.71896															1.74137					1.28689	0.820943	1.15759
P01024	1203	K	Complement C3 OS=Homo sapiens OX=9606 GN=C3 PE=1 SV=2	C3	1	0.00166915	108.92	2	LK(1)GPLLNK	1.9575	32	0.337034	1.03947	1.18972									1.06761	0.473117	0.706196	0.389711									1.49001					2.99763		0.675703		0.492716	0.809457	0.735095	1.05243
P01024	615	K	Complement C3 OS=Homo sapiens OX=9606 GN=C3 PE=1 SV=2	C3	1	0.00106261	94.791	2	LTQSK(1)IWDVVEK	-1.1813	6												0.978338		1.39369			0.907059							0.566056
P01024	1526	K	Complement C3 OS=Homo sapiens OX=9606 GN=C3 PE=1 SV=2	C3	1	0.00303684	70.389	2	SDDK(1)VTLEER	0.90018	2																			1.34326
P01024	678	K	Complement C3 OS=Homo sapiens OX=9606 GN=C3 PE=1 SV=2	C3	1	0.00601809	67.903	2	SVQLTEK(1)R	4.1375	2
P01024	1589	K	Complement C3 OS=Homo sapiens OX=9606 GN=C3 PE=1 SV=2	C3	1	0.00584799	58.426	2	TFISPIK(1)CR	-0.2477	1																			1
P01024	1431	K	Complement C3 OS=Homo sapiens OX=9606 GN=C3 PE=1 SV=2	C3	1	0.0198237	55.235	2	YISK(1)YELDK	0.44891	2												0.748131
P01024	497	K	Complement C3 OS=Homo sapiens OX=9606 GN=C3 PE=1 SV=2	C3	1	0.000138307	96.311	2	YYTYLIMNK(1)GR	1.7223	3												0.736603
P01042	113	K	Kininogen-1 OS=Homo sapiens OX=9606 GN=KNG1 PE=1 SV=2	KNG1	1	6.12002e-05	86.243	2	AATGECTATVGK(1)R	0.60683	2																			1.36234
P01275	125	K	Pro-glucagon OS=Homo sapiens OX=9606 GN=GCG PE=1 SV=3	GCG	1	0.00013761	109.36	2	EFIAWLVK(1)GR	-5.0814	6															1.71514		0.947419			0.253467
P01275	64	K	Pro-glucagon OS=Homo sapiens OX=9606 GN=GCG PE=1 SV=3	GCG	1	0.0135778	48.363	3	HSQGTFTSDYSK(1)YLDSR	2.6281	1
P01275	29	K	Pro-glucagon OS=Homo sapiens OX=9606 GN=GCG PE=1 SV=3	GCG	1	9.61244e-06	113.46	2	SLQDTEEK(1)SR	-0.47425	4																				1.39048
P01298	70	K	Pancreatic prohormone OS=Homo sapiens OX=9606 GN=PPY PE=1 SV=1	PPY	1	5.87005e-19	145.18	3	HK(1)EDTLAFSEWGSPHAAVPR	-1.5791	5														0.47268				1.35391	1.47864
P01591	92	K	Immunoglobulin J chain OS=Homo sapiens OX=9606 GN=JCHAIN PE=1 SV=4	JCHAIN	1	1.19893e-06	97.277	2	FVYHLSDLCK(1)K	1.3393	5																													0.682489
P01591	34	K	Immunoglobulin J chain OS=Homo sapiens OX=9606 GN=JCHAIN PE=1 SV=4	JCHAIN	1	0.00084134	72.492	2	IVLVDNK(1)CK	-0.89683	1
P0DP02	84	K	Immunoglobulin heavy variable 3-30-3 OS=Homo sapiens OX=9606 GN=IGHV3-30-3 PE=1 SV=1	IGHV3-30-3	1	0.00200142	72.492	2	YYADSVK(1)GR	1.3249	2												0.833098
P01833	585	K	Polymeric immunoglobulin receptor OS=Homo sapiens OX=9606 GN=PIGR PE=1 SV=4	PIGR	1	0.000199223	44.045	2	ADAAPDEK(1)VLDSGFR	3.2452	1																													1
P01833	577	K	Polymeric immunoglobulin receptor OS=Homo sapiens OX=9606 GN=PIGR PE=1 SV=4	PIGR	1	7.1786e-05	65.408	2	DVSLAK(1)ADAAPDEK	0.28802	2																													1
P01833	597	K	Polymeric immunoglobulin receptor OS=Homo sapiens OX=9606 GN=PIGR PE=1 SV=4	PIGR	1	0.000110357	123.42	2	EIENK(1)AIQDPR	0.5246	1																								1
P01833	493	K	Polymeric immunoglobulin receptor OS=Homo sapiens OX=9606 GN=PIGR PE=1 SV=4	PIGR	1	0.00103449	93.467	2	FSSYEK(1)YWCK	1.554	3															0.115545														0.789579		2.09488
P01833	609	K	Polymeric immunoglobulin receptor OS=Homo sapiens OX=9606 GN=PIGR PE=1 SV=4	PIGR	1	0.00434528	70.195	2	LFAEEK(1)AVADTR	-2.8348	1																								1
P01833	239	K	Polymeric immunoglobulin receptor OS=Homo sapiens OX=9606 GN=PIGR PE=1 SV=4	PIGR	1	0.000174185	58.794	3	NADLQVLK(1)PEPELVYEDLR	-1.4684	1																													1
P01833	288	K	Polymeric immunoglobulin receptor OS=Homo sapiens OX=9606 GN=PIGR PE=1 SV=4	PIGR	1	3.06976e-11	89.359	2	QSSGENCDVVVNTLGK(1)R	-1.3647	2																													1.04535		0.954653
P01833	155	K	Polymeric immunoglobulin receptor OS=Homo sapiens OX=9606 GN=PIGR PE=1 SV=4	PIGR	1	3.83305e-16	106.11	2	TVTINCPFK(1)TENAQK	-1.3795	11																					0.765055	0.639977	0.527423	0.929368					2.76083	0.453738	2.29683
P01833	487	K	Polymeric immunoglobulin receptor OS=Homo sapiens OX=9606 GN=PIGR PE=1 SV=4	PIGR	1	0.00814147	58.476	3	VPCHFPCK(1)FSSYEK	-0.019278	1																													1
P0DOX7	188	K	Immunoglobulin kappa light chain OS=Homo sapiens OX=9606 PE=1 SV=1	--	1	0.0208563	82.716	2	ADYEK(1)HK	0.56146	14								1.21232												0.193943			0.0817014						2.45719									0.232629
P0DOX7	190	K	Immunoglobulin kappa light chain OS=Homo sapiens OX=9606 PE=1 SV=1	--	1	4.74504e-148	211.9	3	HK(1)VYACEVTHQGLSSPVTK	0.368	69		0.36567	0.353271		1.35434		0.408235	0.749927		0.182835	0.756327	2.03711	0.872133	0.727683	1.13447	0.506685	0.326319	0.636129	4.94243	0.821331	1.1361	1.08089	1.71948	0.775981	0.275406	0.692084			3.62919	1.22497	2.70741		0.443048	0.462386	0.883242		0.692297	0.182536
P0DOX7	145	K	Immunoglobulin kappa light chain OS=Homo sapiens OX=9606 PE=1 SV=1	--	1	0.0108225	92.319	2	EAK(1)VQWK	-0.65635	21					0.445903						0.317882	0.781924	0.993591	0.25549	0.66331														1.86815		6.75351				0.292353
P0DOX7	149	K	Immunoglobulin kappa light chain OS=Homo sapiens OX=9606 PE=1 SV=1	--	1	3.34151e-14	96.183	3	VQWK(1)VDNALQSGNSQESVTEQDSK	1.0844	1																													1
P0DOX7	207	K	Immunoglobulin kappa light chain OS=Homo sapiens OX=9606 PE=1 SV=1	--	1	6.03325e-125	202.52	3	VYACEVTHQGLSSPVTK(1)SFNR	0.68631	19								0.35662				1.06057	0.221017	0.469101	0.933316	0.137298			3.84839					0.404501					3.36184		1.58435						0.0325973
P0DOX5	336	K	Immunoglobulin gamma-1 heavy chain OS=Homo sapiens OX=9606 PE=1 SV=2	--	1	0.00275227	83.438	2	ALPAPIEK(1)TISK	-1.0296	18											0.593254			0.778515		0.358961	0.342481	0.562113	1.90235										2.73081		0.66548						1.96378
P0DOX5	362	K	Immunoglobulin gamma-1 heavy chain OS=Homo sapiens OX=9606 PE=1 SV=2	--	1	4.66052e-85	200.82	2	DELTK(1)NQVSLTCLVK	2.5543	28								0.600886				1.80244	0.26725	0.686947	1.84269			0.757006	2.22906		0.764729	0.207444							3.48485		0.564376			0.801882			1.04514
P0DOX5	290	K	Immunoglobulin gamma-1 heavy chain OS=Homo sapiens OX=9606 PE=1 SV=2	--	0.926266	4.51164e-24	130.78	3	FNWYVDGVEVHNAK(0.926)TK(0.074)PR	-0.82868	37			0.581146								0.328003		1.20303	0.865584	2.5437	0.631654		0.418797	1.81742		0.971693						1.0147	0.341465	3.42683					0.549943		0.231018	1.31983	0.614293
P0DOX5	135	K	Immunoglobulin gamma-1 heavy chain OS=Homo sapiens OX=9606 PE=1 SV=2	--	1	1.5937e-10	74.778	3	GPSVFPLAPSSK(1)STSGGTAALGCLVK	-0.11804	1															1
P0DOX5	416	K	Immunoglobulin gamma-1 heavy chain OS=Homo sapiens OX=9606 PE=1 SV=2	--	1	0.00515665	100.75	2	LTVDK(1)SR	-0.20712	37		0.500673	1.35174		0.772539		0.493859				0.613361		2.8159	0.623179	0.898973		0.414199	0.562683	2.18744	0.50266				1.1689					2.82371		3.03333				0.723281	0.789076		0.676081
P0DOX5	250	K	Immunoglobulin gamma-1 heavy chain OS=Homo sapiens OX=9606 PE=1 SV=2	--	1	0.000724452	114.39	2	PK(1)DTLMISR	0.067408	26			1.14982									0.927671	0.678412		0.652274														1.02877		1.46689		0.645498				1.548
P0DOX5	224	K	Immunoglobulin gamma-1 heavy chain OS=Homo sapiens OX=9606 PE=1 SV=2	--	1	1.0161e-15	69.215	4	SCDK(1)THTCPPCPAPELLGGPSVFLFPPKPK	1.5635	1															1
P0DOX5	328	K	Immunoglobulin gamma-1 heavy chain OS=Homo sapiens OX=9606 PE=1 SV=2	--	1	4.30922e-11	152.23	2	VSNK(1)ALPAPIEK	0.41303	63	0.171635	0.197274	0.651575	0.278939		0.149001			0.180446		0.754924	2.67532	1.60625	0.873623	1.70818	0.61876	0.534511	1.22485	6.24842	0.551123		0.570836		0.769733	0.203982	0.0232049	0.476526		2.62159	0.301164	0.858501		0.3748	1.28026	0.494604	0.58389	2.2105	0.719657
P0DOX5	319	K	Immunoglobulin gamma-1 heavy chain OS=Homo sapiens OX=9606 PE=1 SV=2	--	1	6.48734e-05	41.499	3	VVSVLTVLHQDWLNGK(1)EYK	-3.7213	1															1
P01860	290	K	Immunoglobulin heavy constant gamma 3 OS=Homo sapiens OX=9606 GN=IGHG3 PE=1 SV=2	IGHG3	1	2.71216e-50	166.71	2	EEMTK(1)NQVSLTCLVK	-3.7648	23												1.22591		0.444052	0.815588		0.519236	0.48002	2.11167		2.31143			1.21977					1.62368		0.813225
P01859	213	K	Immunoglobulin heavy constant gamma 2 OS=Homo sapiens OX=9606 GN=IGHG2 PE=1 SV=2	IGHG2	1	0.00179512	63.212	2	GLPAPIEK(1)TISK	0.13094	8											0.854545		1.32158						2.01683										1.13248
P01859	96	K	Immunoglobulin heavy constant gamma 2 OS=Homo sapiens OX=9606 GN=IGHG2 PE=1 SV=2	IGHG2	1	0.0178323	72.492	2	VDK(1)TVER	0.45893	10											0.592264	0.356159	0.9387				0.270279		3.47223					0.665834
P01859	205	K	Immunoglobulin heavy constant gamma 2 OS=Homo sapiens OX=9606 GN=IGHG2 PE=1 SV=2	IGHG2	1	5.00476e-05	124.06	2	VSNK(1)GLPAPIEK	2.1311	46		0.228483	0.865278		0.39557						1.1891	1.27457	1.82954	0.442941	0.294571				8.00094	0.520679			0.502507	1.5594	0.2377				1.10839		1.05687	0.232554		0.599189	0.303619		0.402771	0.514156
P01861	214	K	Immunoglobulin heavy constant gamma 4 OS=Homo sapiens OX=9606 GN=IGHG4 PE=1 SV=1	IGHG4	1	0.0131237	54.584	2	GLPSSIEK(1)TISK	0.477	1
P01861	88	K	Immunoglobulin heavy constant gamma 4 OS=Homo sapiens OX=9606 GN=IGHG4 PE=1 SV=1	IGHG4	1	2.55825e-15	128.41	2	TYTCNVDHK(1)PSNTK	-1.0773	33											0.619564	1.61015		0.307034	0.529131	0.155486		0.239967		0.728427		2.22907
P01871	153	K	Immunoglobulin heavy constant mu OS=Homo sapiens OX=9606 GN=IGHM PE=1 SV=4	IGHM	1	1.51134e-05	73.345	2	EGK(1)QVGSGVTTDQVQAEAK	-0.7503	2																															1.52684
P01871	315	K	Immunoglobulin heavy constant mu OS=Homo sapiens OX=9606 GN=IGHM PE=1 SV=4	IGHM	1	0.000482818	48.892	3	FTCTVTHTDLPSPLK(1)QTISR	0.0007487	1																															1
P01871	64	K	Immunoglobulin heavy constant mu OS=Homo sapiens OX=9606 GN=IGHM PE=1 SV=4	IGHM	1	1.40778e-16	128.46	2	GGK(1)YAATSQVLLPSK	1.1621	16												0.404406												0.311573					0.720007		1.40128
P01871	131	K	Immunoglobulin heavy constant mu OS=Homo sapiens OX=9606 GN=IGHM PE=1 SV=4	IGHM	1	9.7862e-05	108.91	2	SK(1)LICQATGFSPR	1.548	9												1.18004							1.29813												0.961215
P01876	275	K	Immunoglobulin heavy constant alpha 1 OS=Homo sapiens OX=9606 GN=IGHA1 PE=1 SV=2	IGHA1	1	0.00013569	158.37	2	EK(1)YLTWASR	-4.4361	48		0.210423							0.096167		0.42377	0.909894	0.454584	0.139363	0.826931		0.328844	0.160297		0.401251		0.085096		0.727236					2.52597		3.06915	1.34265	0.354541	0.456601	1.23064	0.638743	0.715896	0.303044
P01876	258	K	Immunoglobulin heavy constant alpha 1 OS=Homo sapiens OX=9606 GN=IGHA1 PE=1 SV=2	IGHA1	1	0.00032632	126.82	2	GFSPK(1)DVLVR	1.2096	45	0.0969135	0.134103			0.0251071	0.142695					0.328051	0.942612	0.285868	0.114351										0.652825					1.92253	0.148542	2.92061	1.02646		0.399163	1.2993	0.502077	0.404232
P01876	307	K	Immunoglobulin heavy constant alpha 1 OS=Homo sapiens OX=9606 GN=IGHA1 PE=1 SV=2	IGHA1	1	8.29307e-23	86.766	3	K(1)GDTFSCMVGHEALPLAFTQK	-4.4233	9												0.353111			1.21172				0.439828										2.30339			0.203153
P01876	306	K	Immunoglobulin heavy constant alpha 1 OS=Homo sapiens OX=9606 GN=IGHA1 PE=1 SV=2	IGHA1	1	0.00760892	75.243	2	VAAEDWK(1)K	-0.14092	8																			0.884473												2.25317				0.465433
P01889	92	K	HLA class I histocompatibility antigen, B alpha chain OS=Homo sapiens OX=9606 GN=HLA-B PE=1 SV=3	HLA-B	1	0.000725731	101.45	2	NTQIYK(1)AQAQTDR	-1.5958	1
P04439	292	K	HLA class I histocompatibility antigen, A alpha chain OS=Homo sapiens OX=9606 GN=HLA-A PE=1 SV=2	HLA-A	1	1.61992e-05	58.045	3	YTCHVQHEGLPK(1)PLTLR	-0.2825	5																					1.0128						1.66993	1.54153
P01903	100	K	HLA class II histocompatibility antigen, DR alpha chain OS=Homo sapiens OX=9606 GN=HLA-DRA PE=1 SV=2	HLA-DRA	1	0.0130928	54.436	2	ANLEIMTK(1)R	-0.45328	1
P02042	96	K	Hemoglobin subunit delta OS=Homo sapiens OX=9606 GN=HBD PE=1 SV=2	HBD	1	5.75894e-23	102.1	3	GTFSQLSELHCDK(1)LHVDPENFR	-2.2275	8				2.30167																					0.275741
P02042	67	K	Hemoglobin subunit delta OS=Homo sapiens OX=9606 GN=HBD PE=1 SV=2	HBD	1	1.15356e-154	275.23	2	K(1)VLGAFSDGLAHLDNLK	0.087675	321	0.319541	0.770163	1.39876	0.539667	0.178819	0.510288	1.28565	1.88083	0.621806	0.835159	0.578838	2.27343	1.82096	1.35702	0.707898	1.78155	0.138291	0.133619	0.583989	0.137463	0.310659	0.841088	0.212944	2.06676	1.00561	0.537091	0.668105	1.06963	2.12682	0.700103	0.603886	0.349274	0.286499	0.191811	0.42453	0.368594		0.238357
P02042	83	K	Hemoglobin subunit delta OS=Homo sapiens OX=9606 GN=HBD PE=1 SV=2	HBD	1	2.03935e-203	196.82	3	VLGAFSDGLAHLDNLK(1)GTFSQLSELHCDK	3.3997	15				0.225479			1.28264	2.14436							0.740568
P02042	121	K	Hemoglobin subunit delta OS=Homo sapiens OX=9606 GN=HBD PE=1 SV=2	HBD	1	1.61319e-83	203.93	2	NFGK(1)EFTPQMQAAYQK	0.524	72			0.748957	4.24648			0.272785	1.12132	0.462773	0.365922	0.385251	1.26676	3.77002	0.72378	0.429737	1.22759					1.54369	1.42171		2.45412	0.869098		1.46884	1.90676	1.27431	0.796829	0.518012	0.222574
P02042	145	K	Hemoglobin subunit delta OS=Homo sapiens OX=9606 GN=HBD PE=1 SV=2	HBD	1	8.54707e-142	250.49	2	VVAGVANALAHK(1)YH	0.061024	287	0.151221	0.575976	0.753596	2.63494	0.260455	0.300439	0.502263	0.855751	0.62734	0.75814	1.03441	2.00935	4.70724	1.31416	0.365573	1.68764	0.229475	0.324125	0.590281	0.680353	0.704083	1.28544	0.665914	2.82104	1.31843	0.647637	1.69302	2.00006	1.48801	1.21035	0.73266	0.430636	0.262118	0.109012	0.403776	0.289281	0.308577	0.0158319
P02452	759	K	Collagen alpha-1(I) chain OS=Homo sapiens OX=9606 GN=COL1A1 PE=1 SV=5	COL1A1	1	1.52792e-05	117.99	2	GADGSPGK(1)DGVR	1.33	26														0.401107	1.2704	0.900728	1.21375	0.244473		0.660441																	0.51075
P02452	751	K	Collagen alpha-1(I) chain OS=Homo sapiens OX=9606 GN=COL1A1 PE=1 SV=5	COL1A1	1	2.61195e-05	104.49	2	GDAGPK(1)GADGSPGK	2.4279	7
P02452	1096	K	Collagen alpha-1(I) chain OS=Homo sapiens OX=9606 GN=COL1A1 PE=1 SV=5	COL1A1	1	0.0261368	54.584	2	GDK(1)GETGEQGDR	-0.45171	2
P02452	277	K	Collagen alpha-1(I) chain OS=Homo sapiens OX=9606 GN=COL1A1 PE=1 SV=5	COL1A1	1	1.47212e-187	236.75	2	GFSGLDGAK(1)GDAGPAGPK	0.073363	71											0.141969	0.367278	0.330346	0.995411	1.8739	1.18001	0.499107	0.432574	0.231648	0.36451	0.0807075		0.375604		0.0513138	0.0674376	0.0918689		0.318933			0.467643	0.923654	1.14233		0.0904882	0.919709	0.086074
P02511	174	K	Alpha-crystallin B chain OS=Homo sapiens OX=9606 GN=CRYAB PE=1 SV=2	CRYAB	1	0.00490293	78.043	2	EEKPAVTAAPK(1)K	1.7935	6																													0.795683				1.67
P02511	90	K	Alpha-crystallin B chain OS=Homo sapiens OX=9606 GN=CRYAB PE=1 SV=2	CRYAB	1	0.00239149	67.507	2	HFSPEELK(1)VK	2.0072	2
P02545	260	K	Prelamin-A/C OS=Homo sapiens OX=9606 GN=LMNA PE=1 SV=1	LMNA	1	5.11339e-17	114.93	2	AQHEDQVEQYK(1)K	1.8062	75	0.929064	1.91875	1.17985		0.688039		0.834118	0.991815	0.683868	0.604123	0.44173	0.734847	0.238322	0.133641	0.136415			0.303773						0.862636					2.23303		1.10233	0.913121	1.30742	3.10574	1.67089	2.52077	2.22574	0.743622
P02545	417	K	Prelamin-A/C OS=Homo sapiens OX=9606 GN=LMNA PE=1 SV=1	LMNA	1	4.85693e-253	302.41	2	ASSHSSQTQGGGSVTK(1)K	-1.0965	98	3.26179	0.823131	3.72411		1.9644	2.27378	1.71647	0.977556	2.94186	0.299458			0.0598607		2.37954			0.962029	0.479443	2.07303	1.10313	0.400804			1.11836	1.26022		1.27428		0.609172	0.419175		1.45863	0.677428	1.61061	3.00288		0.848734
P02545	155	K	Prelamin-A/C OS=Homo sapiens OX=9606 GN=LMNA PE=1 SV=1	LMNA	1	3.07917e-43	215.84	2	EAALSTALSEK(1)R	0.48617	67	1.5736	2.52821	1.71735	0.508819	0.639364	0.982431	1.15344		0.980061	0.810141	1.81936	2.94902	0.909545	0.881648	0.820006	0.878018	0.862305	1.39664		0.510197	0.307372			2.07766	0.482888				4.23632		0.928821	0.709594	0.97265	1.69231	1.0696	1.69416	1.43667	0.542615
P02545	208	K	Prelamin-A/C OS=Homo sapiens OX=9606 GN=LMNA PE=1 SV=1	LMNA	1	0.000222138	84.999	2	EELDFQK(1)NIYSEELR	2.413	1																													1
P02545	265	K	Prelamin-A/C OS=Homo sapiens OX=9606 GN=LMNA PE=1 SV=1	LMNA	1	0.014985	60.892	2	ELEK(1)TYSAK	1.3203	7		1.33836	1.08962														0.24001																			1.19813	1.03323
P02545	270	K	Prelamin-A/C OS=Homo sapiens OX=9606 GN=LMNA PE=1 SV=1	LMNA	1	2.93364e-07	150.17	2	TYSAK(1)LDNAR	0.033903	103	1.36857	2.52399	1.79112	0.576234	1.7276	0.950494	1.58475	2.68292	1.3859	1.3519	1.19552	1.67592	0.753079	0.505264	0.815735	0.521232	0.703186	0.876488	0.0735504	0.639321	0.32934	0.364288	0.256899	1.08785	0.435402	0.852806	0.165884	0.287838	2.70135	0.372078	1.1682	0.93011	1.8965	2.68689	1.67305	3.15334	1.89456	0.988723
P02545	78	K	Prelamin-A/C OS=Homo sapiens OX=9606 GN=LMNA PE=1 SV=1	LMNA	1	1.52154e-23	137.58	2	EVSGIK(1)AAYEAELGDAR	-2.6692	13							1.11387	1.34861			0.430642	0.707141			0.386748			0.211836											3.92328					0.90119		0.749645
P02545	171	K	Prelamin-A/C OS=Homo sapiens OX=9606 GN=LMNA PE=1 SV=1	LMNA	1	1.30599e-29	193.34	2	GQVAK(1)LEAALGEAK	-0.88384	71	0.869699	1.87586	1.44592		1.48227	0.880634	2.88638	4.15181	1.80019	1.51797	1.45556	2.37057	0.518999	0.838513	1.3066	0.512176	0.727217	0.799304		0.338218		0.136794		1.24756	0.31371	0.827688	0.0780819		3.07288	0.159422	0.698688	0.739408	1.05059	2.0598	1.09522	2.44189	1.18597	0.874739
P02545	180	K	Prelamin-A/C OS=Homo sapiens OX=9606 GN=LMNA PE=1 SV=1	LMNA	1	2.1652e-05	142.56	2	LEAALGEAK(1)K	-1.1853	77	1.35181	2.56328	1.85081	0.601743	1.44816	0.961456	1.97575	2.07363	1.69034	1.58234	0.896258	1.49006	0.780357	0.531123	0.553218	0.519398	0.659463	0.729929	0.041124	0.405961			0.120036	1.21587	0.353928	0.342203	0.0804498		2.50345	0.164173	1.46883	1.10853	1.38129	2.51973	1.74819	3.04017	2.16712	1.00021
P02545	311	K	Prelamin-A/C OS=Homo sapiens OX=9606 GN=LMNA PE=1 SV=1	LMNA	1	6.05805e-69	181.08	2	IDSLSAQLSQLQK(1)QLAAK	1.6668	2											0.687173				1.31283
P02545	316	K	Prelamin-A/C OS=Homo sapiens OX=9606 GN=LMNA PE=1 SV=1	LMNA	1	0.00440106	87.251	2	QLAAK(1)EAK	-0.71119	20		1.81028					1.43889	1.62513	1.51909		0.994308	1.40515			0.82644			0.647959		0.813447									1.79686				0.881746		0.661381	1.36598	0.880984
P02545	123	K	Prelamin-A/C OS=Homo sapiens OX=9606 GN=LMNA PE=1 SV=1	LMNA	1	1.95202e-06	143.39	2	K(1)EGDLIAAQAR	0.3024	66		3.20008	2.11778	0.58799	1.10874			1.90969	1.7367	1.01592	1.37009	1.81887		0.515951	0.977396	0.506905	0.60026	0.821541	0.0948054	0.745292		0.327699		1.67621		1.00779		0.414438	3.37761	0.220999			1.28193	1.642		2.01713	1.4465	0.458024
P02545	420	K	Prelamin-A/C OS=Homo sapiens OX=9606 GN=LMNA PE=1 SV=1	LMNA	1	0.000987771	168.08	2	K(1)LESTESR	-1.0482	74	2.26252	1.08619	2.39381	0.29269	2.05974	1.44078	1.65288	3.56438	2.33898	0.342249	2.06186	1.33811	1.09555	0.277011	1.43739	0.408528	0.312637	0.862035		1.30881	2.20118	1.9454	1.46133	0.793117	1.69229	4.11836	0.582533	1.86863	2.7013	2.50321	0.403175	0.403807	4.87892	0.480569	0.967903	5.70527	1.3284	0.775199
P02545	378	K	Prelamin-A/C OS=Homo sapiens OX=9606 GN=LMNA PE=1 SV=1	LMNA	1	0.000527246	114.64	2	K(1)LLEGEEER	-0.50271	74	0.991651	1.85781	1.72393	0.439072	1.02695	0.822912	1.30094	1.74813	1.22171	0.581548		1.28605			1.0924			0.705784	0.31711	0.582394		0.514574	0.588215	1.37383	0.823758	1.10127		0.440933	3.34986	0.446178	1.31332	0.894151	1.8527	2.31062	1.80729	2.32024	1.90465	0.681959
P02545	181	K	Prelamin-A/C OS=Homo sapiens OX=9606 GN=LMNA PE=1 SV=1	LMNA	1	0.000534487	114.64	2	K(1)QLQDEMLR	0.044137	35			0.905349		0.762105						1.418	2.23343	0.303134	0.892932	1.53698	1.18532	1.00038	1.24891						0.751246		0.733597			2.46734				1.09144	1.08915	0.79484		0.837836
P02545	90	K	Prelamin-A/C OS=Homo sapiens OX=9606 GN=LMNA PE=1 SV=1	LMNA	1	0.0017288	96.311	2	K(1)TLDSVAK	0.68907	16	0.56144	2.32035	1.16065				1.01437	1.16697			0.765249	0.885882	0.402258		0.474196														1.56275					1.14055		1.15404
P02545	97	K	Prelamin-A/C OS=Homo sapiens OX=9606 GN=LMNA PE=1 SV=1	LMNA	1	0.000867288	122.44	2	TLDSVAK(1)ER	0.78742	53	1.09414	3.60791		0.710194	1.16489	1.09027		1.90625	2.13967	1.10368	1.56601	1.37645	0.687436	0.461259	1.29059	0.566995	0.4506	0.643541		0.647769				1.15477		1.15207			2.35285	0.378551	0.685548	0.475966	1.50197	1.29329	0.996682	1.54596	1.3464
P02545	135	K	Prelamin-A/C OS=Homo sapiens OX=9606 GN=LMNA PE=1 SV=1	LMNA	1	1.11795e-23	184.27	2	LK(1)DLEALLNSK	-1.6298	62	1.12493	2.07911	1.55845		1.83453	0.897292	3.1192	3.92257	2.02037	1.48783	0.708935	1.35638		0.32096	0.652953	0.29844	0.325899	0.287452		0.13654				0.541329		0.410857			1.54191		0.742329	0.786144	0.878601	2.29296	1.26628	3.11875	1.50335	0.918362
P02545	32	K	Prelamin-A/C OS=Homo sapiens OX=9606 GN=LMNA PE=1 SV=1	LMNA	1	2.33038e-19	184.43	2	LQEK(1)EDLQELNDR	0.33742	6		0.444457	0.255291																										2.85698
P02545	108	K	Prelamin-A/C OS=Homo sapiens OX=9606 GN=LMNA PE=1 SV=1	LMNA	1	6.94662e-05	154.28	2	LQLELSK(1)VR	0.29225	55	0.550139	2.09461	1.44166		0.624472	0.382175	1.80741	1.46479	1.66986			2.03145			1.43763	1.12626	1.03105	1.10373						1.04797		1.07248			3.07241		0.509785		0.657089	1.14264	0.859739	1.14	1.12295
P02545	201	K	Prelamin-A/C OS=Homo sapiens OX=9606 GN=LMNA PE=1 SV=1	LMNA	1	4.20841e-36	180.81	2	LQTMK(1)EELDFQK	-2.2192	66		1.4324	1.40813		0.926585		2.10877	4.34196	1.25642	0.54778	1.11986	1.49048		0.532272	0.747485	0.533457	0.474762	0.662333						1.01594		0.481798			3.0551		0.685955	0.719628	0.945611	1.75326	0.936385	2.24935	1.13641	0.726126
P02545	233	K	Prelamin-A/C OS=Homo sapiens OX=9606 GN=LMNA PE=1 SV=1	LMNA	1	0.000725855	125.5	2	LVEIDNGK(1)QR	-1.7525	34	1.41666	1.86089	2.03582	0.616186	1.16969	1.06625	1.39792	2.4119	1.06052	0.974152		1.06708	0.376302	0.26493	0.491475	0.236734		0.467246		0.43816				1.03918		0.701512							1.31265	1.85652		2.56959	1.65999
P02545	457	K	Prelamin-A/C OS=Homo sapiens OX=9606 GN=LMNA PE=1 SV=1	LMNA	1	2.81092e-05	65.173	2	NK(1)SNEDQSMGNWQIK	-0.69103	1												1
P02545	470	K	Prelamin-A/C OS=Homo sapiens OX=9606 GN=LMNA PE=1 SV=1	LMNA	1	7.50636e-06	97.175	2	SNEDQSMGNWQIK(1)R	1.6151	5											0.390848							0.35141
P02545	450	K	Prelamin-A/C OS=Homo sapiens OX=9606 GN=LMNA PE=1 SV=1	LMNA	1	1.15833e-05	108.2	2	VAVEEVDEEGK(1)FVR	-1.9488	8											0.839933	1.14609		0.424943																				0.857058		1.26163
P02545	114	K	Prelamin-A/C OS=Homo sapiens OX=9606 GN=LMNA PE=1 SV=1	LMNA	1	0.00953052	99.855	2	VREEFK(1)ELK	0.38374	2		1.19868													0.801319
P02647	232	K	Apolipoprotein A-I OS=Homo sapiens OX=9606 GN=APOA1 PE=1 SV=1	APOA1	1	0.00584799	65.156	2	AK(1)PALEDLR	5.6239	8									0.326405																											1.13525	0.973484
P02647	120	K	Apolipoprotein A-I OS=Homo sapiens OX=9606 GN=APOA1 PE=1 SV=1	APOA1	1	2.01162e-30	165.39	2	AK(1)VQPYLDDFQK	-0.61451	62	0.699064	0.670655	1.52232	0.37999	4.62189	0.714308	2.8331	1.64951	0.963081	1.31454	0.427345	0.424138	1.47164	0.140423	0.138047	0.404866	0.54906	0.180463	0.0369379	0.415002				0.405054					1.1629		1.33959	0.669437	0.640721	0.958815	1.13686	1.72029	1.53598
P02647	230	K	Apolipoprotein A-I OS=Homo sapiens OX=9606 GN=APOA1 PE=1 SV=1	APOA1	1	1.14974e-35	195.8	2	ATEHLSTLSEK(1)AK	-1.7168	65	0.757042	1.09918	1.22666	0.722987	4.73213	0.607632	2.69712	1.42514	0.692581	1.22993	0.325053	0.242013	1.42266		0.0754143	0.233351	0.404605			0.39646				0.484856					1.76913		1.58157	0.555089	0.552016	1.08724	1.09084	1.8224	1.76063	0.383543
P02647	47	K	Apolipoprotein A-I OS=Homo sapiens OX=9606 GN=APOA1 PE=1 SV=1	APOA1	1	3.20176e-16	89.382	2	DLATVYVDVLK(1)DSGR	4.4936	3							0.511996	1.02482
P02647	64	K	Apolipoprotein A-I OS=Homo sapiens OX=9606 GN=APOA1 PE=1 SV=1	APOA1	1	3.24073e-55	172.09	2	DYVSQFEGSALGK(1)QLNLK	0.60617	1																1
P02647	131	K	Apolipoprotein A-I OS=Homo sapiens OX=9606 GN=APOA1 PE=1 SV=1	APOA1	1	3.10013e-05	99.34	2	K(1)WQEEMELYR	1.596	23			1.15151		3.49539		2.75995	1.37432					0.631179				0.192323												0.509829		0.559352				0.307962	1.3486	0.609116
P02647	219	K	Apolipoprotein A-I OS=Homo sapiens OX=9606 GN=APOA1 PE=1 SV=1	APOA1	1	6.1681e-08	91.457	3	LAEYHAK(1)ATEHLSTLSEK	-1.7681	14			0.820907		3.02658								1.06007																1.12775							1.14512
P02647	206	K	Apolipoprotein A-I OS=Homo sapiens OX=9606 GN=APOA1 PE=1 SV=1	APOA1	1	0.000606657	104.39	2	LEALK(1)ENGGAR	-2.1703	15					2.68936		1.49135						1.40335						0.859573	0.576693											0.400396					0.636763	0.417122
P02647	164	K	Apolipoprotein A-I OS=Homo sapiens OX=9606 GN=APOA1 PE=1 SV=1	APOA1	1	0.00025547	54.309	3	LHELQEK(1)LSPLGEEMR	-0.31335	3					0.895972		1.21266	0.89137
P02647	157	K	Apolipoprotein A-I OS=Homo sapiens OX=9606 GN=APOA1 PE=1 SV=1	APOA1	1	1.38368e-109	269.59	2	QK(1)LHELQEK	1.2699	64	0.947028	0.855153	1.84206	0.584984	4.87346	0.614754	3.10201	1.52839	1.05709	1.18191	0.387105	0.340009	1.34788		0.134891	0.342306	0.530556	0.170003		0.448846				0.326148					0.963531		1.61998	0.678122	0.62848	0.832007	1.0928	1.85653	1.77325	0.50672
P02647	142	K	Apolipoprotein A-I OS=Homo sapiens OX=9606 GN=APOA1 PE=1 SV=1	APOA1	1	0.00515665	126.2	2	QK(1)VEPLR	-1.3836	26													2.98537			0.705619	1.11553			1.31525				0.593201					2.05484		1.30715	0.444236	0.374393	0.641057			1.36053
P02647	262	K	Apolipoprotein A-I OS=Homo sapiens OX=9606 GN=APOA1 PE=1 SV=1	APOA1	1	0.00301802	55.754	2	VSFLSALEEYTK(1)K	-1.5505	1
P02649	260	K	Apolipoprotein E OS=Homo sapiens OX=9606 GN=APOE PE=1 SV=1	APOE	1	8.33535e-28	203.55	2	AK(1)LEEQAQQIR	1.5448	22	0.845592	1.40049	1.75374	0.397311	1.96008	1.38745	3.69674	1.19439	1.586	3.70809					0.539294																						0.0724356
P02649	87	K	Apolipoprotein E OS=Homo sapiens OX=9606 GN=APOE PE=1 SV=1	APOE	1	0.00132124	54.584	2	ALMDETMK(1)ELK	0.76651	2		0.409135					1.59087
P02649	251	K	Apolipoprotein E OS=Homo sapiens OX=9606 GN=APOE PE=1 SV=1	APOE	1	0.00137719	71.896	2	LDEVK(1)EQVAEVR	-0.091172	2					1.21796		0.78204
P02649	113	K	Apolipoprotein E OS=Homo sapiens OX=9606 GN=APOE PE=1 SV=1	APOE	1	1.39806e-14	152.17	2	LSK(1)ELQAAQAR	-0.23803	19	0.627554	2.24264	1.59331		2.33168	1.02658	2.70553		1.0808	3.4498			0.0477522		1.07134
P02652	77	K	Apolipoprotein A-II OS=Homo sapiens OX=9606 GN=APOA2 PE=1 SV=1	APOA2	1	0.000827115	99.305	2	EQLTPLIK(1)K	-0.33476	20					2.1415								2.03292			0.393736	0.468923			0.965877									3.14733								0.555462
P02652	69	K	Apolipoprotein A-II OS=Homo sapiens OX=9606 GN=APOA2 PE=1 SV=1	APOA2	1	2.77443e-17	199.54	2	SK(1)EQLTPLIK	-0.59415	64	0.556842	1.04917	1.03921	0.125606	5.64226	1.59483	3.61179	1.55365	1.99275	1.41487	0.438473	0.535232	1.05256		0.226869	0.379718	0.483703	0.165456	1.02761	0.583487				0.689097			0.225726				1.60287	0.566484	0.623026	1.0603	0.82404	1.72953	1.47229	0.391009
P02652	62	K	Apolipoprotein A-II OS=Homo sapiens OX=9606 GN=APOA2 PE=1 SV=1	APOA2	1	3.06749e-15	141.88	2	SPELQAEAK(1)SYFEK	-0.61942	32		0.168078			2.5288	1.0237	3.47443	2.2037	0.895342	0.44428		0.209965	0.110943				0.243439							0.994821					2.85511		0.593766				0.467231	1.25717	0.77509
P02652	53	K	Apolipoprotein A-II OS=Homo sapiens OX=9606 GN=APOA2 PE=1 SV=1	APOA2	1	0.000699664	96.957	2	VK(1)SPELQAEAK	-1.0325	44		0.913874			4.84569		3.65243	1.61121	1.39611	1.20502		0.250695	0.842924			0.239368			0.461078					0.700486					1.28133		1.19654	0.481941		0.688083		1.22606	1.18708
P02654	47	K	Apolipoprotein C-I OS=Homo sapiens OX=9606 GN=APOC1 PE=1 SV=1	APOC1	1	1.58049e-06	142.56	2	EFGNTLEDK(1)AR	1.3368	7		0.760539			1.81388		1.69889		1.86959				0.184124
P02654	56	K	Apolipoprotein C-I OS=Homo sapiens OX=9606 GN=APOC1 PE=1 SV=1	APOC1	1	0.000703212	122.44	2	IK(1)QSELSAK	0.26944	25	0.40165	0.865555	0.850496	0.376493	1.6821	1.33204	1.95497	0.821062	2.61751	3.05626			0.511902																								0.250492
P02654	63	K	Apolipoprotein C-I OS=Homo sapiens OX=9606 GN=APOC1 PE=1 SV=1	APOC1	1	0.00263383	67.464	2	QSELSAK(1)MR	-0.32191	4									1.40977	0.594706
P02654	38	K	Apolipoprotein C-I OS=Homo sapiens OX=9606 GN=APOC1 PE=1 SV=1	APOC1	1	0.000182586	122.51	2	LK(1)EFGNTLEDK	-17.574	5					0.908082		0.624743		1.29305				2.00995
P02655	70	K	Apolipoprotein C-II OS=Homo sapiens OX=9606 GN=APOC2 PE=1 SV=1	APOC2	1	0.000232432	85.622	2	TYLPAVDEK(1)LR	0.37426	10					0.875923	0.828031	2.70114		0.351927	1.71492				0.199726
P02656	44	K	Apolipoprotein C-III OS=Homo sapiens OX=9606 GN=APOC3 PE=1 SV=1	APOC3	1	3.11103e-06	111.38	3	TAK(1)DALSSVQESQVAQQAR	0.76039	8						0.850743	2.25204		0.506028	1.23464
P02671	167	K	Fibrinogen alpha chain OS=Homo sapiens OX=9606 GN=FGA PE=1 SV=2	FGA	1	0.000974221	143.56	2	AQLVDMK(1)R	3.0542	41				0.213947							0.24334	2.20616	2.45095	1.90819	0.163789	0.317639	0.475871			0.178781				1.32501					3.48507		0.469361			0.404029		0.617888
P02671	202	K	Fibrinogen alpha chain OS=Homo sapiens OX=9606 GN=FGA PE=1 SV=2	FGA	1	8.36131e-17	130.65	2	DYEDQQK(1)QLEQVIAK	-3.2371	1																													1
P02671	210	K	Fibrinogen alpha chain OS=Homo sapiens OX=9606 GN=FGA PE=1 SV=2	FGA	1	2.14318e-62	188.88	2	QLEQVIAK(1)DLLPSR	1.3726	4												0.216934		1.30518															0.917666
P02671	448	K	Fibrinogen alpha chain OS=Homo sapiens OX=9606 GN=FGA PE=1 SV=2	FGA	1	5.36182e-16	119.94	2	EK(1)VTSGSTTTTR	0.091292	20	0.438592	0.4333	0.667699	0.471651								1.46561		1.96699															1.11945	0.949904						0.211749
P02671	195	K	Fibrinogen alpha chain OS=Homo sapiens OX=9606 GN=FGA PE=1 SV=2	FGA	1	6.37393e-23	175.64	2	EVDLK(1)DYEDQQK	0.3192	11												0.770467	0.388915	0.847483										0.889458					2.78534	0.645768
P02671	432	K	Fibrinogen alpha chain OS=Homo sapiens OX=9606 GN=FGA PE=1 SV=2	FGA	1	7.42736e-66	215.84	2	EYHTEK(1)LVTSK	1.6448	28	0.438188	0.352759	0.408228	0.64839								1.66985	2.42397	2.12252	0.197907		0.362935							1.41231	0.513366				1.52328	1.02105			0.346904			0.410307
P02671	599	K	Fibrinogen alpha chain OS=Homo sapiens OX=9606 GN=FGA PE=1 SV=2	FGA	1	1.34097e-34	195.58	2	GDSTFESK(1)SYK	-0.59599	32											0.123197	1.80396	2.88016	1.89346	0.410676	0.514105	0.271782					1.05997		1.59146			0.399964	1.76518		1.84039	0.161445	0.336856		0.533486			0.169298
P02671	558	K	Fibrinogen alpha chain OS=Homo sapiens OX=9606 GN=FGA PE=1 SV=2	FGA	1	1.56959e-19	101.62	3	GSESGIFTNTK(1)ESSSHHPGIAEFPSR	-2.5252	8												0.304463	0.466705											0.603018			0.458603	3.59721
P02671	148	K	Fibrinogen alpha chain OS=Homo sapiens OX=9606 GN=FGA PE=1 SV=2	FGA	1	9.31493e-19	156.14	2	VIEK(1)VQHIQLLQK	-1.2093	30												0.762402	1.15063	1.02605										0.629746					1.95309	0.660219
P02671	157	K	Fibrinogen alpha chain OS=Homo sapiens OX=9606 GN=FGA PE=1 SV=2	FGA	1	1.01358e-22	187.82	3	VQHIQLLQK(1)NVR	-0.1675	43	0.162318		0.801681					0.20567				3.10867	2.57804	2.76938	0.270848	0.3737	0.471959							1.5791	0.374715				4.04761	1.11285	0.167361		0.322464			0.332057
P02671	89	K	Fibrinogen alpha chain OS=Homo sapiens OX=9606 GN=FGA PE=1 SV=2	FGA	1	2.52438e-09	159.11	2	LK(1)NSLFEYQK	-0.85391	22												1.71916	1.94731	2.15183	0.221673	0.385968	0.417385		0.173065	0.215582				0.929773					2.2971	0.606808
P02671	97	K	Fibrinogen alpha chain OS=Homo sapiens OX=9606 GN=FGA PE=1 SV=2	FGA	1	7.71607e-28	183.27	2	NSLFEYQK(1)NNK	-0.43588	6												0.832677	0.504294	1.0341																1.12726
P02671	620	K	Fibrinogen alpha chain OS=Homo sapiens OX=9606 GN=FGA PE=1 SV=2	FGA	1	2.43375e-57	193.62	3	MADEAGSEADHEGTHSTK(1)R	2.7305	20												1.26305	1.31453									0.461485		1.22835		0.045163	0.0841324	0.589398		1.11019
P02671	71	K	Fibrinogen alpha chain OS=Homo sapiens OX=9606 GN=FGA PE=1 SV=2	FGA	1	1.60516e-24	132.9	2	MK(1)GLIDEVNQDFTNR	-0.57566	7												0.43759		1.70115																0.462859
P02671	227	K	Fibrinogen alpha chain OS=Homo sapiens OX=9606 GN=FGA PE=1 SV=2	FGA	1	0.000322628	73.655	2	MK(1)PVPDLVPGNFK	-0.014782	4														0.74422															0.979585
P02671	100	K	Fibrinogen alpha chain OS=Homo sapiens OX=9606 GN=FGA PE=1 SV=2	FGA	1	2.15461e-16	122.66	3	NNK(1)DSHSLTTNIMEILR	-2.4087	2														1.43527															0.564733
P02671	225	K	Fibrinogen alpha chain OS=Homo sapiens OX=9606 GN=FGA PE=1 SV=2	FGA	1	0.00980114	67.903	2	QHLPLIK(1)MK	0.83031	1
P02671	581	K	Fibrinogen alpha chain OS=Homo sapiens OX=9606 GN=FGA PE=1 SV=2	FGA	1	6.14104e-174	238.93	2	SSSYSK(1)QFTSSTSYNR	-0.46531	32												1.26344	1.13746	1.44709	0.337073	0.392628					0.567782	2.04968		1.48638	0.476792	0.430823	0.842147	2.79368		2.05253				0.326033
P02671	476	K	Fibrinogen alpha chain OS=Homo sapiens OX=9606 GN=FGA PE=1 SV=2	FGA	1	1.66415e-08	101.64	2	TVIGPDGHK(1)EVTK	0.14272	36	0.747567	0.559953	0.845582	1.17662				0.757567			0.18476	1.94766	2.54019	2.44361			0.507064							1.53523						1.09764					0.22354	0.657844
P02671	467	K	Fibrinogen alpha chain OS=Homo sapiens OX=9606 GN=FGA PE=1 SV=2	FGA	1	4.31459e-26	156.14	2	TVTK(1)TVIGPDGHK	-0.069537	12												0.651047	1.11872	1.06276										0.85159					0.843212
P02675	367	K	Fibrinogen beta chain OS=Homo sapiens OX=9606 GN=FGB PE=1 SV=2	FGB	1	1.1628e-39	151.18	3	AHYGGFTVQNEANK(1)YQISVNK	0.47909	3														0.721417															1.4871
P02675	374	K	Fibrinogen beta chain OS=Homo sapiens OX=9606 GN=FGB PE=1 SV=2	FGB	1	2.01012e-20	159.46	2	YQISVNK(1)YR	2.368	22			0.237099								0.149742	1.46341	1.18735	1.84004	0.157097	0.216652	0.172696					0.0867488		1.7218	0.361865				3.65809	0.974036
P02675	211	K	Fibrinogen beta chain OS=Homo sapiens OX=9606 GN=FGB PE=1 SV=2	FGB	1	1.40026e-43	144.16	2	IQK(1)LESDVSAQMEYCR	-1.1803	3														0.912343
P02675	247	K	Fibrinogen beta chain OS=Homo sapiens OX=9606 GN=FGB PE=1 SV=2	FGB	1	1.78162e-07	74.778	3	K(1)GGETSEMYLIQPDSSVKPYR	-2.5871	2														0.712681
P02675	163	K	Fibrinogen beta chain OS=Homo sapiens OX=9606 GN=FGB PE=1 SV=2	FGB	1	6.5903e-05	62.398	2	QVK(1)DNENVVNEYSSELEK	-2.3663	2														0.526817
P02675	353	K	Fibrinogen beta chain OS=Homo sapiens OX=9606 GN=FGB PE=1 SV=2	FGB	1	3.13846e-11	115.35	3	VK(1)AHYGGFTVQNEANK	-0.58159	17			0.581622									0.843076	1.08374	1.56295										0.518294					1.53567	0.683238
P02679	111	K	Fibrinogen gamma chain OS=Homo sapiens OX=9606 GN=FGG PE=1 SV=3	FGG	0.999648	3.43269e-11	71.471	3	AIQLTYNPDESSKPNMIDAATLK(1)SR	0.39662	4												0.42147		1.06746															1.96864
P02679	185	K	Fibrinogen gamma chain OS=Homo sapiens OX=9606 GN=FGG PE=1 SV=3	FGG	1	9.50212e-66	271.35	2	DCQDIANK(1)GAK	-0.14156	19			0.336286								0.376771	1.57694	1.68269	1.75768		0.320773	0.412286		0.422362					0.876476					1.30025	0.879758
P02679	188	K	Fibrinogen gamma chain OS=Homo sapiens OX=9606 GN=FGG PE=1 SV=3	FGG	1	4.34202e-10	103.76	2	GAK(1)QSGLYFIK	-0.053259	27												1.52477		2.51943					0.119873					0.722982					1.19845	0.704935
P02679	153	K	Fibrinogen gamma chain OS=Homo sapiens OX=9606 GN=FGG PE=1 SV=3	FGG	1	6.41728e-18	82.185	3	EK(1)VAQLEAQCQEPCKDTVQIHDITGK	-1.7489	3																													1.31471
P02679	166	K	Fibrinogen gamma chain OS=Homo sapiens OX=9606 GN=FGG PE=1 SV=3	FGG	1	1.85463e-20	80.677	3	VAQLEAQCQEPCK(1)DTVQIHDITGK	-0.48106	5												0.538517		0.86154																1.33576
P02679	196	K	Fibrinogen gamma chain OS=Homo sapiens OX=9606 GN=FGG PE=1 SV=3	FGG	1	5.49951e-10	147.78	2	QSGLYFIK(1)PLK	-0.49104	8												0.558206	0.596299	1.25362															1.57404
P02679	114	K	Fibrinogen gamma chain OS=Homo sapiens OX=9606 GN=FGG PE=1 SV=3	FGG	1	0.00154709	83.623	2	K(1)MLEEIMK	4.3151	7												0.839176	1.03301	1.00572
P02679	232	K	Fibrinogen gamma chain OS=Homo sapiens OX=9606 GN=FGG PE=1 SV=3	FGG	1	0.000598055	127.95	2	K(1)NWIQYK	-1.3444	20												1.8139	1.6468	1.88483		0.288429								1.22462					1.93595		0.314299		0.418629		0.347863	0.58687
P02679	231	K	Fibrinogen gamma chain OS=Homo sapiens OX=9606 GN=FGG PE=1 SV=3	FGG	1	0.000973311	88.921	2	LDGSVDFK(1)K	-0.12844	33			1.12861					0.364538				1.50103	1.44906	1.42756										1.04443					2.62602	0.668649			0.837002		0.818483		0.487006
P02679	84	K	Fibrinogen gamma chain OS=Homo sapiens OX=9606 GN=FGG PE=1 SV=3	FGG	1	0.000377298	141.93	2	TSEVK(1)QLIK	-0.84236	6												0.891104	0.948694	0.847339																0.591162
P02679	292	K	Fibrinogen gamma chain OS=Homo sapiens OX=9606 GN=FGG PE=1 SV=3	FGG	1	6.88904e-16	86.729	2	TSTADYAMFK(1)VGPEADK	-0.64367	1
P02679	299	K	Fibrinogen gamma chain OS=Homo sapiens OX=9606 GN=FGG PE=1 SV=3	FGG	1	0.00674521	83.623	2	VGPEADK(1)YR	-0.42331	9												0.976959	1.23741																2.13862
P02679	146	K	Fibrinogen gamma chain OS=Homo sapiens OX=9606 GN=FGG PE=1 SV=3	FGG	1	9.73766e-89	172.09	2	YLQEIYNSNNQK(1)IVNLK	-1.607	5												1.42326		1.92067
P02730	757	K	Band 3 anion transport protein OS=Homo sapiens OX=9606 GN=SLC4A1 PE=1 SV=3	SLC4A1	1	1.56597e-07	61.23	2	ASTPGAAAQIQEVK(1)EQR	-1.5676	1				1
P02743	84	K	Serum amyloid P-component OS=Homo sapiens OX=9606 GN=APCS PE=1 SV=2	APCS	1	0.000803763	101.82	2	DNELLVYK(1)ER	-0.9494	12												0.607888			1.75342														1.36129
P02743	162	K	Serum amyloid P-component OS=Homo sapiens OX=9606 GN=APCS PE=1 SV=2	APCS	1	1.70936e-96	181.9	2	IVLGQEQDSYGGK(1)FDR	-1.4323	49											0.150613	1.41922			8.38544	0.623966	0.392089	0.18913		0.0539922						0.488904			0.926832			0.772044				0.0759462
P02743	102	K	Serum amyloid P-component OS=Homo sapiens OX=9606 GN=APCS PE=1 SV=2	APCS	1	0.00405964	76.605	2	VTSK(1)VIEK	0.99345	3															1.63778
P02749	270	K	Beta-2-glycoprotein 1 OS=Homo sapiens OX=9606 GN=APOH PE=1 SV=3	APOH	1	0.000163778	108.93	2	K(1)ATVVYQGER	0.62429	12		5.82681			0.945298	0.790091	0.914428		0.292488			0.277317	0.657161																0.852812					0.237414
P02749	227	K	Beta-2-glycoprotein 1 OS=Homo sapiens OX=9606 GN=APOH PE=1 SV=3	APOH	1	0.0163064	77.072	2	PTLYYK(1)DK	-3.0465	1	1
P02749	301	K	Beta-2-glycoprotein 1 OS=Homo sapiens OX=9606 GN=APOH PE=1 SV=3	APOH	1	0.00537273	67.903	2	VSFFCK(1)NK	0.2384	6		4.33105							0.344071			0.284114		0.371948					0.176116
P02751	987	K	Fibronectin OS=Homo sapiens OX=9606 GN=FN1 PE=1 SV=5	FN1	1	0.00227818	55.754	2	ESK(1)PLTAQQTTK	0.28061	1													1
P02751	1623	K	Fibronectin OS=Homo sapiens OX=9606 GN=FN1 PE=1 SV=5	FN1	1	2.78275e-05	88.42	2	GDSPASSK(1)PISINYR	0.0076707	2			0.796547				1.20345
P02751	180	K	Fibronectin OS=Homo sapiens OX=9606 GN=FN1 PE=1 SV=5	FN1	1	0.00132124	55.754	2	GEWTCK(1)PIAEK	0.65849	2												1.07891																	0.921088
P02751	2027	K	Fibronectin OS=Homo sapiens OX=9606 GN=FN1 PE=1 SV=5	FN1	1	0.00353696	76.572	2	ITGYIIK(1)YEK	-0.17658	1			1
P02751	1050	K	Fibronectin OS=Homo sapiens OX=9606 GN=FN1 PE=1 SV=5	FN1	1	2.84859e-05	94.791	2	QYNVGPSVSK(1)YPLR	-0.62213	3			0.89658				1.68442																										0.419
P02760	149	K	Protein AMBP OS=Homo sapiens OX=9606 GN=AMBP PE=1 SV=1	AMBP	1	0.000109792	104.39	3	HHGPTITAK(1)LYGR	0.11404	11			0.873969		1.39729										2.72258	0.341524
P02760	88	K	Protein AMBP OS=Homo sapiens OX=9606 GN=AMBP PE=1 SV=1	AMBP	1	3.09912e-05	90.156	2	K(1)GVCEETSGAYEK	-0.76187	1															1
P02763	182	K	Alpha-1-acid glycoprotein 1 OS=Homo sapiens OX=9606 GN=ORM1 PE=1 SV=1	ORM1	1	0.00370437	78.816	2	DK(1)CEPLEK	-0.78912	7														0.57897			0.670274		0.645043
P02763	188	K	Alpha-1-acid glycoprotein 1 OS=Homo sapiens OX=9606 GN=ORM1 PE=1 SV=1	ORM1	0.999999	0.00135585	71.896	3	DKCEPLEK(1)QHEK	1.1723	1
P02763	170	K	Alpha-1-acid glycoprotein 1 OS=Homo sapiens OX=9606 GN=ORM1 PE=1 SV=1	ORM1	1	0.000439378	84.999	2	IPK(1)SDVVYTDWK	1.187	6												0.551712		1.13273	0.123361		0.439717												0.94605
P02763	179	K	Alpha-1-acid glycoprotein 1 OS=Homo sapiens OX=9606 GN=ORM1 PE=1 SV=1	ORM1	1	0.002205	74.269	2	SDVVYTDWK(1)K	-0.056569	8												0.416303		0.827712			0.704054			0.832054
P02763	180	K	Alpha-1-acid glycoprotein 1 OS=Homo sapiens OX=9606 GN=ORM1 PE=1 SV=1	ORM1	0.998168	0.0127298	97.277	2	K(0.998)DK(0.002)CEPLEK	0.13973	2
P02763	148	K	Alpha-1-acid glycoprotein 1 OS=Homo sapiens OX=9606 GN=ORM1 PE=1 SV=1	ORM1	1	1.07236e-05	88.42	2	NWGLSVYADK(1)PETTK	-0.98611	2																													0.341686
P02765	124	K	Alpha-2-HS-glycoprotein OS=Homo sapiens OX=9606 GN=AHSG PE=1 SV=2	AHSG	1	0.00562935	63.212	2	LDGK(1)FSVVYAK	-2.3342	3					0.535994									0.513348															1.95066
P02765	231	K	Alpha-2-HS-glycoprotein OS=Homo sapiens OX=9606 GN=AHSG PE=1 SV=2	AHSG	1	0.00187476	88.24	2	QYGFCK(1)ATLSEK	0.04136	6					0.850633		0.739318								0.448757									0.45524					3.05767
P02766	35	K	Transthyretin OS=Homo sapiens OX=9606 GN=TTR PE=1 SV=1	TTR	1	1.1662e-22	148.9	2	CPLMVK(1)VLDAVR	-0.47469	32					1.29463	0.265417	4.79437	2.02755	0.197351	0.378009									0.249381		0.841193						0.312663		0.542358
P02766	55	K	Transthyretin OS=Homo sapiens OX=9606 GN=TTR PE=1 SV=1	TTR	1	1.87593e-22	144.51	2	K(1)AADDTWEPFASGK	0.15956	7							0.910249						0.890181						0.901489										1.34642
P02766	96	K	Transthyretin OS=Homo sapiens OX=9606 GN=TTR PE=1 SV=1	TTR	1	0.00159915	81.163	2	VEIDTK(1)SYWK	0.68225	11					2.2543		2.74617					0.169918	0.331773				0.201364														0.286984
P02774	394	K	Vitamin D-binding protein OS=Homo sapiens OX=9606 GN=GC PE=1 SV=2	GC	1	0.00512433	74.424	2	K(1)ELSSFIDK	-0.60974	4							1.60795																						1.11846					0.441104
P02774	120	K	Vitamin D-binding protein OS=Homo sapiens OX=9606 GN=GC PE=1 SV=2	GC	1	0.00359038	60.709	2	K(1)LCMAALK	-0.83134	3																											0.495682
P02774	207	K	Vitamin D-binding protein OS=Homo sapiens OX=9606 GN=GC PE=1 SV=2	GC	1	1.59163e-05	65.173	3	LQLK(1)HLSLLTTLSNR	-2.8479	5								1.52332						0.29579															1.60576
P02774	30	K	Vitamin D-binding protein OS=Homo sapiens OX=9606 GN=GC PE=1 SV=2	GC	1	0.00217594	83.358	2	VCK(1)EFSHLGK	-0.92953	1					1
P02774	229	K	Vitamin D-binding protein OS=Homo sapiens OX=9606 GN=GC PE=1 SV=2	GC	1	4.28528e-08	99.174	2	VCSQYAAYGEK(1)K	-0.4115	27	1.3137		1.00734		1.48793	1.49449	1.55232	0.937156				0.742765	0.85588											0.895131					2.34953					1.06197		1.19519
P02787	215	K	Serotransferrin OS=Homo sapiens OX=9606 GN=TF PE=1 SV=3	TF	1	0.00509249	50.09	2	CLK(1)DGAGDVAFVK	0.66382	2																			1
P02787	225	K	Serotransferrin OS=Homo sapiens OX=9606 GN=TF PE=1 SV=3	TF	1	1.59733e-50	144.72	3	DGAGDVAFVK(1)HSTIFENLANK	-2.0212	19														1.51807	2.13793	0.327324			1.31055										1.35416									0.20289
P02787	546	K	Serotransferrin OS=Homo sapiens OX=9606 GN=TF PE=1 SV=3	TF	1	0.000128409	108.4	2	CLVEK(1)GDVAFVK	-0.94472	2																			1.1452
P02787	553	K	Serotransferrin OS=Homo sapiens OX=9606 GN=TF PE=1 SV=3	TF	1	2.36381e-23	114.5	2	GDVAFVK(1)HQTVPQNTGGK	-1.7324	6																			1.89002										0.851144
P02787	659	K	Serotransferrin OS=Homo sapiens OX=9606 GN=TF PE=1 SV=3	TF	1	5.31706e-31	148.76	2	DDTVCLAK(1)LHDR	-0.29347	74	0.368765		0.208858		1.6344	0.668497	0.937351	1.11216	0.177523	0.241972	0.926149	1.32541	1.39285	1.13767	1.48837	0.845003	1.1131	0.965247	9.4984	0.478937		0.694416	0.667681	1.42313	0.668936		0.654784	0.792381	3.27282	0.794138	0.373943			0.679134	0.392393	0.651144	0.48857	0.814973
P02787	236	K	Serotransferrin OS=Homo sapiens OX=9606 GN=TF PE=1 SV=3	TF	1	0.000464893	72.327	2	HSTIFENLANK(1)ADR	-0.16486	1																													1
P02787	46	K	Serotransferrin OS=Homo sapiens OX=9606 GN=TF PE=1 SV=3	TF	1	0.0121679	53.363	3	DHMK(1)SVIPSDGPSVACVK	-0.73218	1																													1
P02787	60	K	Serotransferrin OS=Homo sapiens OX=9606 GN=TF PE=1 SV=3	TF	1	5.42017e-12	101.64	2	SVIPSDGPSVACVK(1)K	-0.32801	34						0.286616	0.631376				0.609497	0.78634	1.16143	0.957313	0.703442		0.375365	0.217756	5.32253					0.459022			0.21675		5.12143							0.601514
P02787	612	K	Serotransferrin OS=Homo sapiens OX=9606 GN=TF PE=1 SV=3	TF	1	0.00140685	114.64	2	DK(1)EACVHK	-2.6845	19																							1.09701	0.489748	0.342326		1.38468		1.43676	0.780143
P02787	618	K	Serotransferrin OS=Homo sapiens OX=9606 GN=TF PE=1 SV=3	TF	1	2.66034e-18	154.71	2	EACVHK(1)ILR	0.13395	20					0.222068							0.29451	0.570603	0.339404	0.562329		0.33846		5.9402					0.344083					0.724069
P02787	315	K	Serotransferrin OS=Homo sapiens OX=9606 GN=TF PE=1 SV=3	TF	1	4.08454e-13	140.57	2	DLLFK(1)DSAHGFLK	2.3501	65			0.27769		1.37072	0.420864	1.7132	1.20664	0.115697	0.306583	0.207549	1.29558	0.178905	2.46152	2.0544	0.729424	0.371676		2.85422		0.472355	0.324988	0.558721	0.993247	0.428623	0.548787	0.792948	1.47627	3.64641	2.02205				1.06324	0.333638	1.36282	0.225776	1.98818
P02787	121	K	Serotransferrin OS=Homo sapiens OX=9606 GN=TF PE=1 SV=3	TF	1	2.19544e-22	142.51	2	EDPQTFYYAVAVVK(1)K	3.0206	6						0.742106	1.7122								1.01384
P02787	122	K	Serotransferrin OS=Homo sapiens OX=9606 GN=TF PE=1 SV=3	TF	1	1.16099e-09	158.57	2	K(1)DSGFQMNQLR	-1.5614	12												0.354532	0.564557						1.04356										3.58191
P02787	310	K	Serotransferrin OS=Homo sapiens OX=9606 GN=TF PE=1 SV=3	TF	1	0.000419929	54.309	3	EFQLFSSPHGK(1)DLLFK	-2.4525	1																			1
P02787	359	K	Serotransferrin OS=Homo sapiens OX=9606 GN=TF PE=1 SV=3	TF	1	3.74875e-10	110.44	2	EGTCPEAPTDECK(1)PVK	-1.9952	2																			1
P02787	362	K	Serotransferrin OS=Homo sapiens OX=9606 GN=TF PE=1 SV=3	TF	0.931693	3.63667e-18	74.152	4	EGTCPEAPTDECK(0.068)PVK(0.932)WCALSHHER	-0.82604	2																			0.913778
P02787	508	K	Serotransferrin OS=Homo sapiens OX=9606 GN=TF PE=1 SV=3	TF	1	2.65919e-40	174.05	2	FDEFFSEGCAPGSK(1)K	-0.63753	5													0.0905719						2.28801										0.995723
P02787	509	K	Serotransferrin OS=Homo sapiens OX=9606 GN=TF PE=1 SV=3	TF	1	0.00745415	79.809	2	K(1)DSSLCK	-5.1439	7																											0.603001
P02787	61	K	Serotransferrin OS=Homo sapiens OX=9606 GN=TF PE=1 SV=3	TF	1	4.66214e-06	146.27	2	K(1)ASYLDCIR	-0.7079	71	0.515824	0.280991	0.589993		1.09936	0.545334	0.858529	0.462905		0.250294	1.22589	1.06141	1.56069	1.22564	1.24821	0.656409	0.730603	0.78004	4.40817	0.857437	0.641285	0.493635	0.704779	1.96946	0.566482	0.294285	0.930156	1.03902	4.02055	0.519408	0.400479	0.311289	0.303613	1.39743		1.12	0.815701	0.451187
P02787	683	K	Serotransferrin OS=Homo sapiens OX=9606 GN=TF PE=1 SV=3	TF	1	4.25764e-62	151.52	2	K(1)CSTSSLLEACTFR	-2.1284	37	0.537202		0.442461		1.54215		1.35532	0.822457				0.382189	1.01218	1.02988			0.10772		2.90769					0.933846					3.49042					1.6145	0.359069	1.05107	0.623262
P02787	610	K	Serotransferrin OS=Homo sapiens OX=9606 GN=TF PE=1 SV=3	TF	0.999879	0.00611035	120.33	2	K(1)DKEACVHK	-0.43646	6																			2.05653
P02787	252	K	Serotransferrin OS=Homo sapiens OX=9606 GN=TF PE=1 SV=3	TF	1	3.09953e-63	146.13	2	K(1)PVDEYK	0.55245	27	0.175621										0.208128		0.213276		0.628903	0.313314								0.787885			1.3479	1.76159		0.765591				0.360055
P02787	258	K	Serotransferrin OS=Homo sapiens OX=9606 GN=TF PE=1 SV=3	TF	0.99971	2.33772e-39	118.91	4	KPVDEYK(1)DCHLAQVPSHTVVAR	1.1087	26					1.27233			0.492807											2.76644		1.02036	1.29049	2.26754			0.71017			2.8705		0.0852864		0.185739					0.796979
P02787	588	K	Serotransferrin OS=Homo sapiens OX=9606 GN=TF PE=1 SV=3	TF	1	2.8383e-09	136.94	2	K(1)PVEEYANCHLAR	0.011113	50					0.300172		0.175963								0.219092	0.239922	0.159165	0.179364	1.47342	0.165493	0.662291	0.0576328	0.399171				1.69607	1.90833	2.52272
P02787	453	K	Serotransferrin OS=Homo sapiens OX=9606 GN=TF PE=1 SV=3	TF	1	6.30267e-32	160.62	2	K(1)SASDLTWDNLK	0.64025	42	0.479725	0.30529	0.623462		1.59481	0.732521	1.7777	0.838272				0.800501	1.16906	1.00105	0.915448			0.289618	1.86643	0.231015				0.960782					2.93129		0.321674							1.08437
P02787	464	K	Serotransferrin OS=Homo sapiens OX=9606 GN=TF PE=1 SV=3	TF	1	9.87048e-13	145.75	2	SASDLTWDNLK(1)GK	0.55023	26						0.140073	0.734775						0.889123	1.07396	0.643216				2.89879					0.99907					2.42974					1.16576		1.06441	0.31474	0.579969
P02787	467	K	Serotransferrin OS=Homo sapiens OX=9606 GN=TF PE=1 SV=3	TF	1	5.62338e-05	170.69	2	K(1)SCHTAVGR	-0.19163	21	0.43751		0.449674		1.40119		1.0461								0.965743				5.14395	0.563286		0.248561						0.986108	0.682563					0.835269
P02787	373	K	Serotransferrin OS=Homo sapiens OX=9606 GN=TF PE=1 SV=3	TF	1	1.3401e-34	176.97	2	LK(1)CDEWSVNSVGK	1.6255	8													0.335557		0.178575				2.85436										0.8835
P02787	576	K	Serotransferrin OS=Homo sapiens OX=9606 GN=TF PE=1 SV=3	TF	1	1.84756e-26	113.86	2	NLNEK(1)DYELLCLDGTR	-0.79154	8														1.00366	1.58342													0.271833	1.91506					0.152661
P02787	668	K	Serotransferrin OS=Homo sapiens OX=9606 GN=TF PE=1 SV=3	TF	1	2.97173e-18	133.07	2	NTYEK(1)YLGEEYVK	-2.667	28	0.432098				0.527186								0.3275	0.684709					1.9548					0.711748					3.88698					1.60178		1.53882	0.466547	0.383556
P02787	676	K	Serotransferrin OS=Homo sapiens OX=9606 GN=TF PE=1 SV=3	TF	1	1.03591e-15	119.94	2	YLGEEYVK(1)AVGNLR	1.4567	9							0.619951							0.634567	0.630838				2.32323										1.90486					0.111945
P02787	646	K	Serotransferrin OS=Homo sapiens OX=9606 GN=TF PE=1 SV=3	TF	1	0.000703212	133.98	2	SETK(1)DLLFR	0.97353	41	0.617798		0.607534		2.03471	0.787586	1.71509				0.746415	0.990403	1.83264	1.15618		0.247142	0.537554		3.31233	0.323813											0.375169	0.609713			0.730703	1.78802	1.0154
P02787	299	K	Serotransferrin OS=Homo sapiens OX=9606 GN=TF PE=1 SV=3	TF	1	1.88359e-34	160.62	2	SK(1)EFQLFSSPHGK	-0.73221	59	0.451639	0.257252	0.480423	0.220321	1.78244	0.430424	0.978599	0.529979			0.606829	0.776269	1.37424	1.13379	0.669186	0.280883	0.362241	0.280569	2.11581					2.48263					5.22893	0.226113	0.302211		0.441213	1.45737	0.680498	1.4932	1.12582	0.807025
P02787	37	K	Serotransferrin OS=Homo sapiens OX=9606 GN=TF PE=1 SV=3	TF	1	1.93597e-05	61.042	3	WCAVSEHEATK(1)CQSFR	-0.66266	2																			1.50607					0.493929
P02788	262	K	Lactotransferrin OS=Homo sapiens OX=9606 GN=LTF PE=1 SV=6	LTF	1	0.00148357	96.311	2	FK(1)DCHLAR	-0.95595	7													0.698572					1.44563		1.97957				0.415058			0.292686				1.73001
P02788	57	K	Lactotransferrin OS=Homo sapiens OX=9606 GN=LTF PE=1 SV=6	LTF	1	0.00949148	51.864	2	GPPVSCIK(1)R	-0.13497	1																															1
P02788	476	K	Lactotransferrin OS=Homo sapiens OX=9606 GN=LTF PE=1 SV=6	LTF	1	0.00279219	97.277	2	K(1)SCHTAVDR	0.66364	2																				1.19333											0.806671
P02788	352	K	Lactotransferrin OS=Homo sapiens OX=9606 GN=LTF PE=1 SV=6	LTF	1	0.000669778	115.86	2	K(1)SEEEVAAR	0.46889	2																				0.417551											1.58245
P02788	675	K	Lactotransferrin OS=Homo sapiens OX=9606 GN=LTF PE=1 SV=6	LTF	1	0.000869761	109.88	2	LHGK(1)TTYEK	-0.81762	1																															1
P02788	629	K	Lactotransferrin OS=Homo sapiens OX=9606 GN=LTF PE=1 SV=6	LTF	1	1.06631e-27	154.28	2	LK(1)QVLLHQQAK	-1.3427	34			0.981851										2.06556					1.18306		0.564965				0.667655					0.426111	0.533448	1.24541			0.220972	2.65783	0.788089	1.84748	0.993272
P02788	638	K	Lactotransferrin OS=Homo sapiens OX=9606 GN=LTF PE=1 SV=6	LTF	1	0.00127468	78.816	2	QVLLHQQAK(1)FGR	-1.2638	1																															1
P02788	296	K	Lactotransferrin OS=Homo sapiens OX=9606 GN=LTF PE=1 SV=6	LTF	1	0.0143049	62.88	2	QAQEK(1)FGK	0.33973	1																															1
P02788	304	K	Lactotransferrin OS=Homo sapiens OX=9606 GN=LTF PE=1 SV=6	LTF	1	0.00011415	88.42	2	SPK(1)FQLFGSPSGQK	-0.96854	6			0.118443																												3.6002				0.800015		0.563985
P02788	118	K	Lactotransferrin OS=Homo sapiens OX=9606 GN=LTF PE=1 SV=6	LTF	1	1.04912e-09	120.33	2	THYYAVAVVK(1)K	1.1288	13			1.12159															0.694721		0.763733				1.53641					1.38875		1.23579				1.00518	0.635982	1.22785
P02790	77	K	Hemopexin OS=Homo sapiens OX=9606 GN=HPX PE=1 SV=2	HPX	1	0.00736911	74.269	2	GEFVWK(1)SHK	-0.39683	7													1.16809						0.606177					0.730726
P02790	343	K	Hemopexin OS=Homo sapiens OX=9606 GN=HPX PE=1 SV=2	HPX	1	2.69819e-07	120.33	2	GGYTLVSGYPK(1)R	0.35334	5																													1.54246							0.513985
P02792	105	K	Ferritin light chain OS=Homo sapiens OX=9606 GN=FTL PE=1 SV=2	FTL	1	0.00854999	72.492	2	AAMALEK(1)K	-2.9932	4
P02792	106	K	Ferritin light chain OS=Homo sapiens OX=9606 GN=FTL PE=1 SV=2	FTL	1	9.22276e-44	181.9	2	K(1)LNQALLDLHALGSAR	-0.23078	46								2.10436			2.88782	1.4685	0.955676				0.454644	0.893194		0.815437									0.620354		0.158776		1.65724		0.763124		0.0749413
P02792	59	K	Ferritin light chain OS=Homo sapiens OX=9606 GN=FTL PE=1 SV=2	FTL	1	0.000376651	117.62	2	ELAEEK(1)R	0.55761	27			0.923474		0.607594		0.789236	1.55839	0.686905	0.213397	0.596666		0.548755																			0.267177	0.94199				0.507135
P02792	144	K	Ferritin light chain OS=Homo sapiens OX=9606 GN=FTL PE=1 SV=2	FTL	1	2.14974e-08	167.06	3	K(1)MGDHLTNLHR	-0.54499	56		0.21322	0.676641	0.463658				1.16959	0.214856		0.217627		0.4781			0.110284		0.0768286															0.495646
P02792	84	K	Ferritin light chain OS=Homo sapiens OX=9606 GN=FTL PE=1 SV=2	FTL	1	0.00590096	88.181	2	K(1)PAEDEWGK	-0.50676	2
P02792	92	K	Ferritin light chain OS=Homo sapiens OX=9606 GN=FTL PE=1 SV=2	FTL	0.99996	0.00435405	58.313	3	KPAEDEWGK(1)TPDAMK	-0.44648	1
P02792	98	K	Ferritin light chain OS=Homo sapiens OX=9606 GN=FTL PE=1 SV=2	FTL	1	0.00176198	58.338	2	TPDAMK(1)AAMALEK	1.3682	8								1.47768
P02792	68	K	Ferritin light chain OS=Homo sapiens OX=9606 GN=FTL PE=1 SV=2	FTL	1	0.00173981	100.67	2	LLK(1)MQNQR	-0.3795	21			0.860966			0.363819		1.74976			0.393102					0.418507																	1.0379
P02794	147	K	Ferritin heavy chain OS=Homo sapiens OX=9606 GN=FTH1 PE=1 SV=2	FTH1	1	2.32692e-06	112.95	2	AIK(1)ELGDHVTNLR	-0.0655	34		0.634432	0.780056		0.231862	0.389976	0.993701	0.833294	0.459025		0.276759	0.287602							0.292774					0.415373					1.39554		0.389352		0.921778		0.564677		0.426675
P02794	69	K	Ferritin heavy chain OS=Homo sapiens OX=9606 GN=FTH1 PE=1 SV=2	FTH1	1	0.00186018	133.68	2	EHAEK(1)LMK	2.1541	30			1.03986			0.424853	0.693715				0.440566		0.275378
P02794	72	K	Ferritin heavy chain OS=Homo sapiens OX=9606 GN=FTH1 PE=1 SV=2	FTH1	1	0.00156149	80.294	2	LMK(1)LQNQR	0.78696	25							0.446938	1.66458			0.439474	0.508166				0.611359	0.54872	0.18291														0.373987
P02794	54	K	Ferritin heavy chain OS=Homo sapiens OX=9606 GN=FTH1 PE=1 SV=2	FTH1	1	1.94224e-05	74.524	3	NFAK(1)YFLHQSHEER	1.2404	5								0.888587																									0.395828
P02795	51	K	Metallothionein-2 OS=Homo sapiens OX=9606 GN=MT2A PE=1 SV=1	MT2A	1	7.10553e-09	119.43	2	CAQGCICK(1)GASDK	-0.34943	1
P13640	32	K	Metallothionein-1G OS=Homo sapiens OX=9606 GN=MT1G PE=1 SV=2	MT1G	1	5.18207e-53	190.68	2	K(1)SCCSCCPVGCAK	0.42331	50		0.0911833								0.119339	0.93775	0.286758	0.0398447	0.937725	0.22751	0.214329	0.612904	0.564944	0.864398	0.579215	0.234922	0.224116	0.654215	0.581214	0.745561	0.163523	1.15121	0.612004	1.26919	0.280585
P13640	44	K	Metallothionein-1G OS=Homo sapiens OX=9606 GN=MT1G PE=1 SV=2	MT1G	1	3.74324e-08	73.502	2	SCCSCCPVGCAK(1)CAQGCICK	-3.3689	2
P03928	45	K	ATP synthase protein 8 OS=Homo sapiens OX=9606 GN=MT-ATP8 PE=1 SV=1	MT-ATP8	1	6.11353e-06	141.29	2	MK(1)NYNKPWEPK	-0.75246	9	0.691732					0.906079
P03928	49	K	ATP synthase protein 8 OS=Homo sapiens OX=9606 GN=MT-ATP8 PE=1 SV=1	MT-ATP8	1	0.00195802	76.605	2	NYNK(1)PWEPK	-1.0826	6										0.5491
P04004	218	K	Vitronectin OS=Homo sapiens OX=9606 GN=VTN PE=1 SV=1	VTN	1	0.00446701	48.785	2	INCQGK(1)TYLFK	-0.97051	2																													0.864607
P04004	223	K	Vitronectin OS=Homo sapiens OX=9606 GN=VTN PE=1 SV=1	VTN	1	0.000131443	76.572	2	TYLFK(1)GSQYWR	-2.1437	2															1.22723																							0.772766
P04040	23	K	Catalase OS=Homo sapiens OX=9606 GN=CAT PE=1 SV=3	CAT	1	3.02111e-147	248.24	2	AAQK(1)ADVLTTGAGNPVGDK	0.25291	21	1.86739	0.970125	0.390822	0.719581		1.28872	0.792718	0.927458	0.565375													0.712153		0.220556					0.416913	0.145345
P04040	98	K	Catalase OS=Homo sapiens OX=9606 GN=CAT PE=1 SV=3	CAT	1	0.00169959	100.84	2	AK(1)VFEHIGK	0.41034	16	0.923178	1.48583	0.334495	0.580518		0.603634	0.576159		0.302152
P04040	105	K	Catalase OS=Homo sapiens OX=9606 GN=CAT PE=1 SV=3	CAT	1	0.00159518	90.308	2	VFEHIGK(1)K	-1.1281	21		1.49108	0.436369			0.90224	1.40644		0.561984	0.217823			0.516812											0.595621					0.425146
P04040	499	K	Catalase OS=Homo sapiens OX=9606 GN=CAT PE=1 SV=3	CAT	0.998831	2.27307e-06	77.996	4	NFTEVHPDYGSHIQALLDK(0.999)YNAEK(0.001)PK	1.0996	2
P04040	476	K	Catalase OS=Homo sapiens OX=9606 GN=CAT PE=1 SV=3	CAT	1	0.00108109	90.761	2	DAQIFIQK(1)K	1.3236	16	1.04101	1.33837	0.470242			0.7933	0.439743		0.256903															0.64838
P04040	169	K	Catalase OS=Homo sapiens OX=9606 GN=CAT PE=1 SV=3	CAT	1	4.59182e-11	108.24	2	DPILFPSFIHSQK(1)R	-3.9452	7	0.470679					0.326952
P04040	237	K	Catalase OS=Homo sapiens OX=9606 GN=CAT PE=1 SV=3	CAT	1	0.000719951	101.82	2	FHYK(1)TDQGIK	-1.0217	18	0.920206	1.59284		0.618765		0.533123	0.593472		0.127658				0.31477											0.342977
P04040	243	K	Catalase OS=Homo sapiens OX=9606 GN=CAT PE=1 SV=3	CAT	1	5.28457e-30	155.57	2	TDQGIK(1)NLSVEDAAR	1.0615	15		0.994084	0.239975	0.82744		1.27458	0.919974
P04040	506	K	Catalase OS=Homo sapiens OX=9606 GN=CAT PE=1 SV=3	CAT	1	2.55023e-11	96.313	3	PK(1)NAIHTFVQSGSHLAAR	-0.56526	10		0.553215					0.570475
P04040	77	K	Catalase OS=Homo sapiens OX=9606 GN=CAT PE=1 SV=3	CAT	1	5.81283e-50	145.18	3	VVHAK(1)GAGAFGYFEVTHDITK	0.6602	17	0.577896	0.64309				0.688388	0.714896																	0.662323					1.04609
P04040	306	K	Catalase OS=Homo sapiens OX=9606 GN=CAT PE=1 SV=3	CAT	1	0.0259431	51.454	2	VWPHK(1)DYPLIPVGK	-0.33692	1
P04054	109	K	Phospholipase A2 OS=Homo sapiens OX=9606 GN=PLA2G1B PE=1 SV=3	PLA2G1B	1	2.50015e-18	47.965	3	FLLDNPYTHTYSYSCSGSAITCSSK(1)NK	-0.18835	1
P04054	111	K	Phospholipase A2 OS=Homo sapiens OX=9606 GN=PLA2G1B PE=1 SV=3	PLA2G1B	1	8.64519e-53	212.93	2	NK(1)ECEAFICNCDR	-1.0826	10														0.290008		0.248449		0.295051
P04054	130	K	Phospholipase A2 OS=Homo sapiens OX=9606 GN=PLA2G1B PE=1 SV=3	PLA2G1B	1	3.18374e-74	203.52	2	NAAICFSK(1)APYNK	2.8175	5														0.0809539
P04075	330	K	Fructose-bisphosphate aldolase A OS=Homo sapiens OX=9606 GN=ALDOA PE=1 SV=2	ALDOA	1	0.000157135	119.07	2	AAQEEYVK(1)R	0.34013	62	1.24224	0.642844	1.1489			0.54624		0.864057			0.968494	0.745074	0.349645	0.461603	0.830613	0.179227	0.148241	0.469156	0.513697	0.458651		0.390891	0.617761	2.29114	0.749954				3.79173	0.369662	1.66259	1.06842	2.31358	1.83205	1.54479	2.18617	2.804	0.595009
P04075	99	K	Fructose-bisphosphate aldolase A OS=Homo sapiens OX=9606 GN=ALDOA PE=1 SV=2	ALDOA	1	5.49752e-06	117.21	3	ADDGRPFPQVIK(1)SK	-1.9824	7															0.342399									1.11888					2.14251
P04075	101	K	Fructose-bisphosphate aldolase A OS=Homo sapiens OX=9606 GN=ALDOA PE=1 SV=2	ALDOA	1	0.00407727	90.761	2	SK(1)GGVVGIK	-1.1907	11			0.514049												0.752228																			1.20179
P04075	342	K	Fructose-bisphosphate aldolase A OS=Homo sapiens OX=9606 GN=ALDOA PE=1 SV=2	ALDOA	1	2.11607e-89	163.57	3	ALANSLACQGK(1)YTPSGQAGAAASESLFVSNHAY	1.7181	1															1
P04075	312	K	Fructose-bisphosphate aldolase A OS=Homo sapiens OX=9606 GN=ALDOA PE=1 SV=2	ALDOA	1	5.36682e-05	117.99	2	ALQASALK(1)AWGGK	1.9345	29	0.407241										1.37236	0.984424		0.411268	1.56496			0.418966		0.399297				3.25037	1.01988	0.751811			6.41989				0.868588	0.17856	0.310462	0.57871	0.708405
P04075	230	K	Fructose-bisphosphate aldolase A OS=Homo sapiens OX=9606 GN=ALDOA PE=1 SV=2	ALDOA	1	3.36369e-267	347.53	4	ALSDHHIYLEGTLLK(1)PNMVTPGHACTQK	-0.5398	140	0.305866	0.0627413	0.387578	0.608126		0.208492	0.0260348	0.957375		0.00598114	0.992759	0.547173	0.188796	0.267882	8.7721	0.735184	0.0400559	0.291561	0.0885896	0.156305	3.99037	4.78295	1.42271	2.59637	3.30601	3.12884	2.26999	3.92461	4.90343	3.24687	0.17901	0.279537	0.686083	0.153817	0.161961	0.182661	0.17927	0.639534
P04075	147	K	Fructose-bisphosphate aldolase A OS=Homo sapiens OX=9606 GN=ALDOA PE=1 SV=2	ALDOA	1	8.31159e-81	265.49	2	KDGADFAK(1)WR	2.9742	328	0.737805	0.254208	0.961377	0.985235	0.18275	0.376313	0.1416	0.870546	0.175242	0.139881	1.33511	0.924642	1.43566	0.508404	3.57779	0.892851	0.280543	0.546214	1.0894	1.07457	1.17081	1.86176	1.10797	1.90459	1.42013	1.30625	1.50366	1.34247	2.60784	1.69108	1.14563	1.11165	2.26786	0.732459	1.0621	0.723491	1.05962	0.726652
P04075	322	K	Fructose-bisphosphate aldolase A OS=Homo sapiens OX=9606 GN=ALDOA PE=1 SV=2	ALDOA	1	7.8406e-43	185.18	2	ENLK(1)AAQEEYVK	0.4844	46	0.644178	0.242924	0.622991								0.744954	0.675871		0.2005	1.28333	0.242154		0.209078	0.304057	0.549457		0.834111	0.944991	2.14486	1.10292	0.660959		0.281815	3.81655	0.678586	1.05538	0.660692	2.07831		1.19644	1.79401	2.07399	0.520524
P04075	108	K	Fructose-bisphosphate aldolase A OS=Homo sapiens OX=9606 GN=ALDOA PE=1 SV=2	ALDOA	1	0.00371537	67.507	2	GGVVGIK(1)VDK	-1.3096	15																0.361396			0.596923					1.16423					2.08671
P04075	42	K	Fructose-bisphosphate aldolase A OS=Homo sapiens OX=9606 GN=ALDOA PE=1 SV=2	ALDOA	1	1.62614e-159	244.44	2	GILAADESTGSIAK(1)R	-0.75758	78	1.17174	0.505111	1.0027	0.253036	0.328583	1.11656	0.161389	1.21934			2.72251	1.25085	0.565546	0.53391	4.66321	0.519011	0.168709	0.765532	0.314673	1.68201	0.968687	1.80364	1.94837	2.04403	1.88247	2.03275	0.645335	1.12793	4.23714	1.84652	1.07423	0.822076	3.19461	1.03597	1.05381	1.84264	1.58746	0.532764
P04075	28	K	Fructose-bisphosphate aldolase A OS=Homo sapiens OX=9606 GN=ALDOA PE=1 SV=2	ALDOA	1	2.62903e-26	114.35	2	IVAPGK(1)GILAADESTGSIAK	-0.43732	16																								1.61494	0.252797				3.7721					0.298881
P04075	140	K	Fructose-bisphosphate aldolase A OS=Homo sapiens OX=9606 GN=ALDOA PE=1 SV=2	ALDOA	1	0.00376608	65.156	2	K(1)DGADFAK	2.28	8											0.822132									0.452943		0.814251		1.30929					2.18732					0.366854
P04075	14	K	Fructose-bisphosphate aldolase A OS=Homo sapiens OX=9606 GN=ALDOA PE=1 SV=2	ALDOA	1	9.89731e-05	146.03	2	K(1)ELSDIAHR	0.36476	43	0.675984		0.850891								0.874739	0.465808	0.300513	0.300091	1.11862			0.380205	0.695618	0.49988	1.58223	0.861273	1.13605	2.35988	1.11883	0.635996			2.66503	0.789984	1.08825		1.40095	1.01423	1.04245	1.34277	1.67469
P04075	13	K	Fructose-bisphosphate aldolase A OS=Homo sapiens OX=9606 GN=ALDOA PE=1 SV=2	ALDOA	1	2.02002e-18	131.54	2	PYQYPALTPEQK(1)K	-0.26636	57	0.839216	0.180999	0.922332		0.16625			1.23421			2.22651	1.07036	0.451033	0.21825	2.91045	0.240248		0.404576	0.111519	2.02979	1.72043	3.9906	2.49482	1.53072	2.67825	3.74232	0.487826	1.62279	3.39398	3.17965	0.647015	0.318199		0.526864	0.645758	1.7357	1.191	0.410037
P04080	91	K	Cystatin-B OS=Homo sapiens OX=9606 GN=CSTB PE=1 SV=2	CSTB	1	0.00438364	74.486	2	AK(1)HDELTYF	-0.11844	23	0.86609		0.666883			4.21325	3.08888		1.63771			0.281253	0.136677		0.62917		0.0714833	0.144318										0.580063	0.877398
P04080	39	K	Cystatin-B OS=Homo sapiens OX=9606 GN=CSTB PE=1 SV=2	CSTB	1	0.00121972	83.775	2	FPVFK(1)AVSFK	-3.9048	12					0.578257	2.48514			0.955266		0.842241	0.310645
P04080	30	K	Cystatin-B OS=Homo sapiens OX=9606 GN=CSTB PE=1 SV=2	CSTB	1	0.000235637	133.98	2	SQLEEK(1)ENK	-0.92523	18	0.867957	0.640247				2.19225	2.2215		1.39974	0.854077																							0.764253		0.66117	0.845543	0.942452
P04080	78	K	Cystatin-B OS=Homo sapiens OX=9606 GN=CSTB PE=1 SV=2	CSTB	1	5.29449e-30	107.43	3	VFQSLPHENK(1)PLTLSNYQTNK	1.2949	13	0.138848					2.41005	2.47475	0.898773	0.711126	0.510312	0.457392																		1.10425
P04083	90	K	Annexin A1 OS=Homo sapiens OX=9606 GN=ANXA1 PE=1 SV=2	ANXA1	1	5.12658e-20	121.86	2	AAYLQETGK(1)PLDETLK	0.038063	15			0.595048								2.28814									0.248655											1.04325	0.552101	1.32329	1.39727	0.732516	1.72048	1.06437
P04083	166	K	Annexin A1 OS=Homo sapiens OX=9606 GN=ANXA1 PE=1 SV=2	ANXA1	1	0.000165358	79.235	2	DLAK(1)DITSDTSGDFR	-0.63789	1											1
P04083	262	K	Annexin A1 OS=Homo sapiens OX=9606 GN=ANXA1 PE=1 SV=2	ANXA1	1	8.20097e-05	99.276	2	GDIEK(1)CLTAIVK	-1.0476	3											2.09793							0.708041
P04083	250	K	Annexin A1 OS=Homo sapiens OX=9606 GN=ANXA1 PE=1 SV=2	ANXA1	1	0.0067788	73.891	2	HDMNK(1)VLDLELK	0.38362	2											1.66331	0.336689
P04083	214	K	Annexin A1 OS=Homo sapiens OX=9606 GN=ANXA1 PE=1 SV=2	ANXA1	1	4.34154e-63	172.09	2	K(1)GTDVNVFNTILTTR	0.77443	13											3.28638	0.834802			0.776254	3.28349	0.341928	0.947716	0.540088		0.935724
P04083	287	K	Annexin A1 OS=Homo sapiens OX=9606 GN=ANXA1 PE=1 SV=2	ANXA1	1	0.000448361	85.716	2	LHQAMK(1)GVGTR	-1.0394	7											2.31122		0.959692			0.509432				1.74245
P04083	185	K	Annexin A1 OS=Homo sapiens OX=9606 GN=ANXA1 PE=1 SV=2	ANXA1	1	0.000944374	96.957	2	NALLSLAK(1)GDR	0.81823	16											3.18044	0.935051	0.624758					0.975276		0.580511									1.36376		0.936615			1.31121	0.55682	1.22107	0.72836
P04083	281	K	Annexin A1 OS=Homo sapiens OX=9606 GN=ANXA1 PE=1 SV=2	ANXA1	1	8.32427e-13	121.96	2	PAFFAEK(1)LHQAMK	0.26024	2											1
P04083	312	K	Annexin A1 OS=Homo sapiens OX=9606 GN=ANXA1 PE=1 SV=2	ANXA1	1	1.84301e-38	153.25	2	SEIDMNDIK(1)AFYQK	0.72752	8								0.805602			1.37092				0.804781	0.77912		0.365349			2.01723								1.09195
P04083	29	K	Annexin A1 OS=Homo sapiens OX=9606 GN=ANXA1 PE=1 SV=2	ANXA1	1	6.27084e-85	160.8	3	SSK(1)GGPGSAVSPYPTFNPSSDVAALHK	-0.56729	17								0.854069			4.94654				0.467612	0.886053			0.182741		2.69497							0.606316	0.735703				0.242592					0.344871
P04083	245	K	Annexin A1 OS=Homo sapiens OX=9606 GN=ANXA1 PE=1 SV=2	ANXA1	1	0.00170034	114.64	2	YSK(1)HDMNK	-1.3292	18																								0.550717					1.54956		2.23186		1.06868	1.41353	0.962952	1.9013	1.47561
P04114	4291	K	Apolipoprotein B-100 OS=Homo sapiens OX=9606 GN=APOB PE=1 SV=2	APOB	1	0.000490825	87.942	2	AIQSLK(1)TTEVLR	-0.8926	3		0.793811											1.14381
P04114	2141	K	Apolipoprotein B-100 OS=Homo sapiens OX=9606 GN=APOB PE=1 SV=2	APOB	1	0.00557461	79.059	2	EK(1)LTALTK	-0.80934	1		1
P04114	1429	K	Apolipoprotein B-100 OS=Homo sapiens OX=9606 GN=APOB PE=1 SV=2	APOB	1	0.0149436	67.881	2	HK(1)FLDSNIK	0.25244	1													1
P04114	1958	K	Apolipoprotein B-100 OS=Homo sapiens OX=9606 GN=APOB PE=1 SV=2	APOB	1	0.00116557	72.922	2	K(1)SISAALEHK	-6.7878	2		1.23101
P04114	2369	K	Apolipoprotein B-100 OS=Homo sapiens OX=9606 GN=APOB PE=1 SV=2	APOB	1	2.5224e-05	129.28	2	LVELAHQYK(1)LK	1.101	7		1.86256										1.2598												0.370022
P04114	1482	K	Apolipoprotein B-100 OS=Homo sapiens OX=9606 GN=APOB PE=1 SV=2	APOB	1	0.000985023	105.36	2	QHLFVK(1)EVK	2.4569	3		1.03446																																				1.50437
P04114	934	K	Apolipoprotein B-100 OS=Homo sapiens OX=9606 GN=APOB PE=1 SV=2	APOB	1	0.000590945	58.794	3	RPVK(1)LLSGGNTLHLVSTTK	-1.1134	2																								0.512029					1.48797
P04114	4185	K	Apolipoprotein B-100 OS=Homo sapiens OX=9606 GN=APOB PE=1 SV=2	APOB	1	0.00567867	59.645	2	VTQEFHMK(1)VK	0.63281	1
P04118	90	K	Colipase OS=Homo sapiens OX=9606 GN=CLPS PE=1 SV=2	CLPS	1	2.14689e-29	97.525	3	GLTCEGDK(1)TIVGSITNTNFGICHDAGR	-3.6412	1
P04118	77	K	Colipase OS=Homo sapiens OX=9606 GN=CLPS PE=1 SV=2	CLPS	1	3.79528e-19	138	2	TLYGIYYK(1)CPCER	-1.9309	5														0.497377
P04179	130	K	Superoxide dismutase [Mn], mitochondrial OS=Homo sapiens OX=9606 GN=SOD2 PE=1 SV=3	SOD2	1	0.000728131	110.22	2	DFGSFDK(1)FK	0.5306	30	6.97338	0.291782	3.98487			6.19123	0.48919			2.13223	0.409943	0.26008		0.149906	0.516419	0.0881326		0.11165		0.21751	0.250201	1.16191				0.969176			0.750776	0.539991
P04179	122	K	Superoxide dismutase [Mn], mitochondrial OS=Homo sapiens OX=9606 GN=SOD2 PE=1 SV=3	SOD2	1	2.16165e-05	150.88	2	GELLEAIK(1)R	-0.38187	49	7.3494	0.54882	3.87432			5.46701	0.632027	0.646533	0.24513	2.09397	0.613541	0.302042		0.271339	0.384651		0.105068	0.164402				1.16762				0.687506		0.287022	1.60887	0.418178	0.462274		1.5465	0.816265	0.908609	0.937621	0.725398
P04179	68	K	Superoxide dismutase [Mn], mitochondrial OS=Homo sapiens OX=9606 GN=SOD2 PE=1 SV=3	SOD2	1	3.90239e-145	215.11	3	HHAAYVNNLNVTEEK(1)YQEALAK	-0.058098	33	5.64011	0.170809	3.7515			5.20437	0.29899	0.689923		1.60828	0.224483				0.270973							1.2552		0.362089	0.0366222	0.861528		0.303875	1.51614				0.727319		0.115004	0.506338
P04181	374	K	Ornithine aminotransferase, mitochondrial OS=Homo sapiens OX=9606 GN=OAT PE=1 SV=1	OAT	1	0.0031616	58.916	2	GK(1)GLLNAIVIK	-1.1543	2																													0.178814
P04181	107	K	Ornithine aminotransferase, mitochondrial OS=Homo sapiens OX=9606 GN=OAT PE=1 SV=1	OAT	1	0.00458506	88.24	2	SQVDK(1)LTLTSR	0.048073	1
P04216	60	K	Thy-1 membrane glycoprotein OS=Homo sapiens OX=9606 GN=THY1 PE=1 SV=2	THY1	1	1.15331e-07	123.99	3	K(1)HVLFGTVGVPEHTYR	1.8795	21	0.520969				1.6163		1.66031	1.02739			0.389117	0.897238						0.733896											1.37715		1.21401	0.226565	1.00653	2.22421	1.18983	1.25476	0.784763	0.731956
P04264	364	K	Keratin, type II cytoskeletal 1 OS=Homo sapiens OX=9606 GN=KRT1 PE=1 SV=6	KRT1	1	1.03605e-06	144.27	2	AQYEDIAQK(1)SK	-0.14717	31	0.322875				1.06577				0.218248			0.43076	0.695179											0.582827			0.70899							1.37774		1.62872	0.902808	2.4924
P04406	117	K	Glyceraldehyde-3-phosphate dehydrogenase OS=Homo sapiens OX=9606 GN=GAPDH PE=1 SV=3	GAPDH	1	6.02051e-12	164.53	2	AGAHLQGGAK(1)R	-3.3604	73	1.61614	0.614529	0.982657	0.23824		0.57441				0.452267													0.10039	2.37146		0.133505			4.92991		1.54546	0.490385		1.4529	1.02175	1.27892	1.0151	0.485621
P04406	219	K	Glyceraldehyde-3-phosphate dehydrogenase OS=Homo sapiens OX=9606 GN=GAPDH PE=1 SV=3	GAPDH	1	0.000919658	81.335	2	AVGK(1)VIPELNGK	-0.10738	9						1.4451					1.06919		0.336128					0.233463	1.46897										1.54267
P04406	227	K	Glyceraldehyde-3-phosphate dehydrogenase OS=Homo sapiens OX=9606 GN=GAPDH PE=1 SV=3	GAPDH	1	0.00917088	41.87	2	VIPELNGK(1)LTGMAFR	-1.527	1																													1
P04406	61	K	Glyceraldehyde-3-phosphate dehydrogenase OS=Homo sapiens OX=9606 GN=GAPDH PE=1 SV=3	GAPDH	1	6.34242e-07	140.05	2	FHGTVK(1)AENGK	-2.5552	15		0.885333		0.200362		1.8069									1.01358														1.38528
P04406	215	K	Glyceraldehyde-3-phosphate dehydrogenase OS=Homo sapiens OX=9606 GN=GAPDH PE=1 SV=3	GAPDH	1	5.55396e-83	173.54	2	GALQNIIPASTGAAK(1)AVGK	-2.8651	185	3.04361	0.507398	1.08015	0.48062	0.390432	3.97721	1.19159	2.93354	0.516725	0.255008	3.30204	1.34821	0.234991	0.389783	2.84956	0.257609	0.157597	0.53152	0.284699	1.05875	1.64524	2.4292	0.699602	1.96587	2.06557	4.94889	0.350929	2.72685	4.63694	2.71357	0.282015	0.20657	1.31526	0.365414	0.362326	1.20524	0.285113	0.370449
P04406	263	K	Glyceraldehyde-3-phosphate dehydrogenase OS=Homo sapiens OX=9606 GN=GAPDH PE=1 SV=3	GAPDH	1	4.54208e-10	143.39	2	VVK(1)QASEGPLK	0.1218	132	3.53792	1.48112	1.64131	0.676705	0.738411	1.74297	0.975261	1.13027	0.617879	0.675334	1.53741	0.794133	0.623975	0.427583	0.741901	0.340864	0.299092	0.742712	0.622479	0.771445		0.376984		1.31614	0.498351	0.539463	0.066131	0.435698	2.14617	0.363428	1.31277		1.59494	1.95719	1.52201	1.5404	1.4858	1.03267
P04406	251	K	Glyceraldehyde-3-phosphate dehydrogenase OS=Homo sapiens OX=9606 GN=GAPDH PE=1 SV=3	GAPDH	1	0.00279352	67.548	3	VPTANVSVVDLTCRLEK(1)PAK	0.79538	2
P04406	254	K	Glyceraldehyde-3-phosphate dehydrogenase OS=Homo sapiens OX=9606 GN=GAPDH PE=1 SV=3	GAPDH	1	1.14686e-06	127.03	2	PAK(1)YDDIK	2.4228	134	3.14431	1.12318		0.44711			0.447289	0.89343	0.425584		2.11978	1.05049	0.985734	0.54375	1.26045	0.445121	0.283187	0.753354	1.30754	0.594889	0.487536		0.65225	3.1869	1.12456	1.18539	0.550152	0.926204	4.53563	0.751772	0.610549	0.391534	0.789138	0.737311		0.659545	0.679363	0.39842
P04406	194	K	Glyceraldehyde-3-phosphate dehydrogenase OS=Homo sapiens OX=9606 GN=GAPDH PE=1 SV=3	GAPDH	1	7.59182e-35	222.07	2	TVDGPSGK(1)LWR	0.2022	86	3.00063	1.40093	1.14722	0.792046	0.750182	3.06012	1.01852	1.67692	0.939176	0.684487	1.84694	1.00228	0.543423	0.479785	1.60937	0.431112	0.239997	0.678959	0.277196	0.937087	1.15365	1.67695	0.738789	1.07394	1.67904	2.04972	0.635342	1.48091	2.23737	1.16838	0.653544	0.443145	1.63512	0.52512	0.636758	1.09794	0.653881	0.468628
P04406	139	K	Glyceraldehyde-3-phosphate dehydrogenase OS=Homo sapiens OX=9606 GN=GAPDH PE=1 SV=3	GAPDH	1	2.81415e-10	61.211	3	VIISAPSADAPMFVMGVNHEK(1)YDNSLK	-0.032095	8	0.513709					0.602154																							2.14806
P04406	5	K	Glyceraldehyde-3-phosphate dehydrogenase OS=Homo sapiens OX=9606 GN=GAPDH PE=1 SV=3	GAPDH	1	0.000363755	85.813	2	VK(1)VGVNGFGR	0.19812	2																			0.993707
P04406	334	K	Glyceraldehyde-3-phosphate dehydrogenase OS=Homo sapiens OX=9606 GN=GAPDH PE=1 SV=3	GAPDH	1	9.6249e-23	134.2	2	VVDLMAHMASK(1)E	-0.32768	46	1.65236					0.698917	0.671054	1.22357			1.88786	0.916578	0.352404	0.701502	0.820884	0.295062		0.625319		0.19294	1.1157			1.90566	0.801571	0.465622			6.24872		0.278036		0.431147
P04424	7	K	Argininosuccinate lyase OS=Homo sapiens OX=9606 GN=ASL PE=1 SV=4	ASL	1	0.000841172	102.55	2	ASESGK(1)LWGGR	-0.60758	12		0.96885				0.724767	1.21225		0.984222	0.313031
P04424	106	K	Argininosuccinate lyase OS=Homo sapiens OX=9606 GN=ASL PE=1 SV=4	ASL	1	2.30772e-84	201.66	2	ELIGATAGK(1)LHTGR	-1.5107	26	0.260709	1.86835	0.227938			0.477669	1.99236		0.671632	1.87306														0.31929					0.448503		0.225774
P04424	51	K	Argininosuccinate lyase OS=Homo sapiens OX=9606 GN=ASL PE=1 SV=4	ASL	1	0.00705241	53.517	2	GLEK(1)AGLLTK	0.64892	5										0.786628
P04424	288	K	Argininosuccinate lyase OS=Homo sapiens OX=9606 GN=ASL PE=1 SV=4	ASL	1	0.0180839	41.796	2	K(1)NPDSLELIR	0.47329	1
P04424	97	K	Argininosuccinate lyase OS=Homo sapiens OX=9606 GN=ASL PE=1 SV=4	ASL	1	0.00753271	79.311	2	LK(1)ELIGATAGK	-0.36208	7		0.655846
P04626	368	K	Receptor tyrosine-protein kinase erbB-2 OS=Homo sapiens OX=9606 GN=ERBB2 PE=1 SV=1	ERBB2	1	2.24123e-30	142.08	2	AVTSANIQEFAGCK(1)K	-1.1509	1																																				1
P04632	172	K	Calpain small subunit 1 OS=Homo sapiens OX=9606 GN=CAPNS1 PE=1 SV=1	CAPNS1	1	0.00212802	80.294	2	YLWNNIK(1)R	-0.23421	1																													1
P04637	370	K	Cellular tumor antigen p53 OS=Homo sapiens OX=9606 GN=TP53 PE=1 SV=4	TP53	1	0.00448117	76.572	2	AHSSHLK(1)SK	-1.433	3																									0.386809								2.42119				0.192004
P04637	120	K	Cellular tumor antigen p53 OS=Homo sapiens OX=9606 GN=TP53 PE=1 SV=4	TP53	1	7.21863e-05	74.643	3	LGFLHSGTAK(1)SVTCTYSPALNK	-2.4061	1																																	1
P04732	51	K	Metallothionein-1E OS=Homo sapiens OX=9606 GN=MT1E PE=1 SV=1	MT1E	1	1.08257e-08	147.72	2	CAQGCVCK(1)GASEK	-0.37684	2
P04732	56	K	Metallothionein-1E OS=Homo sapiens OX=9606 GN=MT1E PE=1 SV=1	MT1E	1	0.00133225	93.467	2	GASEK(1)CSCCA	-0.35854	1
P04732	31	K	Metallothionein-1E OS=Homo sapiens OX=9606 GN=MT1E PE=1 SV=1	MT1E	1	5.18207e-53	190.68	2	K(1)SCCSCCPVGCAK	0.42331	50		0.0911833								0.119339	0.93775	0.286758	0.0398447	0.937725	0.22751	0.214329	0.612904	0.564944	0.864398	0.579215	0.234922	0.224116	0.654215	0.581214	0.745561	0.163523	1.15121	0.612004	1.26919	0.280585
P04746	228	K	Pancreatic alpha-amylase OS=Homo sapiens OX=9606 GN=AMY2A PE=1 SV=2	AMY2A	1	0.00112866	42.218	3	AILDK(1)LHNLNSNWFPAGSK	-2.4686	1
P04746	157	K	Pancreatic alpha-amylase OS=Homo sapiens OX=9606 GN=AMY2A PE=1 SV=2	AMY2A	1	9.26484e-06	81.578	2	CK(1)TGSGDIENYNDATQVR	-1.8577	1
P04746	187	K	Pancreatic alpha-amylase OS=Homo sapiens OX=9606 GN=AMY2A PE=1 SV=2	AMY2A	1	4.04422e-06	73.891	2	LTGLLDLALEK(1)DYVR	-0.92142	1														1
P04746	272	K	Pancreatic alpha-amylase OS=Homo sapiens OX=9606 GN=AMY2A PE=1 SV=2	AMY2A	1	0.00150868	87.251	2	VTEFK(1)YGAK	0.76352	8																		0.319559
P04746	276	K	Pancreatic alpha-amylase OS=Homo sapiens OX=9606 GN=AMY2A PE=1 SV=2	AMY2A	1	1.19379e-24	223.93	2	YGAK(1)LGTVIR	-0.18771	10														1.58073				0.593224
P04746	83	K	Pancreatic alpha-amylase OS=Homo sapiens OX=9606 GN=AMY2A PE=1 SV=2	AMY2A	1	0.000123347	127.93	2	YQPVSYK(1)LCTR	3.6215	2
P04792	198	K	Heat shock protein beta-1 OS=Homo sapiens OX=9606 GN=HSPB1 PE=1 SV=2	HSPB1	1	2.93365e-74	162.52	2	AQLGGPEAAK(1)SDETAAK	-0.70258	59	3.5098	5.23112	0.732752	0.543815	0.596442	2.53578	1.96091	2.31344	3.12735	1.1416	1.97792	0.633529	0.124246	0.333754	1.10667	0.295614		0.339786	0.216875	0.60279			0.436322	1.09011	0.641853				2.96799	0.237774			3.04148	1.05107	0.412036	0.765808	0.345133	0.263015
P04792	123	K	Heat shock protein beta-1 OS=Homo sapiens OX=9606 GN=HSPB1 PE=1 SV=2	HSPB1	1	8.90261e-06	101.45	2	DGVVEITGK(1)HEER	-1.9859	11		1.30087	0.72336					2.20109	0.542581										0.659048										0.819369				1.65364
P04792	114	K	Heat shock protein beta-1 OS=Homo sapiens OX=9606 GN=HSPB1 PE=1 SV=2	HSPB1	1	0.000139591	110.52	2	TK(1)DGVVEITGK	0.56975	42	2.38731	2.97807	1.93103				1.059	1.37396	0.838666		1.84593	0.73759		0.685615	0.73924	0.311571	0.365954	0.471779	0.557728	0.477669				1.06306	0.259851				2.51472		0.502219			1.83632	0.640756
P04792	112	K	Heat shock protein beta-1 OS=Homo sapiens OX=9606 GN=HSPB1 PE=1 SV=2	HSPB1	1	7.92433e-06	64.21	3	VSLDVNHFAPDELTVK(1)TK	0.6656	5		0.314411						1.36155			0.843621				0.274243														2.20618
P04839	44	K	Cytochrome b-245 heavy chain OS=Homo sapiens OX=9606 GN=CYBB PE=1 SV=2	CYBB	1	0.00288425	65.404	2	K(1)LLGSALALAR	1.9128	1			1
P04839	299	K	Cytochrome b-245 heavy chain OS=Homo sapiens OX=9606 GN=CYBB PE=1 SV=2	CYBB	1	0.0190596	77.358	2	VVITK(1)VVTHPFK	0.034211	1																																					1
P04843	516	K	Dolichyl-diphosphooligosaccharide--protein glycosyltransferase subunit 1 OS=Homo sapiens OX=9606 GN=RPN1 PE=1 SV=1	RPN1	1	0.000667039	114.64	2	DISTLNSGK(1)K	3.6766	16	0.905406		1.49542																					0.724843					1.39107							0.682377	1.38023
P04843	517	K	Dolichyl-diphosphooligosaccharide--protein glycosyltransferase subunit 1 OS=Homo sapiens OX=9606 GN=RPN1 PE=1 SV=1	RPN1	1	0.00121618	91.783	2	K(1)SLETEHK	-0.50992	16	1.43388		1.67729																					0.627441							0.678694						0.842539
P04843	564	K	Dolichyl-diphosphooligosaccharide--protein glycosyltransferase subunit 1 OS=Homo sapiens OX=9606 GN=RPN1 PE=1 SV=1	RPN1	1	0.00106669	117.45	2	ELVLK(1)SAVEAER	-0.47486	3																																				0.388097
P04843	579	K	Dolichyl-diphosphooligosaccharide--protein glycosyltransferase subunit 1 OS=Homo sapiens OX=9606 GN=RPN1 PE=1 SV=1	RPN1	1	9.10833e-14	195.58	2	K(1)DTYIENEK	1.4994	68	2.38009	1.186	2.21066	0.756198	0.296778	3.28023	0.631843		0.444796	0.591103	0.330589	0.193997		1.07339	0.252329	0.289907		0.372868				1.00497	0.301881	0.699551	0.541925	0.507173	0.140649	0.516353	0.832203	0.578616	0.972552	0.695588	0.911344	0.456912	1.05628	1.52788	1.25998	0.403144
P04843	414	K	Dolichyl-diphosphooligosaccharide--protein glycosyltransferase subunit 1 OS=Homo sapiens OX=9606 GN=RPN1 PE=1 SV=1	RPN1	1	3.3949e-07	61.867	3	K(1)NLVEQHIQDIVVHYTFNK	-1.0651	3			0.89446					0.900547
P04843	559	K	Dolichyl-diphosphooligosaccharide--protein glycosyltransferase subunit 1 OS=Homo sapiens OX=9606 GN=RPN1 PE=1 SV=1	RPN1	1	1.57959e-07	159.93	2	LDAQVK(1)ELVLK	0.011193	49	1.26174	0.681132	1.62155			1.22108	0.507689	0.900084			0.400589	0.380272		0.636447				0.411098						1.06357					2.0013		1.25029	1.01849	0.800386	0.801361	1.25258	1.83358	1.40129	0.715279
P04843	538	K	Dolichyl-diphosphooligosaccharide--protein glycosyltransferase subunit 1 OS=Homo sapiens OX=9606 GN=RPN1 PE=1 SV=1	RPN1	1	2.49298e-06	117.99	2	LK(1)TEGSDLCDR	-0.93393	52	1.13583	0.780277	1.11032	0.357017	0.384383	2.03008		0.810239			0.415584			0.476692				0.34039				1.42916	0.86058	0.857162	0.964719	0.848078	0.930965	1.47308	1.85972	0.879499	0.834243	0.706683	0.785319			1.31931	1.02144	0.864789
P04843	187	K	Dolichyl-diphosphooligosaccharide--protein glycosyltransferase subunit 1 OS=Homo sapiens OX=9606 GN=RPN1 PE=1 SV=1	RPN1	1	1.37364e-12	126.21	2	NVESYTK(1)LGNPTR	-2.2663	11	0.980731		1.9801			2.97253																							0.900819							0.502816	0.412144
P04843	553	K	Dolichyl-diphosphooligosaccharide--protein glycosyltransferase subunit 1 OS=Homo sapiens OX=9606 GN=RPN1 PE=1 SV=1	RPN1	1	0.00316406	64.266	2	VSEMQK(1)LDAQVK	0.94192	1
P04844	70	K	Dolichyl-diphosphooligosaccharide--protein glycosyltransferase subunit 2 OS=Homo sapiens OX=9606 GN=RPN2 PE=1 SV=3	RPN2	1	0.0113853	76.833	2	K(1)ACTYIR	-1.765	9	0.517142	0.480064	1.52383			1.073																														0.44223
P04844	311	K	Dolichyl-diphosphooligosaccharide--protein glycosyltransferase subunit 2 OS=Homo sapiens OX=9606 GN=RPN2 PE=1 SV=3	RPN2	1	0.000352655	118.91	2	LEHAK(1)SVASR	-0.3535	30	1.3288	0.644261	2.15032			1.25436																							0.61852		0.784698	0.584289	0.570068	0.400328	0.813487	1.25267	1.30999	0.565357
P04844	627	K	Dolichyl-diphosphooligosaccharide--protein glycosyltransferase subunit 2 OS=Homo sapiens OX=9606 GN=RPN2 PE=1 SV=3	RPN2	1	0.00105663	92.677	2	MLAQQAVK(1)R	-1.9531	4																													0.812881
P04899	46	K	Guanine nucleotide-binding protein G(i) subunit alpha-2 OS=Homo sapiens OX=9606 GN=GNAI2 PE=1 SV=3	GNAI2	1	5.11589e-34	140.01	2	LLLLGAGESGK(1)STIVK	-0.57106	12			1.62713																										1.04953					1.24809
P04899	51	K	Guanine nucleotide-binding protein G(i) subunit alpha-2 OS=Homo sapiens OX=9606 GN=GNAI2 PE=1 SV=3	GNAI2	1	0.0157489	49.058	2	STIVK(1)QMK	1.3414	1			1
Q7L7L0	37	K	Histone H2A type 3 OS=Homo sapiens OX=9606 GN=H2AW PE=1 SV=3	H2AW	1	0.00828179	97.033	2	K(1)GNYSER	-1.6163	5																													0.798943		0.515888			0.391035
Q7L7L0	96	K	Histone H2A type 3 OS=Homo sapiens OX=9606 GN=H2AW PE=1 SV=3	H2AW	1	5.56849e-19	170.85	2	NDEELNK(1)LLGR	-0.030078	67	0.323557		1.20642		0.432289			0.985109	0.186564		0.81232	0.864669	0.372479	1.19523	0.86385	0.346638	0.313639	0.754542		0.479543		1.83937	0.570047	1.86804	1.13639	1.81793	0.400352	0.802251	5.24218	0.54551	1.94832	0.38358	0.951776	1.71778	1.82967	0.377028	1.15465
Q7L7L0	6	K	Histone H2A type 3 OS=Homo sapiens OX=9606 GN=H2AW PE=1 SV=3	H2AW	1	0.00433154	88.921	2	SGRGK(1)QGGK	-0.26515	30	0.752639	0.715125	0.813404			1.05853	0.982574			1.05796													0.664331											1.17557			1.32976
Q7L7L0	119	K	Histone H2A type 3 OS=Homo sapiens OX=9606 GN=H2AW PE=1 SV=3	H2AW	1	1.60548e-157	227.47	2	VTIAQGGVLPNIQAVLLPK(1)K	3.1077	57								1.87792			1.07914	0.614771		0.437482	1.0778	0.365459	0.404151	0.479976		0.29654	2.02156	3.1067			1.54359	4.09672		2.35618	3.30424	1.92701
P05023	444	K	Sodium/potassium-transporting ATPase subunit alpha-1 OS=Homo sapiens OX=9606 GN=ATP1A1 PE=1 SV=1	ATP1A1	1	3.44913e-85	179.98	2	AVFQANQENLPILK(1)R	0.53412	9	0.255035																							1.60367		0.278759			3.66137		0.0409359
P05023	661	K	Sodium/potassium-transporting ATPase subunit alpha-1 OS=Homo sapiens OX=9606 GN=ATP1A1 PE=1 SV=1	ATP1A1	1	6.75369e-05	97.084	2	DAK(1)ACVVHGSDLK	-1.3849	7	0.335762		0.403126																0.323901					0.881674					2.08707
P05023	9	K	Sodium/potassium-transporting ATPase subunit alpha-1 OS=Homo sapiens OX=9606 GN=ATP1A1 PE=1 SV=1	ATP1A1	1	1.0228e-07	94.507	2	DK(1)YEPAAVSEQGDK	1.1102	22	2.7255		0.816151		0.523942	2.17315	1.55781	1.14011														1.14112	0.57017			1.70561		0.758653	1.59405	1.09659	0.300557				0.293451	1.334		0.497965
P05023	45	K	Sodium/potassium-transporting ATPase subunit alpha-1 OS=Homo sapiens OX=9606 GN=ATP1A1 PE=1 SV=1	ATP1A1	1	0.000300968	51.829	3	EVSMDDHK(1)LSLDELHR	0.95196	1																													1
P05023	727	K	Sodium/potassium-transporting ATPase subunit alpha-1 OS=Homo sapiens OX=9606 GN=ATP1A1 PE=1 SV=1	ATP1A1	1	8.92192e-11	99.909	2	K(1)ADIGVAMGIAGSDVSK	-0.54765	1																													1
P05023	37	K	Sodium/potassium-transporting ATPase subunit alpha-1 OS=Homo sapiens OX=9606 GN=ATP1A1 PE=1 SV=1	ATP1A1	1	0.000930506	95.311	2	K(1)EVSMDDHK	0.16524	1			1
P05023	54	K	Sodium/potassium-transporting ATPase subunit alpha-1 OS=Homo sapiens OX=9606 GN=ATP1A1 PE=1 SV=1	ATP1A1	1	0.00179672	121.67	2	K(1)YGTDLSR	0.73256	18	1.70693		1.3972			0.540742				0.330651														1.21138					2.05427		0.865178			0.698652	0.950762	0.842582
P05023	773	K	Sodium/potassium-transporting ATPase subunit alpha-1 OS=Homo sapiens OX=9606 GN=ATP1A1 PE=1 SV=1	ATP1A1	1	0.00137034	113.1	2	LIFDNLK(1)K	-0.078831	18	0.341926																							0.553133					0.126307							0.332206
P05023	508	K	Sodium/potassium-transporting ATPase subunit alpha-1 OS=Homo sapiens OX=9606 GN=ATP1A1 PE=1 SV=1	ATP1A1	1	1.96269e-06	76.009	3	NPNTSEPQHLLVMK(1)GAPER	1.0329	2																													1.25945
P05023	843	K	Sodium/potassium-transporting ATPase subunit alpha-1 OS=Homo sapiens OX=9606 GN=ATP1A1 PE=1 SV=1	ATP1A1	1	0.00628327	60.892	2	TDK(1)LVNER	1.9862	3																								0.63675					1.30328
P05023	625	K	Sodium/potassium-transporting ATPase subunit alpha-1 OS=Homo sapiens OX=9606 GN=ATP1A1 PE=1 SV=1	ATP1A1	1	8.52508e-05	73.891	2	VIMVTGDHPITAK(1)AIAK	-0.058726	1																													1
P05026	288	K	Sodium/potassium-transporting ATPase subunit beta-1 OS=Homo sapiens OX=9606 GN=ATP1B1 PE=1 SV=1	ATP1B1	1	0.00049892	74.524	2	AYGENIGYSEK(1)DR	-1.8205	2																													1.17393
P05026	173	K	Sodium/potassium-transporting ATPase subunit beta-1 OS=Homo sapiens OX=9606 GN=ATP1B1 PE=1 SV=1	ATP1B1	1	0.0147331	49.96	2	EGK(1)PCIIIK	-1.866	1
P05026	277	K	Sodium/potassium-transporting ATPase subunit beta-1 OS=Homo sapiens OX=9606 GN=ATP1B1 PE=1 SV=1	ATP1B1	1	0.000254112	78.888	2	IECK(1)AYGENIGYSEK	-2.987	1																													1
P05026	216	K	Sodium/potassium-transporting ATPase subunit beta-1 OS=Homo sapiens OX=9606 GN=ATP1B1 PE=1 SV=1	ATP1B1	1	0.000993684	73.655	2	YNPNVLPVQCTGK(1)R	-1.4751	1
P05060	465	K	Secretogranin-1 OS=Homo sapiens OX=9606 GN=CHGB PE=1 SV=2	CHGB	1	0.0181203	57.293	2	HPQGAWK(1)ELDR	2.2412	1
P05062	321	K	Fructose-bisphosphate aldolase B OS=Homo sapiens OX=9606 GN=ALDOB PE=1 SV=2	ALDOB	1	1.61158e-53	208.63	2	AANK(1)EATQEAFMK	-0.43329	27	0.871979	0.316046				0.855912				0.110352
P05062	330	K	Fructose-bisphosphate aldolase B OS=Homo sapiens OX=9606 GN=ALDOB PE=1 SV=2	ALDOB	1	0.00155875	60.892	2	EATQEAFMK(1)R	-0.55594	2	0.757513
P05062	230	K	Fructose-bisphosphate aldolase B OS=Homo sapiens OX=9606 GN=ALDOB PE=1 SV=2	ALDOB	1	6.21191e-132	209.03	4	ALNDHHVYLEGTLLK(1)PNMVTAGHACTK	2.0239	41	1.06306	0.146102	0.211344			1.99707		0.256421		0.122987
P05062	317	K	Fructose-bisphosphate aldolase B OS=Homo sapiens OX=9606 GN=ALDOB PE=1 SV=2	ALDOB	1	2.48628e-138	233.7	2	ALQASALAAWGGK(1)AANK	-0.52216	19	1.27242	0.302821	0.198332			3.10693	0.208851	0.361095	0.15461	0.134571
P05062	147	K	Fructose-bisphosphate aldolase B OS=Homo sapiens OX=9606 GN=ALDOB PE=1 SV=2	ALDOB	1	4.49276e-81	262.48	2	KDGVDFGK(1)WR	1.4439	134	1.64659	0.265782	0.578094	0.102544	0.225288	3.32448	0.861885	0.672957	0.37285	0.384515				0.0126965	0.00464116	0.00586896													0.0103679		0.0137945
P05062	92	K	Fructose-bisphosphate aldolase B OS=Homo sapiens OX=9606 GN=ALDOB PE=1 SV=2	ALDOB	1	0.0017016	125.5	2	DSQGK(1)LFR	-0.097303	9	1.20682
P05062	101	K	Fructose-bisphosphate aldolase B OS=Homo sapiens OX=9606 GN=ALDOB PE=1 SV=2	ALDOB	1	0.00440796	90.761	2	EK(1)GIVVGIK	1.1545	7
P05062	108	K	Fructose-bisphosphate aldolase B OS=Homo sapiens OX=9606 GN=ALDOB PE=1 SV=2	ALDOB	1	3.40484e-72	138.33	2	GIVVGIK(1)LDQGGAPLAGTNK	0.13882	10						2.30059
P05062	13	K	Fructose-bisphosphate aldolase B OS=Homo sapiens OX=9606 GN=ALDOB PE=1 SV=2	ALDOB	1	9.61029e-33	220.71	2	FPALTQEQK(1)K	0.48019	31	2.07482	0.899661	0.674611			3.74099	0.302721	0.612123	0.399577	0.260114					0.0187388							0.106853	0.121751			0.0232622			0.068726		0.0449921
P05062	48	K	Fructose-bisphosphate aldolase B OS=Homo sapiens OX=9606 GN=ALDOB PE=1 SV=2	ALDOB	1	2.92383e-24	217.12	3	IK(1)VENTEENRR	0.79472	56	1.64832	0.530364	0.247639	0.100007		2.74829	0.307583	0.273265	0.365372	0.258878
P05062	140	K	Fructose-bisphosphate aldolase B OS=Homo sapiens OX=9606 GN=ALDOB PE=1 SV=2	ALDOB	1	0.00237744	83.623	2	K(1)DGVDFGK	0.32247	17	1.27627	0.379153	0.165717			1.78382	0.205388		0.0968437	0.242955
P05062	243	K	Fructose-bisphosphate aldolase B OS=Homo sapiens OX=9606 GN=ALDOB PE=1 SV=2	ALDOB	1	4.73034e-189	338.48	3	K(1)YTPEQVAMATVTALHR	-0.58392	44	1.39976	0.345456	0.173787			2.55466	0.355295	0.288795	0.0755831	0.102558																			0.0283987
P05089	83	K	Arginase-1 OS=Homo sapiens OX=9606 GN=ARG1 PE=1 SV=2	ARG1	1	1.87021e-34	196.44	2	ASEQLAGK(1)VAEVK	-0.084125	5	0.310412									0.42738
P05089	191	K	Arginase-1 OS=Homo sapiens OX=9606 GN=ARG1 PE=1 SV=2	ARG1	1	0.00787066	44.045	3	DVDPGEHYILK(1)TLGIK	-3.7859	1
P05089	33	K	Arginase-1 OS=Homo sapiens OX=9606 GN=ARG1 PE=1 SV=2	ARG1	1	0.00936713	79.809	2	K(1)AGLLEK	-0.56324	14	0.565996					1.29021	0.45977		0.131068	0.35382
P05089	41	K	Arginase-1 OS=Homo sapiens OX=9606 GN=ARG1 PE=1 SV=2	ARG1	1	0.00319016	74.424	2	LK(1)EQECDVK	-0.0941	1
P05089	75	K	Arginase-1 OS=Homo sapiens OX=9606 GN=ARG1 PE=1 SV=2	ARG1	1	4.3601e-11	127.03	2	SVGK(1)ASEQLAGK	0.48586	6
P05090	176	K	Apolipoprotein D OS=Homo sapiens OX=9606 GN=APOD PE=1 SV=1	APOD	1	8.35409e-07	119.94	2	K(1)MTVTDQVNCPK	0.063463	1
P05090	175	K	Apolipoprotein D OS=Homo sapiens OX=9606 GN=APOD PE=1 SV=1	APOD	1	9.21206e-05	71.066	2	NILTSNNIDVK(1)K	-1.343	5																			0.375349
P05091	428	K	Aldehyde dehydrogenase, mitochondrial OS=Homo sapiens OX=9606 GN=ALDH2 PE=1 SV=2	ALDH2	1	1.02188e-10	143.39	2	FK(1)TIEEVVGR	0.13736	43	0.721287	1.48548	0.516906			2.85793	2.55794		1.93065	1.29628		0.0229693						0.0267553				0.18819		0.315042				0.148187	0.112931	0.0831533	0.261352	0.22143		0.315002	0.307154	0.102583
P05091	378	K	Aldehyde dehydrogenase, mitochondrial OS=Homo sapiens OX=9606 GN=ALDH2 PE=1 SV=2	ALDH2	1	6.13708e-39	162.21	2	ILGYINTGK(1)QEGAK	-2.358	30	0.550582	1.04853	0.370906			2.0876	1.3423		1.24407	1.46335												0.471201		0.297157		0.0280086		0.17443			0.14936
P05091	383	K	Aldehyde dehydrogenase, mitochondrial OS=Homo sapiens OX=9606 GN=ALDH2 PE=1 SV=2	ALDH2	1	8.12329e-20	120.75	2	QEGAK(1)LLCGGGIAADR	-0.15607	13		0.400158				1.24289	0.897369		0.685982	0.5218
P05091	369	K	Aldehyde dehydrogenase, mitochondrial OS=Homo sapiens OX=9606 GN=ALDH2 PE=1 SV=2	ALDH2	1	1.39263e-07	154.35	2	K(1)ILGYINTGK	-0.38835	28	0.425047	1.25121	0.566472			1.11926	1.18469		0.814299	0.79757														0.500035					0.237669		0.348243			0.295929
P05091	368	K	Aldehyde dehydrogenase, mitochondrial OS=Homo sapiens OX=9606 GN=ALDH2 PE=1 SV=2	ALDH2	1	2.55608e-74	218.12	2	TEQGPQVDETQFK(1)K	-0.13324	40	0.733291	1.36425	0.409176	0.193129		2.64883	1.89952		2.2546	1.28635												0.469382		0.248762				0.229257		0.136927	0.213254	0.188949		0.218034	0.261283			0.118986
P05091	511	K	Aldehyde dehydrogenase, mitochondrial OS=Homo sapiens OX=9606 GN=ALDH2 PE=1 SV=2	ALDH2	1	0.000870881	102.46	2	TVTVK(1)VPQK	-0.46514	7						0.460616	0.458182
P05091	280	K	Aldehyde dehydrogenase, mitochondrial OS=Homo sapiens OX=9606 GN=ALDH2 PE=1 SV=2	ALDH2	1	3.00302e-35	200.06	2	VIQVAAGSSNLK(1)R	-1.0051	55	0.319704	1.33892	0.463734			0.908704	1.4293		0.75763	0.796575														0.960218					0.616196		0.378057			0.33883	0.338495
P05091	155	K	Aldehyde dehydrogenase, mitochondrial OS=Homo sapiens OX=9606 GN=ALDH2 PE=1 SV=2	ALDH2	1	4.70032e-08	147.78	2	YYAGWADK(1)YHGK	0.41179	19	0.279617	1.08497				0.591095	0.730861			0.313637														0.417182							0.178056
P05109	23	K	Protein S100-A8 OS=Homo sapiens OX=9606 GN=S100A8 PE=1 SV=1	S100A8	1	1.37779e-165	232.46	2	YSLIK(1)GNFHAVYR	-2.2393	85	0.237715		1.27263					1.12006			0.471237	0.391175	3.19108	0.206505	0.0892493	0.234995		2.05983		5.99534	0.13356	0.328149	0.136542	0.908603	0.125493	1.18249	1.66967	0.612661	2.89752	2.40876	10.9549	0.190574	0.47669	0.541652	1.37813	1.17841	1.75521	0.784191
P05109	49	K	Protein S100-A8 OS=Homo sapiens OX=9606 GN=S100A8 PE=1 SV=1	S100A8	1	0.00237744	105.36	2	K(1)GADVWFK	0.94758	29	0.322875		1.65416					0.861472			0.16007		1.13323					1.25708		6.28598				0.255209			0.387303	0.100152	0.634504		2.04814		0.363962		1.40315	0.814677	1.89181	0.799417
P05109	36	K	Protein S100-A8 OS=Homo sapiens OX=9606 GN=S100A8 PE=1 SV=1	S100A8	1	4.23056e-37	207.67	2	K(1)LLETECPQYIR	-0.73413	40	0.177711		1.51882					0.310243					1.23523					1.87042		5.44496				0.34261		0.0571981	0.30744	0.471955	0.758438		2.90348		0.241721	0.424713	2.01978	0.839263	2.91904	0.315571
P05109	85	K	Protein S100-A8 OS=Homo sapiens OX=9606 GN=S100A8 PE=1 SV=1	S100A8	1	0.000707464	159.11	2	K(1)SHEESHKE	0.3809	6			0.503396																																		2.45576	0.654897
P05109	92	K	Protein S100-A8 OS=Homo sapiens OX=9606 GN=S100A8 PE=1 SV=1	S100A8	1	0.00123801	121.67	2	SHEESHK(1)E	-1.7715	17			1.19685					0.648105					0.839665					0.668323		4.09159									0.481492						1.27024	0.546804	1.67668	0.659149
P05114	61	K	Non-histone chromosomal protein HMG-14 OS=Homo sapiens OX=9606 GN=HMGN1 PE=1 SV=3	HMGN1	1	3.74587e-88	244.74	2	GK(1)QAEVANQETK	-1.5856	45					0.18134		0.146736	0.163082			1.64225	0.628704	0.530426	0.496891		0.554297	0.428055	0.697343		1.23049	1.76744	2.91067	1.99532	0.708665	1.32504	3.70253	0.769172	2.85424	3.27126	4.42767			0.206239			0.13415
P05114	5	K	Non-histone chromosomal protein HMG-14 OS=Homo sapiens OX=9606 GN=HMGN1 PE=1 SV=3	HMGN1	1	0.00164809	74.849	2	K(1)VSSAEGAAK	-2.5437	3																							0.893745							1.64819
P05114	14	K	Non-histone chromosomal protein HMG-14 OS=Homo sapiens OX=9606 GN=HMGN1 PE=1 SV=3	HMGN1	1	8.30596e-53	189.56	2	VSSAEGAAK(1)EEPK	0.89758	37											1.66244	0.473773	0.32801	0.352423	1.4962	0.526347	0.25807	0.681999	0.302158	1.01476	0.545859	2.96815	1.0462	0.584316	0.643259	2.90365		1.4885	2.99772	3.08912
P05114	31	K	Non-histone chromosomal protein HMG-14 OS=Homo sapiens OX=9606 GN=HMGN1 PE=1 SV=3	HMGN1	0.999993	0.000153891	99.276	2	LSAKPPAK(1)VEAK	0.59798	30											0.746068	0.123688	0.230837		0.35451			0.283506				2.57235	0.904089	0.23847	0.81484	2.31446		1.80475		2.36378
P05114	95	K	Non-histone chromosomal protein HMG-14 OS=Homo sapiens OX=9606 GN=HMGN1 PE=1 SV=3	HMGN1	1	0.00132205	54.309	2	TEESPASDEAGEK(1)EAK	-1.6374	1
P05141	272	K	ADP/ATP translocase 2 OS=Homo sapiens OX=9606 GN=SLC25A5 PE=1 SV=7	SLC25A5	1	0.000971663	76.85	2	AFFK(1)GAWSNVLR	-1.6415	4	1.37264					2.22164									0.257954
P05141	268	K	ADP/ATP translocase 2 OS=Homo sapiens OX=9606 GN=SLC25A5 PE=1 SV=7	SLC25A5	1	0.00674521	60.589	2	DEGGK(1)AFFK	0.27457	11	1.99327																														0.830783				0.289588		0.346002
P05141	23	K	ADP/ATP translocase 2 OS=Homo sapiens OX=9606 GN=SLC25A5 PE=1 SV=7	SLC25A5	1	3.7643e-07	80.128	2	DFLAGGVAAAISK(1)TAVAPIER	1.9421	2											0.463597				1.5364
P05141	163	K	ADP/ATP translocase 2 OS=Homo sapiens OX=9606 GN=SLC25A5 PE=1 SV=7	SLC25A5	1	0.000151011	135.63	2	GLGDCLVK(1)IYK	1.6129	28	2.6084		0.447474			2.35263						0.141063												0.18699					0.498649		0.650282		0.46645	0.199005	0.58603	0.791812	0.408884
P05141	166	K	ADP/ATP translocase 2 OS=Homo sapiens OX=9606 GN=SLC25A5 PE=1 SV=7	SLC25A5	1	0.00957841	77.072	2	IYK(1)SDGIK	0.25371	18	2.46999	0.385298	0.57226			1.87																		0.495207							0.636505
P05141	63	K	ADP/ATP translocase 2 OS=Homo sapiens OX=9606 GN=SLC25A5 PE=1 SV=7	SLC25A5	1	3.12716e-05	99.589	2	IPK(1)EQGVLSFWR	2.7211	13	2.72418					2.70761																							1.0165							0.156393
P05141	245	K	ADP/ATP translocase 2 OS=Homo sapiens OX=9606 GN=SLC25A5 PE=1 SV=7	SLC25A5	1	2.01327e-05	90.156	2	K(1)GTDIMYTGTLDCWR	2.4805	4	0.697292					1.54799
P05141	147	K	ADP/ATP translocase 2 OS=Homo sapiens OX=9606 GN=SLC25A5 PE=1 SV=7	SLC25A5	1	4.82903e-11	177.47	2	LAADVGK(1)AGAER	0.20638	33	3.57282		0.548276			3.07196			0.362528	0.552705		0.11827		0.111089	0.0799967	0.0556512			0.134839																	0.864512	0.525909
P05141	43	K	ADP/ATP translocase 2 OS=Homo sapiens OX=9606 GN=SLC25A5 PE=1 SV=7	SLC25A5	1	9.88742e-11	106.47	2	LLLQVQHASK(1)QITADK	3.2512	9	1.7261					2.13638
P05141	105	K	ADP/ATP translocase 2 OS=Homo sapiens OX=9606 GN=SLC25A5 PE=1 SV=7	SLC25A5	1	1.69514e-07	139.02	2	QIFLGGVDK(1)R	1.348	45	1.47839	0.462826	0.638903			3.11174	0.17998			0.122869	0.204731											0.372959	0.160053		0.258647	0.701096		0.390536			1.33191	0.55719	0.841896	0.384752	0.910528	1.18757	0.884428	0.353175
P05141	33	K	ADP/ATP translocase 2 OS=Homo sapiens OX=9606 GN=SLC25A5 PE=1 SV=7	SLC25A5	1	2.51586e-36	176.45	2	VK(1)LLLQVQHASK	-1.8127	65	2.47769	0.60554	0.922972			2.31758	0.262687		0.167696	0.421169	0.271964	0.297251		0.334491	0.069088			0.194003				0.33594		0.41497	0.236864	0.277494		0.143552	0.981374	0.126545	1.54417	0.716101	1.13506	1.15881	1.16517	1.94536	1.28549	0.438295
P05141	92	K	ADP/ATP translocase 2 OS=Homo sapiens OX=9606 GN=SLC25A5 PE=1 SV=7	SLC25A5	1	2.12587e-49	174.05	2	YFPTQALNFAFK(1)DK	1.0024	10	0.532758					3.58698																				0.488146
P05141	96	K	ADP/ATP translocase 2 OS=Homo sapiens OX=9606 GN=SLC25A5 PE=1 SV=7	SLC25A5	1	2.1092e-06	110.88	2	YK(1)QIFLGGVDK	0.086775	44	1.85081		0.98974			3.45002					0.471744	0.451157						0.236003				0.466428	0.221936	0.89459	0.76647	1.0151		0.51968	0.998644		1.0026	0.355023	0.859125	0.393879	0.932987	1.52554	0.910102
P05155	273	K	Plasma protease C1 inhibitor OS=Homo sapiens OX=9606 GN=SERPING1 PE=1 SV=2	SERPING1	1	0.0113604	79.059	2	NTNNK(1)ISR	-0.61413	1
P11678	528	K	Eosinophil peroxidase OS=Homo sapiens OX=9606 GN=EPX PE=1 SV=2	EPX	1	0.0001113	111.39	2	GLMATPAK(1)LNR	-1.6759	7																								0.949339					0.760978		0.601707						0.167471
P05164	304	K	Myeloperoxidase OS=Homo sapiens OX=9606 GN=MPO PE=1 SV=1	MPO	1	0.000250218	88.24	2	IK(1)NQADCIPFFR	0.012617	2																		0.340496													1.6595
P05164	474	K	Myeloperoxidase OS=Homo sapiens OX=9606 GN=MPO PE=1 SV=1	MPO	1	0.00127251	96.51	2	K(1)YLPTYR	-0.26328	10			1.10735										0.961563							0.964267									0.992893	0.655602	3.65449				0.680146
P05165	496	K	Propionyl-CoA carboxylase alpha chain, mitochondrial OS=Homo sapiens OX=9606 GN=PCCA PE=1 SV=4	PCCA	1	0.0129203	83.358	2	FVK(1)GDISTK	-0.31066	11		0.620315				1.28982				0.395538
P05165	519	K	Propionyl-CoA carboxylase alpha chain, mitochondrial OS=Homo sapiens OX=9606 GN=PCCA PE=1 SV=4	PCCA	1	0.000135728	133.98	2	GHMLTK(1)SEK	-1.974	17		0.487738	0.722506			2.57017	0.521992			0.29228
P05165	186	K	Propionyl-CoA carboxylase alpha chain, mitochondrial OS=Homo sapiens OX=9606 GN=PCCA PE=1 SV=4	PCCA	1	3.07844e-07	98.865	2	K(1)AEVNTIPGFDGVVK	1.5451	8	0.929689					1.20934
P05166	60	K	Propionyl-CoA carboxylase beta chain, mitochondrial OS=Homo sapiens OX=9606 GN=PCCB PE=1 SV=3	PCCB	1	0.00541951	113.1	2	IDAQHK(1)R	0.6971	1
P05166	248	K	Propionyl-CoA carboxylase beta chain, mitochondrial OS=Homo sapiens OX=9606 GN=PCCB PE=1 SV=3	PCCB	1	0.000204243	68.13	4	SVTNEDVTQEELGGAK(1)THTTMSGVAHR	0.57402	1						1
P05177	289	K	Cytochrome P450 1A2 OS=Homo sapiens OX=9606 GN=CYP1A2 PE=1 SV=4	CYP1A2	1	0.000699664	85.622	2	DITGALFK(1)HSK	0.30454	3
P05181	187	K	Cytochrome P450 2E1 OS=Homo sapiens OX=9606 GN=CYP2E1 PE=1 SV=1	CYP2E1	1	2.64604e-05	143.39	2	K(1)HFDYNDEK	-0.86294	9		0.677318		0.612715
P05181	243	K	Cytochrome P450 2E1 OS=Homo sapiens OX=9606 GN=CYP2E1 PE=1 SV=1	CYP2E1	1	5.01581e-23	159.12	2	NVAEVK(1)EYVSER	-0.8538	12		0.600761		0.843829				0.247838
P05181	140	K	Cytochrome P450 2E1 OS=Homo sapiens OX=9606 GN=CYP2E1 PE=1 SV=1	CYP2E1	1	0.00473669	71.066	2	NYGMGK(1)QGNESR	4.4572	2
P05181	251	K	Cytochrome P450 2E1 OS=Homo sapiens OX=9606 GN=CYP2E1 PE=1 SV=1	CYP2E1	1	7.86894e-06	50.314	3	VK(1)EHHQSLDPNCPR	2.6861	1
P05181	486	K	Cytochrome P450 2E1 OS=Homo sapiens OX=9606 GN=CYP2E1 PE=1 SV=1	CYP2E1	1	0.00922637	51.43	2	YK(1)LCVIPR	0.5166	1
P05204	11	K	Non-histone chromosomal protein HMG-17 OS=Homo sapiens OX=9606 GN=HMGN2 PE=1 SV=3	HMGN2	1	0.0146647	116.13	2	KAEGDAK(1)GDK	2.0141	3																										1.2559			1.48525
P05204	31	K	Non-histone chromosomal protein HMG-17 OS=Homo sapiens OX=9606 GN=HMGN2 PE=1 SV=3	HMGN2	1	9.52602e-08	122.51	3	LSAK(1)PAPPKPEPK	1.8238	89											0.905424	0.865121	0.573285	0.643082	1.66709	0.596107	0.704857	0.862735		1.02739	0.833642	3.42632		0.7034	1.78361	1.79962	0.862144	1.92692	1.759	1.92236
P05204	40	K	Non-histone chromosomal protein HMG-17 OS=Homo sapiens OX=9606 GN=HMGN2 PE=1 SV=3	HMGN2	0.999835	0.00103313	76.572	3	PAPPKPEPK(1)PK	0.29086	37											0.685211	0.654758	0.435775	0.413657		0.403329	0.610025	0.611021		1.07708	1.04839	3.76164	0.170504		1.60465	1.83147	0.649013	2.12853	1.57449	1.81447
P05204	82	K	Non-histone chromosomal protein HMG-17 OS=Homo sapiens OX=9606 GN=HMGN2 PE=1 SV=3	HMGN2	1	4.30998e-199	314.39	2	TDQAQK(1)AEGAGDAK	1.1492	42											0.780404	0.789768	0.380669		1.29576	0.557703	0.701848	0.50229		1.27829	1.06507	3.52483	1.26981	0.839976	1.9593	2.06864	0.793085	1.79416	2.15262	2.23711			0.0768608			0.0288215		0.176702
P05387	25	K	60S acidic ribosomal protein P2 OS=Homo sapiens OX=9606 GN=RPLP2 PE=1 SV=1	RPLP2	1	2.37829e-15	137.39	2	K(1)ILDSVGIEADDDRLNK	2.2184	15											0.427789			1.01786											0.709721				3.00227						0.378535
P05388	10	K	60S acidic ribosomal protein P0 OS=Homo sapiens OX=9606 GN=RPLP0 PE=1 SV=1	RPLP0	1	0.00506214	72.042	2	ATWK(1)SNYFLK	-0.91914	4			1.08148			0.25837																							2.17616
P05388	106	K	60S acidic ribosomal protein P0 OS=Homo sapiens OX=9606 GN=RPLP0 PE=1 SV=1	RPLP0	1	6.71338e-13	143.39	2	DMLLANK(1)VPAAAR	-2.0834	4														0.996117
P05388	77	K	60S acidic ribosomal protein P0 OS=Homo sapiens OX=9606 GN=RPLP0 PE=1 SV=1	RPLP0	1	1.95479e-05	88.42	3	GHLENNPALEK(1)LLPHIR	-0.87803	5														0.542405										0.840922					2.67102
P05388	50	K	60S acidic ribosomal protein P0 OS=Homo sapiens OX=9606 GN=RPLP0 PE=1 SV=1	RPLP0	1	0.00931923	47.349	2	GK(1)AVVLMGK	-0.78487	1																													1
P05412	56	K	Transcription factor AP-1 OS=Homo sapiens OX=9606 GN=JUN PE=1 SV=2	JUN	1	3.62735e-34	165.02	2	AK(1)NSDLLTSPDVGLLK	0.12698	1																									1
P05413	91	K	Fatty acid-binding protein, heart OS=Homo sapiens OX=9606 GN=FABP3 PE=1 SV=4	FABP3	1	9.45349e-06	63.212	3	SIVTLDGGK(1)LVHLQK	0.56846	1
P05413	59	K	Fatty acid-binding protein, heart OS=Homo sapiens OX=9606 GN=FABP3 PE=1 SV=4	FABP3	1	0.000353791	65.173	2	THSTFK(1)NTEISFK	0.079634	1
P05451	157	K	Lithostathine-1-alpha OS=Homo sapiens OX=9606 GN=REG1A PE=1 SV=3	REG1A	1	1.29902e-16	128.46	2	DVPCEDK(1)FSFVCK	-0.89751	13														1.07578			0.536412	0.440236													2.35309
P05451	163	K	Lithostathine-1-alpha OS=Homo sapiens OX=9606 GN=REG1A PE=1 SV=3	REG1A	1	0.00115881	86.729	2	FSFVCK(1)FK	-0.17024	12														1.59187			0.338263	0.156685													0.565887
P05451	106	K	Lithostathine-1-alpha OS=Homo sapiens OX=9606 GN=REG1A PE=1 SV=3	REG1A	1	5.43554e-06	83.474	2	ESGTDDFNVWIGLHDPK(1)K	0.33334	3														1.12366																								0.876345
P05451	150	K	Lithostathine-1-alpha OS=Homo sapiens OX=9606 GN=REG1A PE=1 SV=3	REG1A	1	1.67506e-22	124.24	2	WK(1)DVPCEDK	-0.1292	13														0.382156				0.606654													1.1878
P05455	352	K	Lupus La protein OS=Homo sapiens OX=9606 GN=SSB PE=1 SV=2	SSB	1	0.00700953	62.969	2	AAQPGSGK(1)GK	-0.93816	5																				0.274539		1.09245			0.911197					1.80562						0.916194
P05455	354	K	Lupus La protein OS=Homo sapiens OX=9606 GN=SSB PE=1 SV=2	SSB	1	0.00138585	154.92	2	GK(1)VQFQGK	-0.31452	56	1.04581	0.104086	0.202821		1.64095	1.20972	0.968415	3.71771	1.14099	0.234514	1.00336	0.540828	0.544021	0.182281	0.827089	0.277407	0.111614	0.410701		0.980091	2.32489	5.46587	1.91746	0.56863	7.05445	3.3876	0.9647	3.68047	1.22503	5.2258		0.161149	1.24006		0.304014	1.89552	0.474424	0.259981
P05455	397	K	Lupus La protein OS=Homo sapiens OX=9606 GN=SSB PE=1 SV=2	SSB	1	2.87078e-26	174.72	3	AREETDKEEPASK(1)QQK	-1.3248	5								0.951738														0.807543						1.58539		0.655326
P05455	174	K	Lupus La protein OS=Homo sapiens OX=9606 GN=SSB PE=1 SV=2	SSB	1	0.00283904	67.507	2	FVETPGQK(1)YK	-3.0519	2																													1.10974								0.890256
P05455	176	K	Lupus La protein OS=Homo sapiens OX=9606 GN=SSB PE=1 SV=2	SSB	1	0.00188089	71.066	2	YK(1)ETDLLILFK	-1.3932	1								1
P05455	360	K	Lupus La protein OS=Homo sapiens OX=9606 GN=SSB PE=1 SV=2	SSB	1	0.0131541	75.915	2	VQFQGK(1)K	-0.44075	42	1.02509	0.104402	0.284489		1.48383	1.26999	0.904791	3.68886	1.05523		0.823547	0.445885	0.45048	0.167883	0.685226	0.23505	0.0841669	0.305487	0.244781	0.754065	2.01444				6.1103	3.23683	0.847173	3.37403	1.21293	4.89315	0.0744986		1.49982			1.89387	0.505626	0.278654
P05455	344	K	Lupus La protein OS=Homo sapiens OX=9606 GN=SSB PE=1 SV=2	SSB	1	0.000939112	92.732	2	GNK(1)AAQPGSGK	0.29596	1								1
P05455	328	K	Lupus La protein OS=Homo sapiens OX=9606 GN=SSB PE=1 SV=2	SSB	1	9.24983e-129	248.69	2	IIEDQQESLNK(1)WK	0.52506	31	0.486014		0.489841		0.666228	0.850989	0.546653	2.31603	0.362192		0.393291	0.186141			0.373482					0.267525	1.70867	4.00742	0.609788	0.186549	4.60374	1.99915	0.709338	2.25196	1.05863	2.02687	0.0438921		1.72163		0.284071	1.387	0.518409	0.186117
P05455	216	K	Lupus La protein OS=Homo sapiens OX=9606 GN=SSB PE=1 SV=2	SSB	1	0.00108448	99.855	2	QK(1)LEEDAEMK	0.021733	3																						0.700598			1.2994
P05455	76	K	Lupus La protein OS=Homo sapiens OX=9606 GN=SSB PE=1 SV=2	SSB	1	0.000155977	88.734	2	SK(1)AELMEISEDK	1.2117	9			0.914083			0.504156	0.978292																						0.984513				0.730095		0.810129	1.17617	1.87516
P05455	363	K	Lupus La protein OS=Homo sapiens OX=9606 GN=SSB PE=1 SV=2	SSB	1	4.60304e-08	66.106	3	TK(1)FASDDEHDEHDENGATGPVK	0.99599	1																						1
P05455	148	K	Lupus La protein OS=Homo sapiens OX=9606 GN=SSB PE=1 SV=2	SSB	1	0.0240971	60.709	2	TLHK(1)AFK	0.27056	1																						1
P05556	238	K	Integrin beta-1 OS=Homo sapiens OX=9606 GN=ITGB1 PE=1 SV=2	ITGB1	1	0.000189974	92.445	2	GEVFNELVGK(1)QR	0.34238	4			0.220028																										2.98698
P05556	794	K	Integrin beta-1 OS=Homo sapiens OX=9606 GN=ITGB1 PE=1 SV=2	ITGB1	1	2.20883e-08	131.54	2	SAVTTVVNPK(1)YEGK	-0.11904	15					1.17547		1.30265	1.55768	2.11946													0.549859	0.477465						1.39861				0.43669	0.226567		0.936931
P05771	315	K	Protein kinase C beta type OS=Homo sapiens OX=9606 GN=PRKCB PE=1 SV=4	PRKCB	1	2.0304e-22	154.66	2	ISQGTK(1)VPEEK	-0.078346	1
P05783	417	K	Keratin, type I cytoskeletal 18 OS=Homo sapiens OX=9606 GN=KRT18 PE=1 SV=2	KRT18	1	8.63809e-141	268.95	3	RIVDGK(1)VVSETNDTK	0.43556	219	1.36523	4.14854	0.646148	1.07709	1.86586	4.35061	3.8066	3.60303	2.75928	0.928245	0.451422	0.172284		0.623793	0.763643	0.390526	0.239366	0.523557	0.158791	0.77778	2.19264	1.85172	0.887357	0.383682	0.607032	2.07797	0.477873	2.63714	0.695354	2.04834	0.212095	0.418676	0.678868	0.363725	0.321862	3.48214	1.11181	0.387379
P05783	426	K	Keratin, type I cytoskeletal 18 OS=Homo sapiens OX=9606 GN=KRT18 PE=1 SV=2	KRT18	1	2.13232e-102	253.88	2	VVSETNDTK(1)VLR	-0.21273	71	0.907357	1.03522	1.13107	0.355555	1.30436	2.19503	3.57981	3.02007	2.24981	0.297905	0.488016	0.31325		0.480484	1.13193	0.412917	0.101939	0.702688	0.35852	2.06447	3.72551	2.51792	1.91481	0.650259	1.45821	1.45528	0.627257	4.80134	1.06688	3.78327	0.417426	0.369763	0.989672	0.575631	0.506544	3.86949	1.65955
P05783	262	K	Keratin, type I cytoskeletal 18 OS=Homo sapiens OX=9606 GN=KRT18 PE=1 SV=2	KRT18	1	0.0147306	142.04	2	K(1)NREELDK	-1.9926	3																																					1.60585
P05783	187	K	Keratin, type I cytoskeletal 18 OS=Homo sapiens OX=9606 GN=KRT18 PE=1 SV=2	KRT18	1	1.09421e-05	147.78	2	K(1)VIDDTNITR	-1.0725	71		1.85713	2.15616	0.727087	0.774034	1.44865	0.760084	0.904421	0.383802	0.706725				0.88921	0.45348	0.287217	0.188351	0.543681	0.257117	0.727024	1.03802	1.23224	0.677269	0.643977	1.02854	0.403099	0.187323	2.58744	0.826194	1.28474	0.737996	0.82859	0.310878	1.82199	0.788869	2.47665	2.45304	0.610998
P05783	317	K	Keratin, type I cytoskeletal 18 OS=Homo sapiens OX=9606 GN=KRT18 PE=1 SV=2	KRT18	1	1.45124e-14	135.63	2	NLK(1)ASLENSLR	1.3595	61	0.368448	1.2458	2.83736		0.55294		0.593279	0.93479	0.162684	0.75775	0.353861			0.936083	0.287484	0.143068	0.11532	0.560403		0.16915	0.638254	0.225182			0.271166	0.330563		0.563219	1.0498	0.276404	1.23846	1.17797	0.423132	3.41763	1.26564	2.9556	3.40853	1.27232
P05783	247	K	Keratin, type I cytoskeletal 18 OS=Homo sapiens OX=9606 GN=KRT18 PE=1 SV=2	KRT18	1	0.000343371	95.138	2	SQDLAK(1)IMADIR	-0.69764	24		0.634031	1.37478			0.524393		1.07931						0.846958							1.30506	0.916475				0.85631		1.76775		0.751674				0.589601		1.12862	0.69589
P06133	128	K	UDP-glucuronosyltransferase 2B4 OS=Homo sapiens OX=9606 GN=UGT2B4 PE=1 SV=2	UGT2B4	1	0.00214052	116.13	2	FCK(1)DIVSNK	-0.29672	7						2.04207
P06133	343	K	UDP-glucuronosyltransferase 2B4 OS=Homo sapiens OX=9606 GN=UGT2B4 PE=1 SV=2	UGT2B4	1	9.83237e-08	115.35	2	FDGNK(1)PDTLGLNTR	-2.3429	8				0.351844		1.64747
P06133	439	K	UDP-glucuronosyltransferase 2B4 OS=Homo sapiens OX=9606 GN=UGT2B4 PE=1 SV=2	UGT2B4	1	0.000204411	76.563	2	TVINDPLYK(1)ENAMK	-0.34346	2						1
P06133	367	K	UDP-glucuronosyltransferase 2B4 OS=Homo sapiens OX=9606 GN=UGT2B4 PE=1 SV=2	UGT2B4	1	0.00288269	58.889	3	WIPQNDLLGHPK(1)TR	1.5417	1
P06396	360	K	Gelsolin OS=Homo sapiens OX=9606 GN=GSN PE=1 SV=1	GSN	1	5.40684e-05	103.69	2	AALK(1)TASDFITK	-1.6889	28	0.438187											0.771077	0.731464		0.748067		0.378402	0.543118	0.885803										2.78291		1.26861		1.04433	1.71091	1.14904	1.74415	0.970455	0.341097
P06396	368	K	Gelsolin OS=Homo sapiens OX=9606 GN=GSN PE=1 SV=1	GSN	1	2.65537e-06	105.94	2	TASDFITK(1)MDYPK	1.108	9													0.950344							0.0823511									1.4534	2.06679	0.447118
P06396	348	K	Gelsolin OS=Homo sapiens OX=9606 GN=GSN PE=1 SV=1	GSN	1	0.0177694	62.969	2	GK(1)QANTEER	3.4382	1
P06396	548	K	Gelsolin OS=Homo sapiens OX=9606 GN=GSN PE=1 SV=1	GSN	1	0.000460111	88.181	2	PMIIYK(1)GGTSR	1.0785	26	0.48532		0.556644								2.02133	1.46796	0.989989		1.26817		0.304878	0.856448		2.40744				1.93782		0.369799			3.61591	0.270843			0.791289			0.79992
P06400	847	K	Retinoblastoma-associated protein OS=Homo sapiens OX=9606 GN=RB1 PE=1 SV=2	RB1	1	1.20796e-18	121.96	2	FQK(1)INQMVCNSDR	-1.0758	19																				0.107859		2.41946	0.854849		2.25019	1.88405	0.644499	0.982901	0.499873	0.950324			0.802927			0.391547	0.211524
P06400	900	K	Retinoblastoma-associated protein OS=Homo sapiens OX=9606 GN=RB1 PE=1 SV=2	RB1	1	1.33274e-22	179.95	2	FQQK(1)LAEMTSTR	-0.61127	22											0.12064	0.161754			0.230695					0.108462	1.11887	2.71215	1.05637	0.326396	3.58437	2.57493	0.778369	1.00895	0.752218	1.21865			0.714197			0.386819	0.14616
P06400	896	K	Retinoblastoma-associated protein OS=Homo sapiens OX=9606 GN=RB1 PE=1 SV=2	RB1	1	0.00641742	76.572	2	HLPGESK(1)FQQK	0.49148	2																							0.418013		1.58199
P06400	265	K	Retinoblastoma-associated protein OS=Homo sapiens OX=9606 GN=RB1 PE=1 SV=2	RB1	1	0.00113845	81.099	2	IAK(1)QLENDTR	0.43632	6																							0.395615		2.31732	1.28789		0.347011		0.802859			0.849308
P06400	810	K	Retinoblastoma-associated protein OS=Homo sapiens OX=9606 GN=RB1 PE=1 SV=2	RB1	1	0.000126655	41.317	2	IPGGNIYISPLK(1)SPYK	0.456	2																										1.13151				0.86849
P06400	814	K	Retinoblastoma-associated protein OS=Homo sapiens OX=9606 GN=RB1 PE=1 SV=2	RB1	1	0.00155668	77.696	2	SPYK(1)ISEGLPTPTK	0.98471	1																									1
P06400	824	K	Retinoblastoma-associated protein OS=Homo sapiens OX=9606 GN=RB1 PE=1 SV=2	RB1	1	9.88763e-05	84.999	2	ISEGLPTPTK(1)MTPR	-1.7274	10																						1.90296	0.934343	0.199986	1.43092	1.52509	0.651676			0.787321			0.567709
P06400	915	K	Retinoblastoma-associated protein OS=Homo sapiens OX=9606 GN=RB1 PE=1 SV=2	RB1	0.999963	0.00424521	46.358	3	QK(1)MNDSMDTSNKEEK	-1.2398	2																						0.866572			1.13343
P06400	873	K	Retinoblastoma-associated protein OS=Homo sapiens OX=9606 GN=RB1 PE=1 SV=2	RB1	0.999999	6.39924e-52	203.52	2	SAEGSNPPKPLK(1)K	-0.048256	14																					0.618134	2.2242	1.21835	0.206849	3.11173	2.38323	0.587192	0.739145	0.448971	0.918812			0.704353		0.068446	0.457576	0.313012
P06400	791	K	Retinoblastoma-associated protein OS=Homo sapiens OX=9606 GN=RB1 PE=1 SV=2	RB1	1	0.00055923	101.48	2	SPYK(1)FPSSPLR	0.063305	10			0.260606																			1.83281	0.991813		2.10335	1.74727		0.639374		1.11765			0.54372			0.495679	0.267725
P06454	103	K	Prothymosin alpha OS=Homo sapiens OX=9606 GN=PTMA PE=1 SV=2	PTMA	1	2.32966e-125	248.5	2	AAEDDEDDDVDTK(1)K	0.16708	36											0.975687	0.67975	0.313848		0.547499	0.207827	0.102615	0.44906	0.243225	0.775617	2.68004	3.97857	2.1835	1.00617	2.61602	2.8611	1.07805	2.83711	2.88683	2.5133
P06454	21	K	Prothymosin alpha OS=Homo sapiens OX=9606 GN=PTMA PE=1 SV=2	PTMA	1	1.5924e-06	108.93	2	K(1)EVVEEAENGR	0.351	9												0.544426										1.35448	1.32998		1.33763	0.97624		0.952802	1.38329	0.951325
P06454	15	K	Prothymosin alpha OS=Homo sapiens OX=9606 GN=PTMA PE=1 SV=2	PTMA	1	4.95785e-119	237.27	2	SDAAVDTSSEITTK(1)DLK	-1.8262	29											3.43423	2.63759		0.750069	2.89899	1.05512	0.381986	1.19931	0.196606	0.886123	0.579062	1.82887	0.287788		1.49275	2.66687		1.73801	0.947313	0.622329
P06576	522	K	ATP synthase subunit beta, mitochondrial OS=Homo sapiens OX=9606 GN=ATP5F1B PE=1 SV=3	ATP5F1B	1	4.7273e-05	142.56	2	ADK(1)LAEEHSS	0.41672	64	1.83752	0.399612	0.533808	0.534143		3.47836	0.926177		0.430398	2.00528		0.110071		0.264411	0.418803		0.138056	0.239739		0.198466		0.970287	0.331095	0.655616			0.287602		0.883266		0.5739	0.549316	0.343519	0.475883	0.482579	1.49801	0.348911	0.142992
P06576	259	K	ATP synthase subunit beta, mitochondrial OS=Homo sapiens OX=9606 GN=ATP5F1B PE=1 SV=3	ATP5F1B	1	1.1873e-06	78.75	3	EGNDLYHEMIESGVINLK(1)DATSK	-2.0641	1
P06576	201	K	ATP synthase subunit beta, mitochondrial OS=Homo sapiens OX=9606 GN=ATP5F1B PE=1 SV=3	ATP5F1B	1	5.43228e-05	92.445	2	GGK(1)IGLFGGAGVGK	0.11478	39	0.550524		0.985766							0.538062				0.330146								0.171979		1.61327					3.01072		0.660865	0.347516	0.302759	0.80802	0.673311	0.960639
P06576	124	K	ATP synthase subunit beta, mitochondrial OS=Homo sapiens OX=9606 GN=ATP5F1B PE=1 SV=3	ATP5F1B	1	7.01955e-16	168.69	2	GQK(1)VLDSGAPIK	0.49288	77	2.30218	0.430186	2.27586	0.856289		6.46295	0.982269	0.651073	0.756702	4.84391	0.202846	0.217912	0.107326	0.210966	0.628165	0.0909747	0.099139	0.19205	0.0685607	0.222584	0.212842	2.98344	0.317372	0.731304		0.915204	0.153725	0.576726	1.75235	0.885971		0.368504	1.0613		0.563336	3.60841	0.650819	0.260221
P06576	133	K	ATP synthase subunit beta, mitochondrial OS=Homo sapiens OX=9606 GN=ATP5F1B PE=1 SV=3	ATP5F1B	1	8.0402e-06	105.78	2	VLDSGAPIK(1)IPVGPETLGR	-0.030289	9	0.566006					2.66317																1.16161				0.554748			0.664444
P06576	426	K	ATP synthase subunit beta, mitochondrial OS=Homo sapiens OX=9606 GN=ATP5F1B PE=1 SV=3	ATP5F1B	1	9.99542e-05	100.84	2	GVQK(1)ILQDYK	1.7501	27	1.00625	0.269252	1.25616	0.406754		2.22317	0.456702		0.107015	1.29198														0.732166					0.452602		0.65758				0.747707
P06576	485	K	ATP synthase subunit beta, mitochondrial OS=Homo sapiens OX=9606 GN=ATP5F1B PE=1 SV=3	ATP5F1B	1	0.00383305	76.605	2	LVPLK(1)ETIK	0.44831	15			0.74162			1.94255				1.0379
P06576	198	K	ATP synthase subunit beta, mitochondrial OS=Homo sapiens OX=9606 GN=ATP5F1B PE=1 SV=3	ATP5F1B	1	0.000467059	74.849	2	VVDLLAPYAK(1)GGK	0.0023876	27			0.767654				0.138978			1.41584					0.0922292							0.154363				0.177817			3.02485						0.381924	0.713956
P06702	50	K	Protein S100-A9 OS=Homo sapiens OX=9606 GN=S100A9 PE=1 SV=1	S100A9	1	0.00107445	126.82	2	DLQNFLK(1)K	-0.682	26			0.569968										1.53676					0.391121		2.91866				0.766169		0.256703			0.820228	0.831285	3.46808				0.614508		1.08727
P06702	43	K	Protein S100-A9 OS=Homo sapiens OX=9606 GN=S100A9 PE=1 SV=1	S100A9	1	0.00106825	141.93	2	K(1)DLQNFLK	0.87671	30	0.339527		0.959502					0.315339			0.150668		1.05073					0.773568		12.9043	0.380392	0.140689		0.797114		0.643424	0.870047	0.280799	0.735836	0.662552	1.79357		0.19033	0.27535	0.725192	0.338223	1.25488	0.390958
P06702	38	K	Protein S100-A9 OS=Homo sapiens OX=9606 GN=S100A9 PE=1 SV=1	S100A9	1	8.02869e-24	132.93	3	LGHPDTLNQGEFK(1)ELVR	1.1292	12			1.09663					0.482388					0.345134					0.474457		1.22029				0.537258					2.1912		2.58395						0.8158
P06702	106	K	Protein S100-A9 OS=Homo sapiens OX=9606 GN=S100A9 PE=1 SV=1	S100A9	1	4.59469e-39	137.89	3	MHEGDEGPGHHHK(1)PGLGEGTP	0.47478	12			0.289131										0.205804					0.371525		1.77348											2.78149						0.578572
P06702	57	K	Protein S100-A9 OS=Homo sapiens OX=9606 GN=S100A9 PE=1 SV=1	S100A9	1	8.89694e-17	85.742	2	NEK(1)VIEHIMEDLDTNADK	-0.77023	6																										0.123376					1.87662
P06702	4	K	Protein S100-A9 OS=Homo sapiens OX=9606 GN=S100A9 PE=1 SV=1	S100A9	1	5.04653e-05	166.61	2	TCK(1)MSQLER	-1.3274	102			1.26291					1.22044			0.40094					0.149313		1.64994		6.30891	1.62837	0.865472	0.165719	1.12759	0.255174	0.869054	1.3463	0.613599	1.55214	0.895572	2.7875	0.203527	0.583542	0.291447	1.42935	0.884658	2.1057	1.38535
P06703	26	K	Protein S100-A6 OS=Homo sapiens OX=9606 GN=S100A6 PE=1 SV=1	S100A6	1	0.000899817	124.81	2	EGDK(1)HTLSK	-0.39938	8																															0.976897	0.308249		1.28016		1.91752	2.17286
P06703	40	K	Protein S100-A6 OS=Homo sapiens OX=9606 GN=S100A6 PE=1 SV=1	S100A6	1	2.97811e-62	224.09	2	ELIQK(1)ELTIGSK	0.81496	64	0.830752		0.726607		0.233346		0.541463	0.35408			4.23003	2.43565	0.726014	0.186834	0.347984	1.03278	0.493146	0.834176	1.12762	0.587718	0.293288	0.12775	0.380056	0.868876	0.250121	1.52665	0.349656	0.813853	2.21853	0.737808	2.25029	1.08666	1.02048	3.86126	1.9431	5.73464	6.05546	0.169696
P06703	47	K	Protein S100-A6 OS=Homo sapiens OX=9606 GN=S100A6 PE=1 SV=1	S100A6	1	3.09309e-179	281.54	2	ELTIGSK(1)LQDAEIAR	-0.70468	97	1.01776		0.488689		0.395192		0.677401	1.13997	0.095633		5.85199	3.82647	0.436564	0.171472	0.823062	1.33333	0.495248	1.06344	1.77848	0.884987	1.21917	0.426307	0.833357	0.458032	0.476564	5.73264	0.700775	1.84479	2.52623	2.16764	1.23663	0.960067	1.03194	1.64498	1.00903	6.08993	2.84405	1.28037
P06703	35	K	Protein S100-A6 OS=Homo sapiens OX=9606 GN=S100A6 PE=1 SV=1	S100A6	1	0.00099935	146.27	2	ELK(1)ELIQK	0.16184	13											0.992706	0.558644							1.37114												0.564455			0.990056		1.33393	1.75093
P06727	211	K	Apolipoprotein A-IV OS=Homo sapiens OX=9606 GN=APOA4 PE=1 SV=4	APOA4	1	0.00562935	68.49	2	VK(1)IDQTVEELR	2.8318	2							1.26685								0.733151
P06730	206	K	Eukaryotic translation initiation factor 4E OS=Homo sapiens OX=9606 GN=EIF4E PE=1 SV=2	EIF4E	1	6.73627e-05	62.711	3	IVIGYQSHADTATK(1)SGSTTK	0.0045135	8															0.334893							1.8325			1.0925			0.880726		0.859375
P06730	54	K	Eukaryotic translation initiation factor 4E OS=Homo sapiens OX=9606 GN=EIF4E PE=1 SV=2	EIF4E	1	0.0031756	103.8	2	SK(1)TWQANLR	0.56411	3																						1.16741			1.11473			0.717855
P12532	275	K	Creatine kinase U-type, mitochondrial OS=Homo sapiens OX=9606 GN=CKMT1A PE=1 SV=1	CKMT1A	1	0.0181781	51.872	2	VISMEK(1)GGNMK	1.1434	3																													1.44158							0.714558
P06733	126	K	Alpha-enolase OS=Homo sapiens OX=9606 GN=ENO1 PE=1 SV=2	ENO1	1	1.5439e-05	116.13	2	AGAVEK(1)GVPLYR	0.33237	57	1.95551	0.244736	0.81193			0.566246	0.176478	0.380904		0.455237		1.09377	0.653073	0.639255	0.41522		0.244981	0.672822	1.43313	0.624025			0.337548		0.545144			0.423137	7.21648	0.334871	0.892423	0.575574	1.2604	2.02705	1.13601	1.38532	2.3012
P06733	71	K	Alpha-enolase OS=Homo sapiens OX=9606 GN=ENO1 PE=1 SV=2	ENO1	1	2.51371e-35	137.58	2	AVEHINK(1)TIAPALVSK	-1.3446	109	3.74431	0.802411			0.439301	3.0666	0.537064	1.15911	0.538242	0.757848	1.34292	0.815564	0.514706	0.562344	0.337939		0.167013	0.565594	0.060959	0.76714	0.888221	1.08844	0.459761	2.49555	0.808366	0.737977	0.368738	1.11644	4.31514	0.9248	1.01187	0.543847	1.88105	1.56872	1.03548	1.8169	2.51387	0.409243
[truncated: 9,856 more rows]
[truncated: 42 more columns]

## Sheet: Table S2B
Table S2B: Global proteome analyses were performed using a robust label-free quantification approach and on the same mass spectrometer with consistent quality control, and 9690 proteins were identified from 40 GI tumor and NATs, related to Figure 1.
[truncated: 9,691 more rows]
[truncated: 39 more columns]
