# Supplementary material for: Integrated Lactylome Characterization Reveals the Molecular Dynamics of Protein Regulation in Gastrointestinal Cancers
Source: Adv Sci (Weinh). 2024 Jul 17;11(35):2400227. doi: 10.1002/advs.202400227 (PMC11425215; doi:10.1002/advs.202400227)
Supplement: Supplementary file 5 — Supplemental Table 4 [file ADVS-11-2400227-s004.xlsx]

## Sheet: Table S4A
Table S4A: 103 Kla sites were associated with GI tumor stages and could separate histopathologically aggressive from stage I cancers, related to Figure 3.
Protein Name	Uniprot Accession ID	Protein Position	Amino acid	LT2	LT4	LT5	PT1	PT2	PT5	PT7	PT8	PT10	CT2	CT3	GT1	LT10	PT3	PT4	PT9	GT8	GT10	LT1	LT3	LT6	LT7	LT8	CT1	CT4	CT6	CT9	GT4	LT9	PT6	CT5	CT7	CT8	CT10	GT2	GT3	GT5	GT6	GT7	GT9
ARPC5	O15511	67	K	0.727	0.304	0.757	0.956	0.345	0.202	0.217	0.503	0.379	0.951	0.965	0.808	0.945	0.406	0.488	0.409	0.365	0.485	1.619	1.351	2.013	1.069	1.89	1.343	1.358	1.766	2.755	0.921	0.745	0.34	1.641	0.643	1.475	1.047	0.301	1.648	0.814	1.286	0.996	0.701
ENSA	O43768	114	K	0.932	0.52	0.635	0.595	0.272	0.596	0.108	0.209	0.118	3.317	1.408	0.854	0.557	0.095	0.392	0.26	0.568	0.762	1.513	1.227	1.727	1.092	1.702	2.932	0.732	4.332	1.39	1.105	0.892	0.298	2.745	0.908	2.668	3.354	0.589	5.209	0.929	6	1.423	1.066
ENSA	O43768	80	K	0.932	0.52	0.635	0.422	0.467	0.374	0.168	0.225	0.367	2.718	1.178	0.854	0.557	0.342	0.298	0.514	0.568	0.762	1.513	1.227	1.727	1.092	1.702	1.742	0.527	1.495	0.914	1.105	0.892	0.089	2.737	0.516	2.336	2.424	0.589	4.139	0.929	2.604	1.082	1.066
NCOR1	O75376	1404	K	0.313	0.142	0.396	1.655	1.004	0.57	0.161	1.732	2.818	1.929	2.552	1.268	0.567	0.529	1.014	0.651	0.493	0.768	0.964	1.067	0.706	0.636	1.219	0.913	1.968	1.266	1.089	2.283	0.09	0.832	2.158	4.732	2.27	3.2	2.052	1.859	0.745	1.931	1.522	1.409
NCOR1	O75376	683	K	0.203	0.52	0.373	0.85	0.718	0.817	0.217	0.503	1.005	1.899	1.742	0.909	0.379	0.406	0.513	0.409	1.472	0.625	0.896	1.165	0.732	0.379	1.128	0.661	1.616	1.593	0.97	1.858	0.047	0.34	1.569	4.889	1.586	2.555	1.8	2.606	0.415	1.534	1.57	0.934
ATP5PD	O75947	63	K	1.039	0.167	0.31	0.4	0.444	0.68	0.164	0.222	0.182	1.242	0.437	0.547	1.582	0.232	0.267	0.2	0.244	0.391	1.626	0.907	1.519	1.442	1.721	0.857	0.786	0.716	0.827	0.391	0.758	0.152	0.687	0.269	0.46	0.43	0.275	0.63	0.548	0.992	0.575	0.341
MTA2	O94776	533	K	0.207	0.354	0.478	0.557	0.203	0.536	0.052	0.184	0.445	1.557	0.733	0.339	0.547	0.173	0.221	0.183	0.443	0.642	1.288	0.417	1.284	0.583	0.846	0.8	0.562	1.489	0.794	0.783	0.437	0.144	1.036	0.707	0.892	1.203	0.58	1.709	0.9	1.115	1.176	0.954
ADH1B	P00325	248	K	0.931	0.42	0.81	0.956	0.103	0.158	0.022	0.503	0.602	0.105	0.965	0.713	0.242	0.406	0.059	0.409	1.856	0.375	2.092	1.207	2.926	2.195	3.189	1.343	1.035	1.766	0.748	0.991	1.055	0.34	1.641	0.643	1.475	1.821	0.722	1.585	1.004	1.715	1.079	0.933
GLUD1	P00367	480	K	0.157	0.318	0.307	0.956	0.718	0.329	0.217	0.503	0.602	0.618	0.965	0.854	0.553	0.406	0.488	0.3	0.568	0.762	0.426	0.357	1.301	0.695	0.83	1.343	1.035	1.766	1.999	1.105	0.3	0.34	1.641	0.643	1.475	1.821	0.589	1.709	0.929	0.819	1.216	1.066
GOT2	P00505	338	K	0.385	0.296	0.335	0.956	0.718	0.817	0.217	0.503	0.602	0.675	0.965	0.854	0.704	0.406	0.488	0.409	0.568	0.762	0.852	0.432	1.225	0.489	1.005	1.343	1.035	0.162	0.346	1.105	0.478	0.34	1.641	0.643	1.475	1.821	0.589	1.709	0.929	0.803	1.216	1.066
PGK1	P00558	323	K	1.491	0.44	0.489	0.923	0.558	0.708	0.163	0.452	0.429	0.638	0.28	1.006	0.658	0.423	0.628	0.668	0.475	0.764	2.172	2.06	1.887	0.856	1.167	0.598	1.919	0.566	2.807	1.454	0.362	0.21	0.718	0.251	0.474	0.417	0.666	1.13	1.247	1.666	1.548	1.357
CA1	P00915	157	K	1.285	0.76	0.635	0.792	1.115	0.3	0.234	0.527	0.263	0.179	0.228	1.621	0.557	0.921	0.815	0.702	0.779	1.56	1.513	2.613	1.727	1.364	1.702	0.75	1.815	0.65	3.412	2.353	0.892	0.309	0.585	0.232	0.428	0.209	1.042	1.857	1.842	2.397	2.418	1.908
CA1	P00915	169	K	0.893	0.188	0.635	0.909	1.376	0.561	0.225	0.624	0.495	0.35	0.287	0.854	0.557	0.745	1.393	0.423	0.568	0.762	1.513	1.806	1.727	1.092	1.702	0.366	2.709	0.531	4.218	1.105	0.892	0.41	1.184	0.36	0.205	0.309	0.589	1.709	1.183	1.748	0.903	1.351
SERPINA1	P01009	179	K	1.994	0.36	0.819	0.51	0.5	0.407	0.191	0.338	0.22	1.974	0.965	1.43	0.782	0.314	0.534	0.118	1.014	1.87	2.712	2.191	1.398	1.264	1.244	1.343	1.809	1.766	2.354	4.117	0.529	0.489	0.795	0.643	1.475	1.821	1.12	2.574	2.934	2.685	3.176	2.712
COL1A1	P02452	759	K	0.932	0.52	0.635	0.276	0.253	0.292	0.182	0.122	0.149	1.974	0.965	0.854	0.557	0.123	0.268	0.26	0.568	0.325	1.513	1.227	1.727	1.092	1.702	1.343	1.035	1.766	1.999	1.105	0.892	0.354	1.641	0.643	1.475	1.821	0.589	1.709	0.929	1.748	1.494	1.066
LMNA	P02545	135	K	1.292	0.159	1.117	0.46	0.803	0.471	0.15	0.176	0.103	1.974	0.965	0.921	1.078	0.368	0.29	0.228	1.091	0.964	1.615	1.618	1.406	2.12	2.697	1.343	0.721	0.429	1.481	1.973	1.165	0.185	1.641	0.643	1.475	1.821	0.867	1.152	1.509	2.824	1.558	1.91
LMNA	P02545	260	K	1.192	0.247	0.419	0.286	0.435	0.098	0.093	0.186	0.168	1.974	0.965	1.367	0.438	0.147	0.121	0.27	0.883	1.424	1.334	1.225	1.103	0.567	0.682	1.343	1.149	1.766	2.146	2.672	0.394	0.131	1.641	0.643	1.475	1.821	1.007	1.715	1.991	2.282	2.306	1.787
FGA	P02671	599	K	0.932	0.52	0.635	0.183	0.614	0.409	0.119	0.333	0.335	1.271	0.571	0.389	0.557	0.567	0.493	0.357	0.568	0.762	1.513	1.227	1.727	1.092	1.702	0.683	1.358	0.887	2.058	1.46	0.892	0.343	0.655	0.92	2.644	0.739	0.733	1.709	0.929	1.748	0.789	1.066
TF	P02787	646	K	1.003	0.471	0.495	1.08	1.223	0.437	0.349	0.558	0.329	1.974	0.965	0.951	0.697	0.845	1.049	0.864	0.771	0.845	1.467	1.206	1.302	1.018	1.004	1.343	1.035	1.766	1.999	1.667	0.48	0.228	1.641	0.643	1.475	1.821	1.076	1.53	1.323	2.348	1.877	1.491
ALDOA	P04075	14	K	0.932	0.52	0.635	0.545	0.334	0.513	0.084	0.276	0.299	0.737	0.587	0.997	0.557	0.2	0.313	0.77	0.412	0.688	1.026	1.312	1.727	1.092	1.702	1.29	1.71	0.533	1.621	1.014	0.892	0.122	0.909	0.24	0.57	0.588	0.561	0.928	1.088	1.434	1.425	1.323
ALDOA	P04075	322	K	0.515	0.52	0.635	0.464	0.484	0.589	0.127	0.152	0.329	0.714	0.488	0.967	0.557	0.213	0.209	0.336	0.593	1.195	0.978	0.96	1.727	1.092	1.702	0.65	1.554	0.554	2.321	1.521	0.892	0.21	0.896	0.196	0.278	0.505	0.606	1.376	1.249	1.915	1.765	1.789
SOD2	P04179	122	K	0.587	0.438	0.494	0.544	0.352	0.457	0.095	0.153	0.377	1.264	0.451	0.839	1.321	0.191	0.277	0.243	0.531	0.868	1.76	1.088	1.771	0.779	0.99	0.826	1.189	0.82	1.872	1.16	0.417	0.136	0.697	0.565	0.555	0.585	0.563	1.149	0.929	1.681	1.081	1.276
SOD2	P04179	68	K	0.183	0.434	0.363	0.199	0.718	0.322	0.217	0.503	0.602	1.359	0.47	0.854	1.015	0.406	0.488	0.409	0.568	0.762	1.351	1.053	1.686	0.368	1.056	0.649	0.567	1.028	1.764	1.105	0.428	0.34	0.078	0.493	0.588	0.742	0.589	0.54	0.118	0.908	1.216	0.378
GAPDH	P04406	254	K	1.295	0.433	0.45	1.204	0.807	0.828	0.252	0.558	0.368	0.816	0.574	0.799	0.528	0.634	0.631	1.336	0.477	0.663	2.228	1.934	1.715	0.596	0.86	0.438	2.753	0.995	3.756	1.065	0.47	0.417	1.107	0.614	0.732	0.642	0.573	0.963	0.91	1.128	1.186	1.082
ALDOB	P05062	147	K	0.145	0.097	0.523	0.956	0.718	0.175	0.217	0.503	0.602	1.974	0.965	0.061	0.168	0.406	0.251	0.409	0.568	0.762	0.442	0.679	0.598	0.638	0.921	1.343	1.035	1.766	0.135	1.105	0.266	0.168	1.641	0.643	1.475	1.821	0.589	1.709	0.929	1.748	1.216	1.066
ENO1	P06733	193	K	1.119	0.306	0.422	0.792	0.462	0.552	0.217	0.176	0.312	0.62	0.346	1.288	0.437	0.19	0.429	0.573	0.577	0.981	1.763	2.23	1.76	1.293	2.769	2.025	1.753	0.746	4.159	1.621	0.231	0.191	1.061	0.256	0.621	0.967	0.416	1.783	1.146	2.598	1.679	1.41
FABP1	P07148	46	K	0.181	0.113	0.132	0.956	0.718	0.817	0.217	0.503	0.602	1.974	0.965	0.854	0.15	0.406	0.488	0.409	0.568	0.762	0.351	0.257	0.421	0.337	0.409	1.343	0.286	1.766	0.389	1.105	0.309	0.34	1.641	0.643	1.475	1.821	0.589	1.709	0.929	1.748	1.216	1.066
ANXA2	P07355	115	K	0.693	0.357	0.408	0.489	0.437	0.09	0.077	0.176	0.062	1.974	0.965	1.292	0.535	0.132	0.168	0.27	0.612	0.634	1.216	1.292	1.242	0.809	1.055	1.343	1.286	1.766	2.528	1.671	0.118	0.123	1.641	0.643	1.475	1.821	0.851	1.146	1.275	2.153	2.082	1.518
ANXA2	P07355	47	K	0.92	0.288	0.28	1.391	1.06	1.092	0.353	0.545	0.373	0.972	0.49	0.629	0.404	0.465	0.718	0.556	0.484	0.771	3.571	1.097	1.867	1.292	2.024	0.724	1.955	1.345	3.69	1.24	1.41	0.237	0.575	0.419	0.89	0.864	0.58	0.969	0.932	1.59	1.135	1.543
DCN	P07585	119	K	0.932	0.52	0.635	0.234	0.455	0.378	0.263	0.217	0.073	1.974	0.965	0.854	0.557	0.309	0.413	0.154	0.568	0.762	1.513	1.227	1.727	1.092	1.702	1.343	1.035	1.766	1.337	1.105	0.892	0.181	1.641	0.643	1.475	1.821	0.589	1.709	0.929	1.748	1.216	1.066
DCN	P07585	74	K	0.932	0.52	0.635	0.171	0.143	0.343	0.201	0.195	0.138	1.974	0.506	0.854	0.557	0.1	0.24	0.125	0.568	0.181	1.513	1.227	1.727	1.092	1.702	1.343	1.035	0.407	1.04	0.176	0.892	0.216	1.641	0.572	1.475	1.821	0.589	1.709	0.929	1.748	1.216	1.066
DCN	P07585	97	K	0.932	0.52	0.635	0.347	0.403	0.363	0.039	0.489	0.151	1.974	0.965	0.854	0.557	0.198	0.659	0.438	0.568	1.423	1.513	1.227	1.727	1.092	1.702	1.343	1.035	1.766	1.999	1.898	0.892	0.302	1.641	0.643	1.475	1.821	0.589	1.709	0.929	1.748	1.216	1.066
PFN1	P07737	108	K	0.852	0.342	0.387	0.573	0.42	0.845	0.165	0.264	0.234	0.203	0.965	0.986	0.792	0.21	0.353	0.386	0.672	0.483	1.61	1.825	1.739	1.1	2.201	1.343	1.552	1.766	4.103	1.546	0.608	0.226	1.641	0.643	1.475	1.821	0.65	1.236	1.148	1.537	1.14	1.472
HSP90AA1	P07900	283	K	1.385	0.842	0.604	0.51	0.336	0.482	0.088	0.26	0.339	2.126	0.751	0.932	0.373	0.219	0.236	0.227	0.792	0.817	2.299	1.798	2.014	1.458	1.964	1.197	1.63	1.616	1.972	1.051	1.075	0.181	2.179	0.541	1.335	1.637	0.595	3.379	1.571	2.372	1.696	1.316
ANXA5	P08758	108	K	0.654	0.339	0.275	0.31	0.193	0.817	0.217	0.503	0.037	1.974	0.965	1.031	0.761	0.406	0.545	0.409	0.603	1.055	1.535	1.029	1.453	1.087	2.099	1.343	1.573	1.766	4.354	1.812	0.668	0.34	1.641	0.643	1.475	1.821	0.797	0.933	1.376	2.122	1.623	1.701
ANXA5	P08758	76	K	0.832	0.509	0.486	0.35	0.289	0.219	0.094	0.185	0.175	1.974	0.965	1.708	0.361	0.181	0.235	0.279	0.567	1.132	1.957	1.466	1.638	0.951	1.094	1.343	1.035	1.766	1.999	1.773	0.504	0.124	1.641	0.643	1.475	1.821	1.118	1.551	2.017	2.053	1.961	1.526
SNRPA1	P09661	179	K	0.566	0.236	0.312	0.586	0.395	0.391	0.217	0.195	0.42	2.242	1.002	0.226	0.469	0.316	0.06	0.321	0.431	0.177	1.022	0.729	1.044	0.5	1.137	1.546	0.528	1.882	0.895	0.178	0.4	0.117	2.123	0.291	1.899	2.796	0.316	2.884	0.767	2.516	0.561	0.775
HSPA1B	P0DMV9	507	K	0.117	0.419	0.64	0.14	0.449	0.54	0.417	0.761	0.279	1.974	0.965	0.91	0.372	0.804	0.775	0.1	0.743	1.05	1.842	2.193	2.453	0.561	1.816	1.343	2.021	1.766	2.75	1.633	0.775	0.285	1.75	0.643	1.475	1.821	0.817	0.125	1.805	2.216	2.268	1.344
H1-4	P10412	75	K	0.932	0.52	0.635	0.592	0.879	0.511	0.257	0.633	0.323	0.463	0.253	1.784	0.557	0.402	0.529	0.166	0.668	1.523	1.49	1.227	1.727	1.092	1.702	0.246	2.184	0.543	3.02	3.028	0.892	0.392	0.703	0.286	0.363	0.257	1.435	3.315	2.754	3.338	4.328	2.55
HSPD1	P10809	473	K	0.452	0.38	0.218	0.956	0.718	0.817	0.217	0.503	0.602	1.051	0.306	0.338	0.965	0.406	0.488	0.409	0.29	0.422	1.379	1.175	1.907	0.753	1.136	0.74	1.429	0.439	3.048	0.558	0.528	0.34	0.705	0.131	0.486	0.568	0.256	0.55	0.473	1.244	0.443	0.448
HSPD1	P10809	91	K	0.785	0.353	0.545	0.267	0.228	0.817	0.217	0.503	0.602	0.829	0.259	0.572	1.367	0.406	0.244	0.409	0.342	0.376	1.749	1.447	1.728	0.718	1.449	0.697	1.422	0.305	1.725	0.546	0.62	0.34	0.678	0.146	0.447	0.503	0.377	0.501	0.672	1.617	0.608	0.594
HSPA5	P11021	163	K	1.158	0.536	0.293	0.421	0.473	0.233	0.172	0.485	0.134	0.145	0.965	1.631	0.494	0.175	0.462	1.085	0.654	1.408	1.71	1.673	1.15	0.788	0.791	1.343	1.635	1.766	2.535	2.021	0.441	0.239	0.5	0.643	1.475	1.821	0.937	1.429	1.905	2.194	2.414	1.736
HSPA5	P11021	213	K	0.348	0.296	0.322	0.265	0.283	0.817	0.217	0.503	0.602	1.974	0.965	0.537	0.564	0.406	0.405	0.409	1.161	0.671	0.786	0.837	0.825	0.795	2.044	1.343	1.035	1.766	1.999	1.472	0.079	0.34	1.641	0.643	1.475	1.821	0.716	2.171	1.074	1.977	1.273	3.042
HSPA5	P11021	268	K	0.902	0.596	0.385	0.842	0.573	0.817	0.217	0.503	0.602	0.347	0.542	0.854	0.415	0.406	0.861	0.409	0.568	0.762	2.011	2.719	3.008	0.767	0.972	0.976	1.261	1.415	1.881	1.105	0.231	0.34	0.429	0.184	0.946	0.984	0.589	1.709	0.929	0.721	0.281	1.066
HSPA5	P11021	353	K	0.469	0.248	0.302	0.648	0.42	0.476	0.114	0.683	0.298	1.974	0.965	0.908	0.505	0.262	0.921	0.432	0.452	1.208	0.976	1.045	1.332	0.93	1.536	1.343	0.728	0.243	1.999	1.95	0.343	0.156	1.641	0.643	1.475	1.821	0.943	0.922	1.467	2.212	1.582	2.352
HSPA8	P11142	500	K	0.932	0.52	0.635	0.841	0.639	0.524	0.177	0.294	0.325	0.913	0.965	0.854	0.557	0.391	0.402	0.401	0.568	0.762	1.521	1.227	1.58	0.599	1.702	1.343	1.905	1.766	1.999	1.105	0.299	0.272	0.938	0.643	1.475	0.584	0.589	1.709	0.929	1.748	1.522	1.017
HSPA8	P11142	507	K	0.321	0.547	0.475	0.117	0.632	0.449	0.452	0.635	0.362	1.974	0.965	0.997	0.623	0.565	0.71	0.131	0.664	0.919	2.176	1.415	1.723	1.872	1.543	1.343	1.942	1.766	2.6	1.388	0.736	0.278	1.27	0.643	1.475	1.821	0.627	0.232	1.259	1.939	1.572	1.211
COL6A3	P12111	2474	K	0.932	0.52	0.635	0.417	0.336	0.387	0.071	0.221	0.296	0.197	0.965	0.854	0.557	0.184	0.404	0.108	0.568	0.563	1.513	1.227	1.727	1.092	1.702	1.343	1.123	1.766	1.607	1.023	0.892	0.17	1.641	0.643	1.475	0.257	0.589	1.709	0.461	1.748	1.216	1.066
CKB	P12277	307	K	0.932	0.52	0.635	0.956	0.718	0.817	0.217	0.503	0.602	0.632	0.058	0.347	0.557	0.406	0.488	0.409	0.371	0.342	1.513	1.227	1.727	1.092	1.702	0.246	0.708	0.51	1.194	0.619	0.892	0.34	0.361	0.224	0.409	0.303	0.337	0.396	0.177	0.893	0.553	0.53
ACTN1	P12814	420	K	0.641	0.52	0.635	0.327	0.25	0.817	0.217	0.12	0.087	1.974	0.965	1.072	0.557	0.406	0.488	0.409	0.476	1.065	1.18	0.57	1.727	0.659	1.702	1.343	1.413	1.766	2.167	1.463	0.892	0.34	1.641	0.643	0.361	1.821	0.788	1.328	1.34	1.687	1.715	1.415
XRCC6	P12956	596	K	0.932	0.52	0.635	0.612	0.511	0.946	0.105	0.389	0.111	0.731	0.428	0.804	0.557	0.093	0.313	0.264	0.472	0.353	0.943	0.99	0.576	1.092	0.834	0.637	1.19	0.669	2.285	0.918	0.892	0.36	2.169	0.335	0.716	1.905	0.494	1.218	1.057	1.756	1.38	1.172
ALAD	P13716	213	K	0.284	0.837	0.338	0.956	0.718	0.807	0.217	0.503	0.223	4.018	1.856	1.153	0.322	0.782	0.488	0.409	0.568	0.762	0.914	0.92	1.322	0.62	0.902	2.125	0.867	3.194	2.085	1.105	0.302	0.542	3.993	2.838	3.621	5.358	1.462	1.709	1.123	1.483	1.216	1.066
HSP90B1	P14625	95	K	1.263	0.438	0.322	0.828	0.75	0.543	0.129	0.505	0.325	0.708	0.373	0.984	0.51	0.337	0.976	0.237	0.207	0.842	2.272	2.746	2.459	0.605	1.265	0.443	3.337	0.64	3.878	1.182	0.371	0.258	1.484	0.407	0.431	0.532	0.545	0.986	1.14	1.308	1.558	1.234
H1-5	P16401	78	K	0.932	0.52	0.635	0.401	0.374	0.264	0.06	0.093	0.141	0.328	0.165	0.926	0.557	0.147	0.123	0.288	0.663	0.817	1.513	1.227	1.727	1.092	1.702	0.365	0.798	0.351	1.92	1.495	0.892	0.132	0.436	0.134	0.235	0.181	0.751	0.938	1.514	1.836	1.958	1.42
RPL35A	P18077	45	K	0.932	0.52	0.635	0.956	0.718	0.817	0.217	0.503	0.602	1.974	0.965	1.798	0.557	0.406	0.611	0.409	0.796	0.706	1.513	1.227	1.727	1.092	1.702	1.343	1.035	1.766	1.999	2.893	0.892	0.34	1.641	0.643	1.475	1.821	3.177	1.867	3.146	5.286	4.014	4.5
RPL7	P18124	77	K	0.396	0.52	0.563	0.675	0.718	0.46	0.217	0.503	0.602	1.261	0.322	0.254	0.637	0.406	0.202	0.409	0.388	0.762	0.905	0.775	0.904	0.55	1.406	1.122	0.45	1.222	1.02	0.232	0.306	0.34	2.384	0.379	3.096	2.635	0.274	2.196	0.464	2.11	0.919	0.36
NCL	P19338	429	K	0.249	0.52	0.242	0.609	0.536	0.683	0.13	0.237	0.14	1.98	0.589	0.711	0.525	0.202	0.333	0.304	0.508	0.632	0.947	0.852	0.887	0.537	1.288	0.692	1.037	1.471	1.84	0.755	0.361	0.19	2.281	0.277	0.957	1.964	0.473	2.138	0.76	2.246	1.306	1.241
VDAC1	P21796	61	K	0.336	0.416	0.403	0.241	0.124	0.817	0.217	0.503	0.602	0.918	0.542	0.788	0.412	0.406	0.488	0.409	0.542	0.635	1.118	1.085	1.002	0.704	0.654	0.901	1.026	0.685	0.933	1.094	0.192	0.217	0.696	0.58	0.905	0.832	0.568	0.759	1.043	1.849	1.034	1.102
BGN	P21810	82	K	0.932	0.52	0.071	0.209	0.17	0.325	0.092	0.17	0.062	1.974	0.965	0.854	0.557	0.145	0.223	0.338	0.568	0.762	1.513	1.227	1.727	1.092	1.702	1.343	1.035	1.766	0.698	1.105	0.892	0.223	1.641	0.643	1.475	1.821	0.589	1.709	0.929	1.748	1.216	1.066
NME2	P22392	26	K	0.855	0.316	0.385	0.521	0.331	0.817	0.217	0.503	0.602	1.974	0.965	1.224	0.342	0.406	0.748	0.409	0.638	0.939	1.087	1.201	0.77	0.648	0.735	1.343	0.936	0.196	1.999	1.882	0.277	0.34	1.641	0.643	1.475	1.821	0.875	1.286	1.765	1.688	1.447	2.388
NME2	P22392	49	K	0.769	0.594	0.455	0.369	0.718	0.817	0.217	0.503	0.135	0.648	0.377	0.79	0.829	0.094	0.488	0.409	0.611	0.684	1.349	1.186	1.598	0.738	0.938	1.343	1.503	0.912	3.059	1.028	0.732	0.34	0.924	0.336	1.149	0.525	0.594	1.129	0.751	1.569	1.223	1.183
RPS3	P23396	62	K	0.932	0.52	0.635	0.514	0.215	0.341	0.176	0.475	0.366	0.587	0.965	1.048	0.557	0.178	0.477	0.394	0.372	0.63	1.513	1.227	1.727	1.092	1.702	1.343	2.232	1.766	4.692	1.403	0.892	0.223	1.641	0.643	0.531	1.821	0.647	1.013	1.14	1.198	1.324	1.222
CFL1	P23528	19	K	1.105	0.407	0.707	0.818	0.718	0.509	0.217	0.503	0.455	0.864	0.264	0.735	0.658	0.266	0.488	0.409	0.354	0.592	1.989	0.822	2.902	1.114	2.179	1.087	1.921	0.925	4.678	1.184	0.809	0.34	1.054	0.345	0.734	0.518	0.423	1.497	0.872	1.074	1.058	0.82
CFL1	P23528	92	K	1.14	0.342	0.393	0.652	0.216	0.468	0.163	0.159	0.27	0.888	0.377	1.402	0.517	0.139	0.283	0.2	0.731	0.615	1.721	1.276	2.322	1.304	2.284	0.84	1.35	1.028	3.735	1.94	1.044	0.13	1.043	0.467	0.645	0.946	0.782	1.516	1.619	1.851	2.097	1.74
TKT	P29401	319	K	1.352	0.463	0.536	0.769	0.538	0.389	0.25	0.537	0.526	0.733	0.283	0.968	0.546	0.448	0.579	0.524	0.396	0.849	1.704	2.229	1.981	1.096	0.919	0.823	1.593	0.616	2.158	1.229	0.72	0.222	0.621	0.267	0.422	0.326	0.43	0.962	1.02	1.527	1.417	1.016
ATP5F1D	P30049	136	K	0.439	0.402	0.324	0.956	0.718	0.817	0.217	0.503	0.602	0.432	0.965	0.854	0.652	0.406	0.488	0.409	0.568	0.762	0.16	0.203	0.899	0.777	1.105	1.343	1.035	1.766	0.973	1.105	0.279	0.34	1.641	0.643	1.475	1.821	0.589	1.709	0.929	1.748	1.216	1.066
YWHAB	P31946	11	K	1.46	0.652	0.607	0.639	0.62	0.817	0.217	0.38	0.529	0.614	0.965	1.182	0.967	0.406	0.488	0.409	0.561	0.914	2.294	2.38	2.344	1.271	1.22	1.343	1.287	1.766	1.945	1.384	0.5	0.34	1.641	0.643	0.427	1.821	0.756	1.337	1.525	1.883	1.651	1.453
MYH9	P35579	299	K	0.932	0.52	0.635	0.556	0.442	0.376	0.098	0.241	0.311	0.27	0.291	0.768	0.557	0.125	0.184	0.218	0.496	0.853	1.513	0.772	1.727	1.092	1.702	0.284	2.136	0.698	3.184	1.401	0.892	0.207	0.705	0.254	0.29	0.232	0.538	0.769	1.11	1.609	1.104	1.478
MYH9	P35579	760	K	0.932	0.52	0.635	0.24	0.718	0.175	0.217	0.102	0.602	1.974	0.196	0.351	0.557	0.128	0.488	0.409	0.296	2.216	1.513	1.227	1.727	1.092	1.702	1.343	1.05	1.766	1.945	2.384	0.892	0.34	1.641	0.643	1.475	1.821	0.471	0.864	0.268	0.384	0.348	0.724
MYH9	P35579	8	K	0.932	0.52	0.635	0.959	0.556	1.228	0.136	0.366	0.204	0.997	0.542	0.61	0.557	0.268	0.146	0.374	0.346	0.566	1.513	1.227	2.664	2.232	3.374	0.993	1.418	2.288	3.3	0.993	0.892	0.202	1.048	0.187	0.83	0.927	0.382	1.18	0.745	1.818	0.594	0.739
MYH9	P35579	910	K	0.932	0.52	0.635	0.536	0.549	0.603	0.084	0.365	0.444	0.538	0.968	0.265	0.557	0.299	0.329	0.495	0.245	0.56	1.513	1.227	1.727	1.092	1.702	0.945	1.029	1.609	1.949	0.472	0.892	0.276	0.896	1.167	1.329	1.039	0.27	0.462	0.382	1.077	0.26	0.408
MYH10	P35580	1452	K	0.781	0.231	0.362	0.557	0.281	0.318	0.089	0.133	0.212	1.415	1.12	1.748	0.594	0.242	0.167	0.192	0.52	1.766	0.567	1.348	0.64	0.562	1.352	1.444	2.705	0.982	2.478	4.779	2.355	0.149	1.322	0.641	1.51	1.191	1.008	2.588	1.641	3.35	1.864	2.396
MYH10	P35580	620	K	0.932	0.52	0.635	0.019	0.027	0.082	0.217	0.014	0.602	0.142	0.135	0.44	0.557	0.406	0.488	0.409	0.426	1.716	1.513	1.227	1.727	1.092	1.702	0.246	1.035	0.188	2.642	3.977	0.892	0.34	0.372	0.222	0.443	0.254	1.051	1.205	0.522	0.672	0.887	1.122
RPL4	P36578	364	K	1.155	0.812	0.444	0.822	0.601	0.583	0.231	0.462	0.425	1.802	0.721	0.854	0.954	0.426	0.578	0.476	0.568	0.762	1.924	1.326	2.512	2.259	2.07	1.043	1.228	1.614	2.03	1.105	1.034	0.252	0.818	0.258	1.047	1.223	0.589	1.709	0.929	1.748	1.216	1.066
TALDO1	P37837	130	K	0.665	0.547	0.708	0.622	0.463	0.817	0.217	0.503	0.602	0.478	0.965	0.65	0.706	0.406	0.488	0.409	0.625	0.672	0.776	1.119	1.826	0.844	1.424	1.343	1.035	0.723	2.218	1.078	0.196	0.34	1.641	0.643	1.475	1.821	0.574	1.375	1.309	1.945	1.203	1.84
CAPZB	P47756	235	K	0.774	0.262	0.603	0.956	0.852	0.817	0.087	0.503	0.374	0.339	0.158	1.117	0.499	0.268	0.488	0.409	0.986	0.917	1.279	0.942	1.117	0.493	3.143	1.343	2.582	1.766	1.999	1.785	0.308	0.34	1.641	0.643	1.475	1.821	0.883	2.065	1.4	1.949	1.537	2.152
HINT1	P49773	21	K	0.682	0.493	0.403	0.299	0.231	0.814	0.156	0.269	0.24	1.083	0.241	0.854	0.373	0.13	0.434	0.299	0.568	0.762	1.051	0.879	1.905	1.067	1.535	0.422	0.514	1.348	1.532	1.105	0.831	0.313	0.78	0.331	0.711	0.874	0.589	0.631	0.125	0.683	1.216	0.486
MECP2	P51608	304	K	0.932	0.52	1.288	1.608	1.019	1.177	0.083	0.688	0.66	5.153	1.725	0.854	0.557	0.567	0.247	0.318	0.568	0.762	2.748	1.227	1.727	1.092	0.538	2.123	0.906	4.279	2.069	1.105	0.78	0.235	4.16	0.732	3.542	5.028	0.589	9.339	1.056	7.098	1.899	1.066
PRELP	P51888	277	K	0.932	0.52	0.195	0.481	0.497	0.327	0.101	0.246	0.18	1.974	0.965	0.854	0.557	0.128	0.158	0.151	0.568	0.762	1.513	1.227	1.727	1.092	1.702	1.343	1.035	1.766	1.04	1.105	0.892	0.538	1.641	0.643	1.475	1.821	0.589	1.709	0.929	1.748	1.216	1.066
CNN1	P51911	19	K	0.932	0.52	0.226	0.196	0.258	0.253	0.113	0.122	0.093	0.442	0.291	0.633	0.557	0.054	0.261	0.178	0.349	0.495	1.513	1.227	1.727	1.092	1.702	0.393	0.731	1.14	2.441	1.088	0.892	0.24	0.401	0.23	0.135	0.221	0.365	2.621	0.513	0.561	0.557	0.645
CRIP2	P52943	144	K	0.932	0.52	0.635	0.599	0.374	1.002	0.111	0.265	0.501	0.861	2.504	1.153	0.557	0.237	0.188	0.14	0.799	0.705	1.513	1.227	1.727	1.092	1.018	1.171	0.299	0.935	1.686	0.918	0.892	0.192	0.764	0.576	2.552	0.525	0.816	5.173	1.307	2.256	2.357	2.253
ACTB	P60709	50	K	1.379	0.843	0.784	0.715	0.542	1.052	0.133	0.406	0.193	1.526	0.389	1.075	0.092	0.169	0.318	0.028	1.283	0.878	3.338	2.501	2.801	2.348	3.996	1.184	1.512	1.263	3.762	1.995	1.469	0.387	0.947	0.767	0.937	0.441	1.054	2.684	1.247	2.276	1.614	1.706
PPIA	P62937	125	K	1.092	0.542	0.614	0.721	0.659	0.753	0.171	0.495	0.32	0.956	0.316	1.129	0.908	0.342	0.813	0.267	0.853	0.723	1.849	1.799	1.944	1.524	2.151	0.584	2.856	1.11	4.869	1.57	0.879	0.223	1.562	0.656	0.938	0.647	0.707	1.404	1.507	2.217	1.814	1.76
PPIA	P62937	131	K	1.534	0.49	0.719	0.821	0.572	0.685	0.201	0.5	0.52	0.92	0.461	0.877	0.809	0.442	0.728	0.474	0.648	0.888	2.002	2.019	2.095	1.119	1.652	0.819	3.806	1.089	5.811	1.299	0.877	0.26	1.334	0.493	0.859	0.932	0.523	1.127	1.348	1.644	1.846	1.435
PPIA	P62937	28	K	0.645	0.469	0.531	0.48	0.114	1.326	0.061	0.224	0.088	0.428	0.405	0.71	0.31	0.28	1.315	0.268	0.332	0.892	1.706	0.466	4.167	1.133	2.435	1.011	0.364	1.521	4.785	0.406	1.068	0.312	0.855	0.411	0.799	0.518	0.264	1.265	0.154	0.441	0.562	0.528
RPS27A	P62979	48	K	1.378	0.825	1.221	0.645	0.592	0.613	0.236	0.454	0.376	0.426	0.216	1.252	1.432	0.532	0.371	0.115	1.724	1.109	2.541	1.811	4.53	4.061	3.637	0.369	1.276	0.469	2.032	2.021	3.974	0.306	0.57	0.234	0.414	0.41	0.732	1.667	1.389	1.9	1.556	1.737
RPS27A	P62979	6	K	0.891	0.156	0.635	1.125	1.024	1.863	0.229	1.114	0.556	0.357	0.355	0.796	0.563	0.404	0.59	0.246	3.183	0.267	1.143	1.996	2.13	3.029	3.436	0.505	2.166	0.657	3.431	0.849	1.57	0.281	1.278	0.276	0.658	0.605	0.465	0.653	0.562	1.293	1.094	1.216
SARNP	P82979	10	K	0.751	0.303	0.911	0.601	0.376	0.817	0.217	0.185	0.162	1.623	0.464	0.489	0.198	0.406	0.488	0.409	0.402	0.658	1.12	1.31	1.12	1.307	2.005	0.929	0.901	1.091	1.818	0.474	0.535	0.34	1.353	0.728	0.98	1.421	0.332	2.909	0.834	5.149	3.234	0.55
H3-3A	P84243	28	K	0.456	0.52	0.45	1.058	0.718	0.817	0.217	0.273	0.602	2.407	1.365	0.594	0.171	0.59	0.488	0.409	0.556	0.301	0.798	0.575	1.134	0.325	1.374	1.247	0.812	3.392	2.005	0.926	0.304	0.34	3.699	0.828	2.196	4.302	0.426	10.213	0.776	6.133	1.36	1.179
LMNB2	Q03252	81	K	0.932	0.52	0.247	0.468	0.86	0.441	0.258	0.533	0.295	0.685	0.965	1.389	0.557	0.161	0.278	0.409	0.301	0.835	1.513	1.227	1.727	1.092	1.702	1.343	1.035	1.766	2.916	1.689	0.892	0.203	1.641	0.192	1.475	1.821	1.348	1.528	1.541	1.65	1.831	1.301
PRDX1	Q06830	35	K	0.71	0.342	0.404	0.287	0.627	0.168	0.217	0.503	0.602	0.281	0.965	0.652	0.469	0.406	0.488	0.409	0.359	0.908	1.193	0.908	1.28	0.685	0.841	1.343	1.268	1.766	2.226	0.869	0.491	0.34	1.641	0.643	1.475	1.821	0.361	1.373	0.796	1.863	0.716	0.825
ECH1	Q13011	231	K	0.318	0.334	0.108	0.956	0.718	0.817	0.217	0.503	0.602	1.456	0.965	0.854	0.555	0.406	0.488	0.409	0.568	0.762	0.93	0.529	1.291	0.623	1.18	1.343	0.214	0.282	0.87	1.105	0.492	0.34	1.641	0.643	1.475	1.821	0.589	1.709	0.929	1.574	1.216	1.066
TCOF1	Q13428	637	K	0.352	0.374	0.354	0.295	0.293	0.388	0.146	0.143	0.293	1.732	0.548	0.854	0.231	0.144	0.251	0.278	0.568	0.762	0.605	0.494	0.959	0.259	0.971	0.601	0.22	0.894	0.629	1.105	0.41	0.076	1.013	0.221	0.986	1.593	0.589	0.915	0.929	1.748	1.216	1.066
CTTN	Q14247	110	K	0.288	0.52	0.517	0.641	0.316	0.595	0.082	0.287	0.527	1.436	1.064	0.854	0.08	0.332	0.169	0.117	0.568	0.762	0.945	1.011	1.538	1.242	1.499	0.823	0.336	0.737	1.197	1.105	1.191	0.186	2.012	0.363	1.224	2.568	0.589	1.884	0.929	1.44	0.912	1.066
PPP2R5D	Q14738	572	K	0.171	0.343	0.133	0.467	0.207	0.236	0.217	0.503	0.166	2.364	0.364	0.854	0.417	0.406	0.488	0.409	0.336	0.762	0.612	0.259	1.201	0.493	0.925	0.859	0.334	1.43	0.991	1.105	0.238	0.34	2.608	0.329	1.74	2.477	0.589	1.275	0.929	2.024	1.216	1.066
EIF4H	Q15056	123	K	0.767	0.325	0.477	0.626	0.718	0.656	0.217	0.503	0.499	2.077	1.015	0.333	0.451	0.406	0.488	0.409	0.568	0.762	1.221	1.161	1.21	0.855	1.81	1.469	0.633	2.534	1.596	1.105	1.462	0.34	1.807	0.519	1.556	2.756	0.589	3.297	0.929	1.729	1.086	1.066
PLEC	Q15149	1718	K	1.19	0.547	0.428	0.728	0.74	0.614	0.147	0.339	0.482	1.974	0.965	1.248	0.582	0.381	0.406	0.22	0.639	1.273	1.304	0.846	1.675	0.866	1.402	1.343	1.035	1.766	1.161	1.657	0.859	0.292	1.641	0.643	1.475	1.821	1.135	0.977	1.572	2.555	1.944	1.698
PAWR	Q96IZ0	227	K	0.566	0.52	0.457	0.382	0.142	0.337	0.217	0.182	0.602	0.362	0.888	0.854	0.137	0.406	0.488	0.409	0.568	0.762	0.779	0.388	2.03	1.727	2.314	0.841	0.184	1.073	0.664	1.105	1.726	0.34	1.299	0.295	0.897	1.455	0.589	1.535	0.929	1.431	1.216	1.066
PARK7	Q99497	148	K	1.016	0.862	0.56	0.5	0.64	0.26	0.216	0.614	0.222	0.221	0.965	1.587	1.488	0.327	0.586	0.209	0.664	0.893	1.856	1.499	1.488	1.327	1.337	1.343	1.669	1.766	2.967	1.72	1.098	0.215	0.599	0.643	1.475	1.821	1.002	1.178	1.526	2.055	1.648	1.576
RRBP1	Q9P2E9	1159	K	1.047	0.44	0.93	0.733	0.923	0.407	0.302	1.003	0.391	0.268	0.965	1.304	0.923	0.346	0.675	0.855	0.785	0.805	1.363	1.271	1.199	1.283	1.31	1.343	1.769	1.766	1.999	1.41	0.892	0.362	1.641	0.643	1.475	1.821	0.984	1.26	1.454	2.037	1.81	1.374
RALY	Q9UKM9	4	K	0.932	0.52	0.635	0.279	0.155	0.205	0.081	0.111	0.223	1.899	0.847	0.108	0.557	0.056	0.18	0.216	0.568	0.762	0.339	1.227	0.463	1.092	1.702	1.115	0.608	1.567	1.14	1.105	0.892	0.144	2.606	0.411	1.137	3.032	0.208	1.252	0.929	1.316	1.216	1.066
SSR3	Q9UNL2	103	K	0.424	0.539	0.321	0.956	0.718	0.817	0.217	0.503	0.602	1.974	0.965	0.329	0.178	0.406	0.488	0.409	0.497	0.947	0.96	1.139	0.424	0.525	0.891	1.343	1.035	1.766	1.999	1.105	0.21	0.34	1.641	0.643	1.475	1.821	1.222	1.014	2.316	4.199	0.432	2.136
THRAP3	Q9Y2W1	375	K	0.428	0.28	0.166	0.158	0.718	0.178	0.217	0.503	0.195	1.529	0.861	0.854	0.42	0.406	0.488	0.409	0.286	0.762	0.278	0.495	0.626	0.332	0.633	1.111	0.494	1.345	0.99	1.105	0.275	0.34	1.855	0.327	1.41	2.21	0.086	1.135	0.929	1.888	1.216	1.066

## Sheet: Table S4B
Table S4B: 762 proteins were associated with GI tumor stages and could separate histopathologically aggressive from stage I cancers, related to Figure 3.
Protein Name	Uniprot Accession ID	LT2	LT4	LT5	PT1	PT2	PT5	PT7	PT8	PT10	CT2	CT3	GT1	LT10	PT3	PT4	PT9	GT8	GT10	LT1	LT3	LT6	LT7	LT8	CT1	CT4	CT6	CT9	GT4	LT9	PT6	CT5	CT7	CT8	CT10	GT2	GT3	GT5	GT6	GT7	GT9
IGKV2-24	A0A0C4DH68	0.266871	0.19882	1.10967	1.06457	1.9489	2.15943	1.15095	0.514305	1.18055	6.22411	0.982306	1.27593	0.316664	1.27826	0.775504	0.651844	0.786147	0.449266	0.175383	0.30347	0.240526	0.400617	0.258497	1.22801	0.453929	0.352571	1.31719	0.630229	0.305488	0.487916	0.335482	0.293403	0.700946	1.12701	1.29335	0.463338	0.649842	0.793992	0.569249	0.805595
TARS3	A2RTX5	0.371657	0.39747	1.10188	0.531439	0.89717	0.640351	0.6387	0.985085	0.805762	0.637036	0.57796	1.1889	1.1921	1.27615	0.98018	0.941467	0.958806	0.652136	1.06602	1.09988	2.35889	1.06145	1.02704	0.94985	0.71921	1.24532	1.19714	0.708922	1.12611	1.31743	1.12551	1.16855	0.864499	0.754722	0.710199	0.654156	0.591943	1.70696	0.747087	0.766774
SBNO1	A3KN83	0.427207	0.92869	0.593163	0.364561	0.168325	0.965419	0.495298	0.349571	0.205449	2.0497	1.26119	1.0227	0.823186	0.866967	0.30565	0.907939	1.31402	0.914041	1.02365	1.49787	1.2614	0.801743	0.652895	0.683382	1.29097	1.61153	0.74859	1.14469	0.680988	0.53265	6.07141	2.29541	1.58501	1.16427	1.13691	2.64929	1.66395	1.03415	2.0597	1.87224
CNOT1	A5YKK6	0.986013	0.780461	0.749631	1.01655	0.826953	1.06997	0.806656	0.894072	0.788118	1.23775	1.33047	1.12849	0.438655	0.897351	0.996564	1.26577	1.11008	1.0482	1.09495	1.50157	1.21336	0.722116	0.876596	1.33407	1.31318	1.36233	1.20604	1.13056	0.818655	0.704604	1.73387	1.36251	1.23207	1.39268	1.15059	1.30225	1.34735	1.28424	1.2709	1.18504
UNC119B	A6NIH7	1.08737	1.04435	1.10188	0.91049	0.269331	0.903409	1.39147	0.970006	0.986932	1.50133	0.862747	0.990861	1.1921	0.836411	0.808593	0.385483	0.885024	1.4264	0.399198	0.450822	0.312687	1.06145	0.788633	0.959914	1.0596	1.52191	1.55861	1.25032	1.12611	0.775883	2.34821	1.07516	1.48157	1.36642	1.08002	1.29431	0.96616	1.22127	1.66647	1.38677
KIF2A	O00139	0.341051	0.381453	0.281034	0.901144	0.679291	0.800161	0.692946	0.76786	0.714202	1.49149	0.979883	1.28445	2.2938	0.719927	0.532098	0.83679	0.979579	0.947658	0.737737	1.608	0.840772	0.095812	0.569264	1.18572	1.3979	1.38369	1.3977	1.42924	0.653736	0.667764	1.93109	1.27503	1.85351	1.8239	0.846168	1.51459	1.27526	0.768721	1.34363	1.25605
DDX39A	O00148	0.508299	0.227762	0.850311	0.343836	0.915358	0.505657	0.52432	0.805646	0.624596	2.18162	1.79343	1.31244	0.092127	0.660621	0.229913	0.753875	2.54435	1.05141	0.949539	1.61838	1.55807	0.552126	1.14334	1.31202	1.7442	2.1614	1.30916	1.29969	0.226424	0.898918	3.51817	2.43179	1.94546	1.18117	1.60756	1.64556	2.14031	0.94958	2.65926	1.76689
SUPT5H	O00267	1.06426	0.3317	0.663393	0.936752	0.931774	1.18819	1.12394	0.941843	0.973377	1.58377	1.1182	1.22808	0.530532	0.875545	1.13196	0.650969	1.328	1.54635	1.31109	1.23872	0.920719	0.861982	1.22698	1.14723	1.31007	1.07113	1.18636	1.30517	0.572438	0.942982	2.24306	1.70079	1.38085	1.06764	1.48875	1.64532	1.49699	1.49734	1.58556	1.29255
PDHX	O00330	1.13838	0.98329	0.27871	0.477694	0.469851	0.394224	0.449893	0.56804	0.526221	1.13268	0.798927	0.700204	0.823457	0.562299	0.76929	0.433072	0.58406	0.66763	1.13565	1.21798	1.53558	1.24849	0.427298	0.730041	0.870115	1.29758	0.732511	0.651443	1.57659	0.465546	1.46322	0.998308	1.30699	1.09449	0.925384	0.841113	0.895013	1.07928	0.8845	1.45234
SAP18	O00422	0.324749	0.361772	1.18194	0.851552	0.650238	0.821941	1.28307	0.878416	0.967828	1.65326	1.32559	0.725749	0.767404	0.701489	1.18355	0.470292	0.86699	0.755939	0.661718	0.62238	0.417921	0.807822	0.753878	1.24745	1.39846	1.42519	1.56241	1.03372	0.928907	1.01637	2.40127	2.07858	1.85893	1.79071	0.813878	0.700494	0.733215	1.13971	1.72639	0.832661
PIK3C2A	O00443	0.484772	0.395609	0.892693	0.889362	0.525114	0.830976	0.246446	0.773093	0.574468	1.19889	0.945485	1.54927	1.16049	0.416022	0.895081	0.434664	1.09745	1.16784	1.30466	1.92541	1.01104	0.721524	1.20957	1.1405	1.42822	1.80946	1.24477	1.06722	0.326055	0.799112	2.36453	1.4741	1.33483	1.53035	1.78337	0.905765	2.98597	1.79959	1.26833	1.78444
PES1	O00541	1.00802	0.848496	1.10005	0.842426	0.820289	0.927563	0.330938	0.521891	0.476394	2.24716	1.22114	0.931167	1.53004	0.396513	0.928979	1.42983	0.93462	0.92737	0.584612	2.2714	0.655592	0.972673	0.812738	1.25072	1.62747	1.63378	1.13304	1.08276	0.515992	0.550849	2.48225	1.91853	2.0121	2.11285	1.0506	2.19074	1.63039	1.41758	1.59199	1.53032
MPHOSPH10	O00566	0.614997	0.529919	0.389742	1.26732	0.631528	0.887188	0.718976	0.851725	0.948081	2.0466	1.53435	0.714628	0.573295	0.5527	1.22111	0.30896	0.185394	0.622745	0.796742	1.1425	0.573535	0.626501	0.687636	1.10063	1.1334	2.15003	1.62484	0.857579	0.469473	0.884683	2.92826	2.22293	2.56546	2.37337	1.1199	1.68676	0.882685	0.995576	1.40585	1.38511
DDX3X	O00571	0.587478	0.629879	0.676064	1.20796	1.03399	1.27419	0.974115	1.19872	1.13468	1.32273	1.29533	1.05327	0.496039	1.06597	1.24139	0.373297	1.06312	1.05032	1.06864	1.2381	1.05262	0.557458	0.931903	1.22591	1.18158	1.21217	1.10239	1.0683	0.433418	0.952191	1.79917	1.46897	1.37976	1.34692	1.00946	1.62129	1.18739	1.24185	1.69077	1.28611
ISLR	O14498	1.08737	1.04435	1.20053	3.31066	10.6496	6.43438	3.18229	5.99159	3.66974	0.014518	0.191082	0.038138	1.1921	3.83596	0.580841	7.57369	0.560123	0.730594	0.008809	1.09988	1.06794	1.06145	0.022782	0.260732	0.039224	1.21619	1.16682	0.748469	1.12611	3.63765	0.019708	0.152478	0.169625	0.166467	0.024729	1.52068	0.120146	0.032066	0.191466	0.187917
ADAM10	O14672	0.415734	0.486389	0.899341	1.11644	0.651587	0.844457	0.519595	0.700651	0.667645	0.819682	1.51669	1.17703	0.949924	0.341121	0.683073	0.514606	1.76258	0.749226	0.888731	1.27129	0.364032	1.00137	0.850307	1.00392	1.30188	0.754159	0.965638	0.643329	0.75089	1.41939	1.36678	0.786791	0.765944	0.856529	1.36391	0.78097	1.40274	1.95634	1.15194	1.59191
PRMT5	O14744	0.685296	1.13077	0.705584	0.877639	0.521657	0.749186	0.616071	0.421954	0.560426	1.03468	1.07478	1.03763	0.724326	0.563041	0.871384	0.55483	1.31284	0.95976	1.51982	0.842896	1.25712	0.820572	0.981663	1.16534	1.42179	1.19104	0.996356	1.3962	0.862104	0.635564	1.57179	1.68279	1.34594	1.46694	1.3473	1.52744	1.23244	1.42577	1.97813	1.4053
NRP1	O14786	0.410445	0.874475	3.61763	0.768458	1.68533	2.15926	1.75933	1.69191	1.48911	0.2284	0.303582	1.25079	0.766557	0.842251	0.807036	1.33831	1.55383	3.01337	1.45873	2.32024	0.34425	1.37455	2.47752	0.536957	0.580483	0.69015	1.05962	1.63053	0.726456	1.05286	0.218603	0.678685	0.367261	0.383594	0.879585	1.10234	0.916035	0.337328	0.638764	0.66064
POLR3A	O14802	1.08737	0.26687	1.10188	0.629212	0.604873	0.616988	2.08329	0.427829	0.353709	1.48263	1.50489	0.583011	1.1921	1.79839	0.572913	1.48104	0.37778	0.69949	1.06602	0.380828	0.861206	1.06145	0.345409	1.18508	1.99486	2.02463	0.906597	0.489709	1.12611	0.433339	4.01752	2.78535	2.71223	3.14661	0.671259	0.348682	0.732163	1.49552	2.36319	0.782048
TAX1BP3	O14907	1.08737	1.04435	2.11015	2.17066	1.47626	1.50652	1.68495	1.99222	1.70464	1.06446	1.02229	0.609039	0.707706	1.61017	0.860686	1.35616	0.554879	0.49705	0.239615	1.09988	1.06794	1.06145	1.02704	0.755358	0.853873	1.36134	1.01362	0.562282	0.231316	1.98687	0.723976	0.987635	0.924696	0.644199	0.627907	1.13457	0.582657	1.07139	0.485213	0.569489
HAT1	O14929	0.190412	0.411618	0.258665	0.804839	0.496453	0.410395	0.4796	0.650147	0.612301	2.17787	1.97054	0.922086	0.263858	0.44407	0.56032	0.369475	2.02623	1.59364	1.30596	0.570245	0.887298	0.382524	0.835567	1.37579	1.63093	1.55293	1.85109	1.816	0.349621	0.639169	5.46886	2.40534	2.18428	1.72477	1.88823	1.73304	1.3023	1.09537	1.80773	1.44426
XPO1	O14980	0.984461	1.03097	0.679683	1.18009	1.34141	0.562109	1.12919	1.22177	1.16761	1.04712	1.49539	1.03487	0.723436	1.4102	0.776491	0.938794	1.14475	1.16675	1.33579	1.43112	0.995791	0.886486	0.885777	1.33272	0.857068	1.34568	0.976537	1.18927	0.815019	1.08272	1.34802	1.54087	1.38451	1.12435	1.22007	1.54157	1.29883	1.26342	1.9285	1.13471
POLR1C	O15160	0.76706	0.550937	0.308131	1.18576	1.20012	0.891873	0.744155	0.69511	0.752566	2.3884	1.37844	1.25428	0.216673	0.899831	1.0009	0.635343	1.33671	1.33561	0.463956	1.37255	0.552121	0.429715	0.63073	1.60452	1.39863	3.07199	1.25641	1.48605	0.390181	0.856674	3.12058	2.00212	2.28216	2.10746	1.34887	1.74292	2.00898	1.34506	2.03214	1.54441
WDR46	O15213	1.08737	1.04435	1.10188	0.412853	0.250664	0.235308	0.452633	0.242508	0.324521	2.14085	1.00269	1.28691	1.1921	0.452701	0.651143	0.428557	0.805597	1.41961	0.508851	0.86065	1.06794	1.06145	1.02704	0.999823	1.15346	2.7886	1.23276	1.50787	1.12611	1.07355	3.00497	2.53345	2.6309	1.28698	1.09562	2.41054	1.26349	1.16626	2.81037	2.96927
SPTLC1	O15269	0.428214	0.698499	0.41679	0.837867	1.20813	0.900896	0.455436	1.08234	0.79371	1.63917	1.84718	1.38166	0.13986	1.23748	0.834981	0.880581	1.89561	0.805311	0.815254	1.01594	0.543414	0.28257	0.461343	1.49584	1.47735	1.70711	1.16482	1.3885	0.152648	0.902874	2.94128	1.2271	1.75052	1.60998	1.46911	1.95281	2.02178	2.50483	1.60533	1.63596
INPPL1	O15357	1.1374	2.11952	0.305747	1.15496	0.984104	1.24645	0.935036	1.37878	1.09168	1.07424	1.37851	0.968044	0.543904	1.07881	0.676213	0.643382	1.01905	1.12179	0.582419	0.799561	0.902396	0.702874	0.26998	1.24084	1.25358	1.59634	1.35779	0.808164	0.651087	0.748102	2.11133	1.4076	1.30905	1.37032	0.897234	2.31331	1.16388	1.30489	1.97927	1.06427
EIF3H	O15372	0.860228	0.787174	0.91625	0.888364	0.92388	0.897289	0.976633	0.833341	0.790626	1.08357	0.950813	1.07096	1.09233	0.668317	1.19648	0.791693	1.00836	0.90937	1.28668	1.36845	0.840312	0.687029	0.974453	1.07923	1.13255	1.03815	1.06597	1.0216	0.757857	0.961055	1.57335	1.07319	1.34728	1.09113	1.27264	1.10362	1.18971	1.13073	1.19859	1.20059
TLR3	O15455	1.08737	1.04435	0.901455	1.97752	0.738806	0.274295	1.50611	1.4774	2.23427	0.758551	0.511941	0.683669	1.1921	0.951535	1.85882	1.03113	1.4616	0.467279	1.06602	1.09988	0.270141	1.06145	1.02704	0.539683	1.22314	0.29485	0.557727	0.363355	1.12611	1.80303	0.68989	0.33403	0.523803	0.279028	0.442913	0.214444	0.435147	0.314923	0.43648	0.269426
DHX15	O43143	0.924966	0.713884	0.499947	1.06728	1.16806	1.08606	0.957783	1.04265	1.04313	1.53624	1.16707	1.17068	0.491412	1.06462	1.24483	0.39585	1.27649	1.04181	1.15355	1.61874	0.77757	0.8004	0.871828	1.44857	1.40142	1.16957	1.35423	1.25058	0.744803	1.06462	1.78347	1.42054	1.42151	1.40675	1.31847	1.10283	1.32228	1.22801	1.50004	1.5407
CYB5B	O43169	2.67202	1.7832	0.78856	0.903559	1.17779	1.00865	0.716435	0.848336	1.09937	1.07132	0.712104	0.614416	1.29841	0.77085	0.820093	0.80462	0.921137	0.950421	0.843385	0.58275	0.747026	0.75623	0.516872	0.956479	0.886026	1.52535	0.790077	0.824434	1.56755	0.756728	1.2685	1.88288	2.15778	2.04381	0.664312	0.615125	1.55326	2.64212	1.06243	1.39078
PRPF4	O43172	1.38567	0.428645	0.303599	1.0577	0.841967	0.803253	0.741265	0.941265	0.760327	1.72073	1.49154	1.34045	0.12	0.789215	0.993796	0.260791	1.37252	1.15353	1.66849	2.15058	1.24514	0.594216	1.03909	1.34274	1.34134	2.11127	1.49753	1.36668	0.362121	0.889178	2.76802	1.88438	1.40916	1.54319	1.22823	1.67455	2.03214	1.42897	2.02357	1.36144
NDUFS4	O43181	0.631804	0.80991	1.4037	0.991722	0.79454	0.483579	0.826806	0.893723	0.717486	0.597393	0.731278	0.937276	0.794523	0.693197	1.20091	0.56909	0.462017	0.512568	0.340998	0.49677	0.31724	0.357173	0.674602	0.684259	0.928253	0.22636	0.821111	0.491487	0.670228	0.903363	0.527732	0.590292	0.452119	0.277272	0.733971	0.474607	0.577324	0.287976	0.675168	0.914324
ZW10	O43264	1.02569	1.1239	0.654159	0.923083	0.93561	0.33045	0.72957	0.823907	0.855002	1.12352	1.36192	1.60084	0.333895	0.78282	0.738623	0.541441	1.12926	0.886693	1.49614	1.47825	0.986764	0.686298	0.745677	1.39808	1.15976	1.09153	0.816674	1.30211	0.607159	0.780359	1.21875	1.50852	1.44797	1.07326	1.72827	1.14455	1.58204	1.4593	1.79434	1.48883
HNRNPR	O43390	0.967123	0.787944	1.22704	1.11504	1.21439	1.09253	1.30349	1.14254	1.19149	1.39239	1.15039	0.977661	0.699471	0.943163	1.34736	0.189535	0.969614	1.03773	0.678557	1.00008	0.768487	0.741681	1.07442	1.07538	1.12386	1.23958	1.26641	0.988966	0.931466	1.04693	1.36068	1.49758	1.3625	1.30799	1.02058	1.39526	1.05095	1.00937	1.58342	1.09004
EMC8	O43402	0.936013	0.727257	0.430664	0.843459	0.706477	0.101744	0.505354	0.66228	0.708896	0.962922	1.09281	1.56688	0.309797	0.157884	0.782236	0.27194	1.51614	1.26429	0.693524	1.38309	0.999417	0.321088	0.31532	0.949468	0.838842	1.0666	1.10169	1.41334	0.284084	0.772106	1.27035	1.27519	1.28777	0.946038	1.54455	2.2382	1.88636	1.66115	1.38371	2.00077
PPIH	O43447	0.727931	0.494231	0.669395	1.0526	0.936165	0.905063	1.36477	1.21573	1.33606	1.56326	1.18861	1.10904	0.234152	0.902404	0.853855	0.846739	1.27306	1.15211	1.32738	1.26154	0.914455	0.399551	0.797277	0.95876	1.22175	1.19951	1.14325	1.2533	0.492459	1.20829	3.05775	1.18472	1.37275	1.13022	1.33774	2.38742	1.35821	1.14201	1.50079	1.11959
PROM1	O43490	1.08737	1.85155	1.10188	0.946996	0.388427	1.50827	0.299749	0.709184	0.563885	0.824943	0.454208	0.664012	1.1921	0.609483	0.942063	0.775757	1.14254	0.892679	1.06602	1.09988	1.06794	1.06145	1.02704	0.118906	0.103766	0.767633	0.068781	0.759153	1.38664	0.679838	0.528937	2.07482	1.04234	3.88018	1.55335	0.808026	1.20114	2.98567	5.7012	0.2648
WIPF1	O43516	0.418606	0.241114	0.599011	0.885423	1.59117	1.57432	2.13795	2.48338	3.82199	0.69478	0.617891	0.263231	0.177711	2.15385	0.912743	1.80784	0.305643	0.487494	0.430429	0.790644	0.451818	0.362073	0.256474	0.930234	0.773458	0.487427	0.944203	0.272728	0.11128	0.911069	0.386529	1.02316	0.754217	0.714516	0.334371	0.364623	0.393152	0.30342	0.3124	0.101478
BUB3	O43684	0.899515	0.611747	0.679478	0.983277	0.94055	0.95126	0.834466	0.880981	0.890699	1.45888	0.967381	1.44624	0.199487	0.857803	0.931667	0.385194	1.23792	1.23486	1.06506	1.40078	1.2526	0.686084	1.07608	1.10756	1.33084	1.37532	1.29366	1.44443	0.570012	0.90231	2.03172	1.67144	1.11707	1.26787	1.35765	1.75434	1.47392	1.12084	1.97835	1.49848
TRIAP1	O43715	0.787465	0.512539	1.06354	0.649491	0.471753	0.318304	0.383461	0.453077	0.501131	1.54283	1.33739	0.988083	1.46556	0.3484	0.612507	0.415266	0.978401	0.97339	0.593342	0.703699	0.507818	0.894637	0.54652	0.793416	1.10155	1.70842	0.958285	0.956226	1.43949	0.573511	0.811815	1.03661	1.70928	1.98696	0.968047	1.05858	1.00822	1.03361	1.1021	1.00531
NUDT21	O43809	0.929046	0.82783	0.662722	0.965608	0.93342	0.64252	1.0596	0.90174	1.07157	1.74864	1.32604	1.17267	0.617066	0.897691	0.953043	0.674917	0.769099	1.16205	0.997195	1.16635	1.06761	0.899519	0.933952	1.18827	1.34324	1.50726	1.44253	1.24723	1.09781	0.948901	1.4137	1.82086	1.44082	1.28118	1.13597	1.48988	1.12183	1.1315	1.61303	1.39251
LANCL1	O43813	1.50777	1.1368	1.22756	0.86277	0.938301	0.421614	1.21436	0.917991	0.761062	0.55891	0.633651	0.605217	1.26642	1.00893	0.827431	0.950848	0.695235	1.76496	1.05165	0.689278	0.915035	1.66459	1.17313	0.526662	0.578001	0.699794	0.800644	1.06867	0.823346	0.989009	0.491841	0.730868	0.620833	0.497867	0.790986	0.689842	0.60982	0.421298	0.57263	0.791708
RRP9	O43818	0.805785	0.583485	0.153041	0.778416	0.646044	0.640641	0.373774	0.70655	0.59542	1.92235	0.824371	1.40858	1.41928	0.747241	1.13073	0.544187	1.37755	1.26713	1.99362	1.72886	1.18079	1.42008	0.661824	1.26554	1.62636	1.77257	1.65719	0.869672	0.632731	0.533377	3.38466	1.66581	2.16798	1.04518	1.40898	2.14786	2.04011	1.23937	2.02871	2.26691
NRDC	O43847	0.953729	1.00808	1.1245	1.22904	0.790571	0.844757	0.453523	1.0449	1.03067	1.48567	1.07228	1.24084	0.705337	0.658517	0.82006	1.29864	1.55686	1.04967	1.47409	1.54821	1.6111	0.871123	1.4958	1.7851	1.39529	0.971581	1.03067	1.15943	1.2902	0.836597	1.61983	1.60379	1.62071	1.45207	1.16026	1.19517	1.29551	1.64932	1.67957	1.2027
ORC5	O43913	1.08737	1.04435	1.10188	0.954309	0.905328	0.959884	0.975377	0.988327	0.993656	1.23821	1.07883	0.539675	1.1921	0.970254	0.689167	0.945762	0.953342	1.12683	1.06602	0.921667	0.404986	1.06676	1.02704	1.01989	0.790888	1.58364	0.458534	1.70465	0.317924	0.904778	2.61025	1.89257	0.869528	0.921006	1.45453	1.87544	1.68985	1.60106	2.3647	1.48517
ORC4	O43929	1.08737	1.04435	1.10188	0.954309	0.905328	0.959884	0.975377	0.161606	0.993656	1.76025	2.16734	0.701811	1.1921	0.970254	0.778205	0.945762	0.919578	0.406952	0.337005	0.523734	1.06794	1.06145	0.206189	1.09888	0.849826	1.47295	1.08066	0.850385	1.12611	0.312611	5.20441	2.57748	1.25979	1.22044	1.08155	1.57542	1.25025	1.4916	2.45877	1.11331
RAD21	O60216	1.02594	0.822606	0.167391	1.00769	0.884778	1.05344	1.05268	0.852626	1.04104	1.16349	1.02984	1.18763	0.553334	0.704682	0.986378	0.631074	1.28723	1.17575	1.13206	0.902894	0.873653	0.520896	0.564848	0.968886	1.13674	1.28086	1.27722	1.20325	0.65062	0.968132	2.20728	1.57722	1.20128	0.703149	1.31174	1.68274	1.92384	1.07569	1.94853	1.49709
DHX16	O60231	0.924609	0.501493	0.622646	0.587802	1.06515	0.583837	0.287493	0.612051	0.427292	2.25576	1.46048	1.18966	0.529	0.412176	0.772631	0.348263	1.32988	1.00784	0.712591	1.3033	1.11553	0.637186	0.736274	1.14321	1.48303	1.95004	1.14686	1.26609	0.748523	0.983516	2.07699	2.6804	1.55135	1.23738	1.44111	2.2678	1.15613	1.57858	1.75289	1.60445
SMARCA5	O60264	0.230358	0.056447	0.069752	1.28348	1.29621	1.26337	0.848704	0.925535	0.941189	2.53403	1.50808	1.17584	0.402596	0.868568	0.974477	0.104992	1.02114	1.00638	0.942823	1.04526	0.565506	0.166689	0.4652	1.24371	1.6774	2.35054	1.57986	1.27407	0.415376	1.26258	3.13059	1.74556	2.84863	1.98224	1.25768	2.33127	2.04421	0.933709	2.26351	1.56495
URB1	O60287	0.269101	0.26425	0.434623	0.302506	0.073232	0.33361	0.399293	0.563593	0.380857	1.97013	1.4428	0.547824	1.69915	0.369521	0.407644	0.45795	0.499345	0.639728	0.140633	3.52238	1.01992	0.304783	0.357317	0.265951	0.967032	4.32105	0.622867	0.521462	0.075229	0.213437	4.66595	2.29525	3.99036	2.365	0.515195	2.61511	1.07652	0.862108	1.73889	2.08087
KDM1A	O60341	0.924891	0.445218	0.525105	0.849554	0.858818	0.892256	0.801606	0.7781	0.783053	1.92715	1.53152	1.15028	0.123041	0.861441	1.05862	0.577846	1.68947	1.30072	0.959694	1.4674	0.76782	0.641483	0.796011	1.13634	1.32047	1.62838	1.45002	1.40325	0.261613	0.657519	2.29596	1.57486	1.19298	1.51671	1.34858	2.88334	1.48159	1.41072	1.58833	1.42775
TBC1D4	O60343	0.684141	0.936009	0.977637	0.758013	0.400041	0.650954	1.11878	0.639	0.889504	1.59173	1.0426	0.549819	0.71607	0.194647	1.25567	0.930242	0.640049	0.611003	0.581748	0.765091	0.611266	0.09045	1.70744	0.709412	0.978371	1.6429	0.726976	0.802892	0.528953	0.928354	4.64146	2.4071	1.70063	1.36755	0.570214	0.975435	2.04131	0.875244	1.10074	0.513266
GSDME	O60443	0.968124	0.842052	0.868674	2.74189	2.13204	3.64455	1.70051	4.21559	3.6163	0.413279	0.400305	0.212334	1.74666	2.06595	1.51486	1.32363	0.829832	1.10982	2.38105	1.33311	1.74353	0.904944	1.11989	0.142452	0.117865	0.424893	1.20934	0.812958	0.366	1.79593	0.114335	0.358843	0.235094	0.210629	0.652454	0.956046	0.875928	0.716748	0.704166	0.314107
SORBS3	O60504	1.15518	0.30998	1.17096	1.32506	2.1046	2.01248	2.22617	2.02268	1.62241	0.553645	0.690447	0.571899	1.66005	1.28051	0.887354	2.11083	0.698848	1.34505	0.235586	0.407971	0.481592	1.09527	0.882238	0.569596	0.517533	1.08753	1.07412	0.962522	1.25427	1.71332	0.448047	0.59459	0.534674	0.529464	0.685653	0.872196	0.677611	0.371463	0.55423	0.416145
CDC40	O60508	0.230741	0.533728	0.51351	0.591631	0.611765	0.692828	0.495019	0.585349	0.482221	2.00599	1.21167	1.04824	0.503143	0.510535	0.787938	0.56706	0.658901	0.806413	0.424043	0.932036	0.818783	0.477045	0.23238	0.979172	1.64223	1.17799	1.54712	0.972265	0.410415	0.33744	2.37882	2.49295	1.34412	1.10023	1.40015	1.36634	1.18453	0.919336	1.60333	1.58627
PRMT3	O60678	0.457302	0.537134	1.30759	0.503688	0.309733	0.401021	0.676275	0.49829	0.362147	0.658273	0.72569	0.807026	0.501074	0.184446	1.02923	0.557562	0.326813	1.02188	0.539823	1.03245	0.420094	0.339473	1.40371	1.31011	1.65214	1.39209	0.945208	1.19789	0.56682	0.37542	5.79137	2.87876	2.39589	3.18555	0.872355	2.17562	1.23387	1.93409	1.69355	1.35018
KPNA6	O60684	0.796063	0.6335	0.565232	0.906723	0.674864	0.524511	0.847473	0.936733	0.911628	0.924459	1.06723	1.60464	0.438613	0.78683	0.730536	0.460677	1.54575	1.44503	1.07162	1.12594	1.76958	0.452023	0.842974	1.061	0.953506	0.97814	1.03377	1.33323	0.60079	0.82995	1.28701	0.974477	1.03476	1.2136	1.51891	1.9421	1.64529	1.74501	1.31231	1.60046
SNX2	O60749	1.10462	0.837675	0.820683	0.979975	0.983289	1.11498	1.47534	1.09388	1.19538	0.847596	0.786639	1.19117	0.768282	1.3329	0.981763	0.957982	0.864588	0.954106	1.20474	0.968205	0.813452	0.657534	0.932716	0.861395	0.837012	0.874831	0.865693	0.852417	0.726586	1.00721	0.714374	0.929843	0.856233	0.678222	0.983731	0.948442	0.981522	0.736709	0.770551	0.890939
TOM1	O60784	1.22509	1.05686	1.60797	2.01181	1.30296	2.10511	1.45936	2.46168	1.62161	0.799167	0.79457	0.752928	1.129	1.20621	1.10701	1.82315	0.519332	0.591143	0.531046	0.93219	1.13807	1.25511	1.72642	1.21798	0.814997	0.754849	0.937575	0.656436	1.67569	1.2733	0.573803	0.782342	1.27548	1.05978	0.697856	0.765551	0.797452	0.967641	0.947574	0.629063
DKC1	O60832	0.596449	0.63571	0.209255	1.05412	1.22704	1.11271	0.904476	0.869563	0.782319	1.52403	0.985036	1.19518	0.279749	1.11137	1.90119	0.194689	1.08769	1.27482	0.89307	1.40513	0.697857	0.541135	0.297839	0.925324	1.40232	1.51196	1.28697	1.19757	0.376759	1.06552	1.51653	1.616	1.69813	1.67633	1.4181	2.06634	1.7389	1.54342	1.28181	1.73033
NBN	O60934	0.997819	0.480611	0.486739	0.967354	0.65267	0.767921	0.659429	0.488675	0.69519	2.2101	1.53241	1.0531	0.708054	0.610151	0.843326	0.442419	1.15927	1.07413	0.664927	0.456173	0.523498	0.416181	0.744165	1.33873	1.71914	1.38735	1.07358	1.0537	0.430294	0.624677	2.1178	2.73209	2.31219	2.23577	1.37217	1.07539	0.969624	1.51748	2.28939	0.686867
ROCK2	O75116	1.15828	1.26847	0.717298	0.832616	0.985305	1.01393	1.04745	0.985567	0.810812	1.79518	1.59169	1.17245	0.303045	0.797869	0.611192	0.969068	1.23011	1.20588	0.65002	0.448446	0.521992	0.743184	0.800843	1.28086	1.38058	1.4622	0.989503	1.2506	0.675818	0.857481	2.3056	1.32324	1.76309	1.83104	1.13828	0.694095	1.16697	1.55365	1.09899	1.17624
ANKRD17	O75179	1.08737	1.04435	1.10188	1.20996	0.374211	0.328362	0.570594	0.28505	0.433485	1.58102	1.53422	0.619416	1.1921	0.395149	0.672463	0.749335	0.542611	0.992986	1.14223	1.21914	0.756739	1.06145	0.470619	1.35141	1.43786	1.00362	1.50317	0.860153	1.12611	0.705247	2.23205	1.24731	1.6578	2.78958	1.03789	1.1481	1.48469	2.33696	2.27242	1.39888
PRPF40A	O75400	0.982861	0.576982	1.10226	1.11919	0.843938	0.839572	0.810434	0.800181	0.857085	1.68179	1.38825	1.26699	0.771092	0.63364	1.02794	0.325434	1.05203	1.11187	1.12262	1.54405	1.24874	0.784042	1.52001	1.20596	1.24334	1.54979	1.1702	1.39659	0.914871	0.873126	2.52593	1.51422	1.34444	1.41135	1.36608	1.61591	1.31737	1.40552	1.7825	1.35048
PMPCB	O75439	1.56128	1.94357	0.345011	0.443988	0.461898	0.537667	0.381787	0.716949	0.414879	1.58177	1.13578	1.16076	0.804132	0.275657	0.652738	0.589747	0.907825	0.919597	1.19084	2.61648	1.48225	1.07444	0.574205	1.045	1.30767	1.64918	0.904092	0.961843	1.53809	0.446608	1.57269	0.990915	1.78191	1.48038	1.09091	1.59821	1.65747	1.40949	1.81587	1.58027
MED24	O75448	1.08737	1.04435	1.10188	0.954309	0.752141	0.959884	0.975377	0.368095	1.16752	1.68012	1.64287	0.857125	1.1921	0.970254	0.439223	0.945762	1.3182	0.791703	0.503974	0.823881	0.666208	1.06145	1.02704	1.33435	1.001	1.7256	0.869108	0.904603	1.12611	0.904778	1.86448	3.10471	1.20548	0.809845	0.950541	1.14452	1.78096	0.750424	2.6623	1.38299
EED	O75530	1.08737	1.04435	1.10188	0.954309	0.905328	0.959884	0.975377	0.988327	0.993656	1.02693	1.04862	1.28925	1.1921	0.970254	0.91925	0.945762	0.841065	1.13137	0.948471	1.43569	0.589971	1.06145	0.229202	0.948935	0.953207	1.46207	0.866186	1.12715	1.12611	0.904778	2.95424	1.4747	0.828877	1.01863	1.25544	1.62432	1.41731	0.653544	2.62404	1.71691
SF3B1	O75533	0.83113	0.712136	0.555084	1.02428	0.918516	0.93657	0.782416	0.874436	0.81138	1.97887	1.45247	1.04403	0.483762	0.818898	1.04698	0.761958	1.18747	1.01618	0.960647	0.847475	0.895775	0.618634	1.033	1.40854	1.32552	1.61192	1.40761	1.15179	0.710547	0.957095	2.40112	1.80928	1.52098	1.50856	1.25269	1.41335	1.36674	1.14378	1.59883	1.23327
LYPLA1	O75608	0.828385	0.91686	0.224274	0.962821	1.02725	0.800876	0.454158	0.707271	0.523524	1.32387	1.09806	0.993841	1.84356	0.509016	0.826975	0.992575	0.850332	0.611454	0.953555	1.71852	1.11566	1.67492	0.983469	0.982587	1.43758	1.61416	0.979413	0.746788	1.83475	0.646995	1.70971	1.59043	1.73183	1.8224	0.896437	0.839751	0.988519	0.952898	1.17696	1.27688
SNRNP200	O75643	0.883741	0.759017	0.621653	0.990506	0.930484	0.93225	0.918716	1.00742	0.904823	1.55035	1.23197	1.33129	0.404824	0.759452	1.06033	0.812284	1.28281	1.2823	1.1674	1.37548	1.1509	0.73113	1.07811	1.18945	1.16906	1.62825	1.35777	1.28309	0.655527	0.977227	1.80133	1.47771	1.19447	1.20107	1.39118	1.52847	1.48754	1.36857	1.8163	1.46479
RPS6KA4	O75676	1.08737	1.04435	1.10188	1.10476	0.635711	1.08902	0.722705	0.710432	1.01967	1.01988	1.00457	1.35963	1.1921	0.744252	0.251607	0.712932	0.95889	1.017	1.06602	0.345954	1.06794	1.06145	0.25047	1.50112	1.30827	2.58471	1.31883	1.58124	1.12611	0.867396	1.33509	2.19946	1.4202	1.61658	1.68363	0.859805	1.5776	1.14405	2.52936	1.27679
UTP20	O75691	0.050294	0.061536	0.32208	0.397588	0.147066	0.257251	0.222403	0.210187	0.237654	5.48736	1.51063	0.655622	0.31543	0.356985	0.616103	0.263392	0.746699	0.837737	0.250576	0.732947	0.223886	0.133903	0.459072	1.40213	2.40619	6.09164	1.24364	1.10976	0.229045	0.356586	4.18776	3.1646	4.21872	3.15405	1.26072	2.95544	1.67012	1.59569	4.92398	2.44165
NUP155	O75694	1.06896	0.922204	0.40469	0.998161	1.11125	0.9335	1.00274	0.883958	0.883647	1.63197	1.22203	1.22541	0.429269	0.733378	0.86955	0.635941	1.8276	1.34935	1.16693	1.84899	0.674098	0.407638	0.653152	1.25592	1.25885	1.87883	0.95956	1.43749	0.383811	0.877243	1.85939	1.86353	1.53742	1.62921	1.4636	2.01175	1.88034	1.58541	1.9836	1.58309
CDC123	O75794	1.08737	1.04435	0.834664	0.50188	0.573903	0.378096	0.501949	0.992522	1.36071	1.35759	1.18856	0.748992	1.1921	0.360815	0.597818	0.460706	0.860496	0.569864	1.06602	0.87965	0.882647	1.06145	1.11455	1.65389	0.904667	1.91706	0.767853	1.12266	1.12611	0.468072	3.49202	1.84865	1.47613	2.02814	1.00464	1.49189	1.88436	1.22735	2.39936	1.63369
POP7	O75817	0.487884	0.519414	0.552463	0.858732	0.749995	0.379706	0.33545	0.951418	0.330389	1.77673	1.86124	0.725235	0.696576	0.416229	0.650094	0.376494	1.12699	0.619612	0.621514	0.712931	1.03934	0.395606	0.912987	1.26092	1.95327	2.20272	1.22588	0.96114	0.505786	0.63622	3.05755	1.54599	2.04871	2.18003	0.85972	0.908658	1.60078	1.73666	2.41037	1.22393
RPP40	O75818	0.758705	0.119973	0.759446	0.593103	0.151059	0.337434	0.655028	0.664313	0.340202	2.22264	2.17939	0.736128	0.409693	0.686841	0.694467	0.42357	0.892596	1.122	1.05353	0.312075	1.45645	0.574957	0.380941	0.931687	1.66721	2.32048	1.38167	1.05356	0.231474	0.570148	6.4594	3.65214	2.83766	3.05239	1.15276	1.35269	1.08985	0.999086	2.39156	1.50404
EIF3G	O75821	0.671567	0.494275	1.87718	0.633021	0.519472	0.638745	0.575991	0.634862	0.635527	1.42327	1.07194	1.32235	0.948998	0.401932	0.944807	0.747715	1.0643	0.829695	0.948287	0.921837	0.880476	0.893763	1.44734	1.34235	1.10816	1.65908	1.11543	1.02273	1.12923	0.683215	1.6713	1.364	1.41685	1.19164	1.32433	1.25378	1.25368	1.19248	1.13902	1.05891
RBBP9	O75884	2.15455	2.96552	1.12492	1.63511	1.0146	0.561228	1.36108	1.13025	0.983259	1.29143	0.665579	0.613683	0.664945	1.09194	1.01232	0.759932	0.685838	0.887787	0.350959	0.164526	0.961172	0.605102	0.617601	0.896816	1.05959	1.41141	0.774967	0.755231	0.668489	1.08116	0.806754	1.68249	1.18062	1.14712	0.55787	0.509183	0.58227	0.935318	0.673078	0.737099
CCNK	O75909	0.315684	0.439194	0.408514	0.807116	0.490023	0.838712	0.589291	0.306088	0.669062	2.02617	2.31589	0.983605	0.505377	0.663383	0.235209	0.63034	1.02031	0.81817	0.883219	0.808125	0.518411	0.488954	0.633628	1.70002	1.62701	2.07926	1.26648	1.01586	0.494505	0.540944	3.46357	2.38828	1.78444	1.84955	1.08531	1.30766	1.60502	1.35345	1.89462	1.2898
GLRX3	O76003	0.880299	0.994688	1.07436	0.851513	1.17036	0.762836	0.584337	1.04931	1.24432	1.19673	0.844926	1.13852	1.26101	0.918428	0.80099	1.14557	1.13999	0.79655	1.06836	0.875371	0.937115	1.29021	1.51879	1.84179	1.00352	1.62013	0.849219	1.10315	1.03277	1.06219	1.93066	1.20734	1.76328	1.17294	1.28521	1.8331	1.17277	1.68531	1.36042	1.1333
RSL1D1	O76021	0.540492	0.794617	0.312313	0.969322	1.00515	1.02431	0.701731	0.709759	0.783614	2.27696	1.71462	0.891533	0.375638	0.806036	1.45345	0.261124	0.778048	1.14406	0.621575	1.17873	0.67627	0.153918	0.558084	1.31992	1.69853	1.80466	1.40289	1.4533	0.31627	0.943925	3.28268	2.37473	2.58114	2.39748	1.1043	1.85846	1.50905	1.64793	2.07701	2.21935
URI1	O94763	0.495663	0.484693	1.68145	1.18424	0.438446	0.979454	0.772199	0.654555	0.704036	0.982879	1.92301	0.867455	0.696574	0.408004	1.11752	0.747084	0.664829	0.285909	0.92948	0.913117	0.692598	0.853743	1.49525	0.996387	1.13813	2.81958	0.517423	0.506343	0.377595	0.954213	4.42885	2.15183	1.71189	1.29059	0.701803	3.81026	0.992709	1.14041	2.96684	0.685567
SUN1	O94901	0.708511	0.203629	0.344437	1.39107	1.3458	1.35604	1.16407	1.39247	0.984395	0.806819	0.853099	0.987239	0.213059	1.23837	0.552577	0.832533	1.11336	1.71697	0.047852	0.943653	0.380808	0.368115	0.554194	1.65674	0.708361	1.41214	1.26393	1.04954	0.400086	1.51093	1.65372	0.663548	1.44321	0.847022	1.50916	1.94059	1.22645	1.90608	4.49629	1.10204
PCF11	O94913	1.08737	1.04435	1.10188	0.218223	0.164122	0.232891	0.362141	0.298809	0.224219	2.50739	0.807253	0.469192	1.1921	0.181615	0.32831	0.266939	0.26018	0.410944	1.06602	0.889888	0.063628	1.06145	0.076526	1.4355	1.3808	3.51189	1.42646	0.307004	1.12611	0.303906	5.28898	3.96227	1.53915	1.6131	1.11819	1.19969	0.981078	0.738713	2.69407	1.08113
TJP3	O95049	0.331236	0.424987	0.222266	0.931963	0.568987	1.15521	0.163674	0.649203	0.3825	1.26919	1.85568	1.19769	0.407258	0.330065	0.654219	0.195878	1.19446	0.685461	0.739417	0.391858	0.379033	1.24697	0.110758	1.44622	1.99618	1.42935	1.23758	0.289883	0.48049	0.796137	1.3113	1.68649	1.22984	1.11626	1.50886	0.875344	1.57282	1.79967	0.909746	1.8105
UBR5	O95071	0.253924	0.908181	0.412605	0.726671	0.397008	0.617582	2.38276	0.44621	1.99225	2.63031	1.49177	1.21091	0.400487	2.58494	0.625969	0.671498	1.35551	0.977385	0.95754	1.14392	0.205311	0.436515	0.456075	1.12426	1.4158	1.76776	1.01619	0.917598	0.311935	0.393147	4.4662	2.2817	2.26483	1.68023	1.35336	2.26565	1.49158	1.2834	2.69762	1.47666
UBE4B	O95155	0.834236	0.652129	0.146491	0.654354	0.875017	0.756511	0.241972	0.800109	0.689685	1.35002	1.5327	1.03757	0.443905	0.422221	1.11068	0.477983	1.48118	1.30128	1.10535	0.864485	1.22707	0.424792	0.646904	1.64218	1.776	1.14307	0.998074	1.17438	0.348619	0.510273	2.0513	1.7653	2.30358	1.82676	0.929147	0.989461	1.21765	2.04558	3.34474	1.4353
NDUFA7	O95182	1.03205	1.3982	0.834827	0.840817	0.611074	0.404308	0.502113	0.476727	0.599379	0.549241	0.593928	0.755626	0.841894	0.341303	0.923377	0.258755	0.480942	0.120966	0.591805	0.720447	0.517801	0.696772	0.456443	0.529686	0.7323	0.133003	0.588445	0.257943	0.761869	0.970061	0.381363	0.453147	0.326946	0.222672	0.535391	0.290502	0.44234	0.104121	0.407034	0.608602
SMC2	O95347	0.364179	0.556304	0.07722	0.138444	0.24083	0.249655	0.21865	0.235922	0.117826	3.42993	2.94599	0.563957	0.392554	0.166083	0.059364	0.193073	0.693543	0.348177	1.02726	0.856339	0.689158	0.091191	0.274948	2.26186	1.29773	2.08534	0.482791	0.695541	0.116704	0.257985	12.8986	3.09693	1.5484	1.06794	0.995086	4.20935	2.05555	1.03751	4.44559	1.22158
LYPLA2	O95372	0.741958	0.67763	0.652931	1.12392	0.812071	0.701561	0.693808	0.99459	1.15683	1.49681	1.37972	1.208	0.8186	0.676406	0.889721	0.625375	0.963266	0.617766	0.634568	0.818792	0.760776	0.946536	0.881104	1.97715	1.50852	1.11628	1.10925	1.0317	1.24048	0.797885	1.21083	1.49256	2.38914	1.9165	1.05294	1.1387	0.920013	1.60921	1.18025	0.99351
IPO7	O95373	0.778239	0.924283	0.844374	1.22425	1.06375	0.65149	0.789003	0.984462	1.14071	1.47362	1.15411	1.19853	0.418558	1.19428	0.571581	0.66396	1.13311	1.31194	1.89057	1.42045	1.16128	0.674445	1.19549	1.92916	1.41729	1.87977	1.12362	1.22757	0.727676	0.823653	2.95249	1.55201	1.79465	1.77579	1.27429	1.54249	1.53293	1.20716	1.76543	1.43398
PARN	O95453	0.483046	1.18007	0.312346	0.70674	0.964122	0.670808	0.879681	0.705569	0.40072	1.23335	1.88417	1.30326	0.756548	0.753763	1.29623	1.38035	0.66008	1.13833	0.658683	1.04017	0.592737	1.49474	0.62369	1.2222	0.852718	1.36767	1.22786	1.5594	0.671833	0.975423	2.24421	1.89071	0.933849	1.09167	1.46398	0.504632	1.45769	2.74399	3.06302	1.17764
SGPL1	O95470	2.14008	2.4742	0.529727	0.964274	1.17006	1.13665	0.580026	1.12709	1.00157	1.13626	1.2868	1.23531	0.786309	0.893855	0.770219	0.583555	0.955548	0.73337	0.887658	0.977557	0.966525	0.405451	0.905999	1.35166	1.22308	1.01685	1.23064	1.39721	0.751377	1.19076	1.21233	1.50117	1.59065	1.34635	1.11025	0.841471	1.29233	1.61508	1.35105	1.62083
PTBP3	O95758	0.45672	0.528447	0.176015	1.60781	1.44276	1.09611	0.960596	1.37901	1.2716	1.5129	1.49531	1.17105	0.153084	1.02847	1.28962	0.951626	1.23782	0.918918	0.629032	0.924753	0.694884	0.288826	0.451401	1.17963	1.54787	1.71375	1.62242	1.47789	0.259599	1.19455	2.85908	1.78675	1.73586	1.70605	1.04848	2.08231	2.00189	1.48019	1.53025	1.9822
AP2A1	O95782	0.969533	1.32681	1.0331	1.18456	1.53523	1.35498	1.59522	1.66517	1.46217	0.803603	0.950943	1.00794	0.75679	1.37338	0.781641	1.10349	1.21259	1.63714	1.27253	1.40998	0.853875	0.858717	1.01787	0.86918	0.869474	1.07672	1.09264	1.33572	1.1067	1.04868	0.808653	0.864165	0.792449	1.05934	0.983955	1.1649	1.02083	1.07519	0.957635	0.991028
TTC4	O95801	0.929684	1.0018	0.700161	0.725083	0.512061	0.959884	0.975377	0.498749	0.589774	0.900602	1.06315	0.949732	0.78846	0.970254	0.91925	0.945762	0.687831	0.607046	1.77201	2.44516	1.28567	1.09079	0.871405	1.58026	1.26409	1.25678	0.991445	0.813809	0.543192	0.904778	1.30043	1.65727	1.5368	1.42811	1.02535	2.26812	1.38708	1.58409	1.76523	1.4488
EFEMP2	O95967	0.084588	0.067604	2.22084	0.905341	4.84853	4.90308	4.74694	3.95158	2.70675	0.401772	0.521468	0.745894	0.022423	3.21301	0.857613	2.78898	1.46097	1.92247	0.171509	0.048444	0.05574	0.217032	0.39976	0.364032	0.444284	1.63078	0.964695	1.50484	0.215054	2.41864	0.209814	0.575742	0.528627	1.12915	0.528934	1.54623	0.765122	0.494808	0.620607	0.619652
MBD3	O95983	0.459052	0.582022	0.679674	0.423298	0.424817	0.302789	0.518566	0.302162	1.30055	2.98922	0.940823	0.346409	0.467159	0.815276	0.518317	0.555168	0.592832	0.583403	0.779484	1.49828	0.466646	0.772174	1.86972	1.65411	0.654374	1.50331	0.6832	1.22487	0.718592	0.45418	6.74277	3.04734	1.75717	2.10336	0.50642	4.15008	0.927344	0.46421	1.20759	0.577201
PAK4	O96013	0.607871	0.163331	1.06388	0.832663	0.556639	0.820269	0.595228	0.404186	0.54743	0.98451	1.79379	0.936808	1.1218	0.469358	0.872976	0.628137	1.81833	0.549084	0.804221	0.561561	0.484466	0.953063	1.40997	1.29659	1.21573	1.47366	0.929832	0.883895	0.621919	1.32783	1.60216	1.08804	1.25558	0.882778	1.40749	0.94395	1.22678	1.55432	1.26634	1.24136
ACTL6A	O96019	0.466095	0.519743	0.351516	1.1085	0.987734	1.08668	0.936367	1.02987	0.980396	1.70341	2.12556	1.20917	0.348135	0.807222	0.98669	0.180845	1.23278	1.37212	0.626352	0.757559	0.639434	0.767398	0.882664	1.25347	1.31443	1.69805	1.33472	1.57385	0.46494	1.09973	2.4481	1.80347	1.44212	1.54518	1.35835	1.81631	1.51446	1.41252	2.29329	1.36074
CYB5R3	P00387	1.83177	1.34025	1.49436	1.1076	1.30095	1.54767	1.73555	1.50367	1.2506	0.595064	0.542273	0.825307	0.938322	1.18619	0.851522	1.31589	1.02069	1.37391	0.760344	1.70096	0.969079	1.13978	0.713442	0.614492	0.636384	0.547559	0.966999	1.12418	1.06168	1.06168	0.398287	0.49461	0.607706	0.885344	0.86192	0.940784	0.998304	0.810092	0.779061	0.797012
EGFR	P00533	1.23245	0.467752	0.63369	0.832727	0.388189	0.563023	0.558154	0.225927	0.451825	0.532377	0.671842	0.789961	2.86015	0.205573	0.435861	0.913645	1.82561	0.938543	2.24935	2.0242	1.51581	1.83	1.10415	1.51552	0.741264	0.933088	0.720466	0.820571	1.33428	0.555517	1.34043	0.679055	0.473318	0.496641	0.806145	0.580525	0.677408	1.04813	0.94096	0.828223
CFD	P00746	1.08737	1.04435	1.78784	0.398959	1.70851	6.25462	2.12497	1.19554	2.21577	0.498242	0.548071	0.921108	1.1921	0.888661	0.317663	1.37203	1.44971	1.85523	1.06602	1.09988	1.06794	0.435381	1.02704	0.433824	0.264798	0.403309	0.521151	1.42694	0.209454	1.21444	0.129306	0.251552	0.249127	0.510882	0.364533	0.37435	0.274354	0.18796	0.167535	0.376882
F12	P00748	1.31407	0.455488	3.03621	0.339708	1.60692	0.863353	1.41258	0.785659	1.45919	0.553245	1.11436	0.719273	0.467634	1.62212	0.752194	3.63125	0.815438	1.52478	0.415179	0.5349	2.29151	2.38726	0.854935	1.70149	1.0427	0.307168	1.05619	0.371544	0.89996	1.01443	0.222345	0.469854	0.569538	0.489162	0.294084	0.636761	0.266084	0.517392	0.343846	0.619212
AGT	P01019	0.874975	0.922305	2.76737	0.722009	1.10824	2.17888	1.93818	0.534129	0.902292	0.716541	0.710635	0.548863	1.33053	1.95173	1.40547	1.92412	1.40053	1.15338	1.13911	1.11008	1.35672	3.0587	3.25987	0.74799	0.622111	0.347815	0.535841	0.631189	1.04791	1.16225	0.719484	0.648927	0.330411	0.809239	0.440221	0.412591	0.439908	0.645442	0.354097	0.463907
COL3A1	P02461	0.017341	0.080205	1.70064	4.47047	3.28368	6.40905	7.25597	3.48033	4.56648	0.114592	0.521587	0.556816	0.035746	5.82018	1.679	0.914326	1.2121	4.09617	0.01869	0.107954	0.097831	0.20117	0.341892	0.648998	0.471432	0.747303	0.873382	1.23987	0.098528	1.14725	0.454093	0.580155	0.252088	0.615082	0.379677	2.76225	0.606439	0.501142	0.42724	0.560242
THY1	P04216	0.213999	0.335892	4.35921	1.43346	2.49582	1.86415	3.42099	2.81277	2.32448	0.466804	0.736525	0.848029	0.681559	2.46917	1.18645	2.3055	1.18665	2.27469	0.301593	0.188389	0.338364	1.35728	1.21573	0.715868	1.03617	0.994552	1.44321	1.2405	0.646134	1.82223	0.693029	1.05951	0.698359	1.09616	0.608628	0.929487	0.924767	0.610556	0.623955	0.609896
GAPDH	P04406	0.867643	1.03298	1.24577	1.76099	1.30113	1.52249	1.12369	1.3498	1.61795	0.798847	1.1365	0.763908	0.736207	1.55394	0.861362	0.978615	0.835574	0.837487	1.41115	0.746397	0.930158	0.750474	1.03838	1.11188	1.15743	1.19087	1.20771	0.692035	0.906242	1.06866	1.01572	0.895843	1.26615	1.17049	0.683799	0.819436	0.744193	0.584723	0.572827	0.709213
SLC4A2	P04920	0.005568	0.011887	0.122505	0.017022	0.135215	0.078263	0.047246	0.093742	0.077845	0.261888	0.308618	0.486905	0.010855	0.055431	0.007696	0.009766	0.182962	0.063526	0.006552	0.366061	0.000838	0.006043	0.01715	0.111576	0.044545	0.051882	0.057815	0.011639	0.006955	0.054411	0.655087	0.131253	0.212256	0.03101	0.239512	0.240613	0.33215	0.209907	0.232619	0.543651
SERPINA7	P05543	0.485968	0.783948	2.05577	0.400609	1.3108	1.40884	2.15712	0.758219	0.881275	0.481914	0.454899	0.639165	1.7363	2.16986	1.43782	2.14062	1.3479	1.31035	0.784987	0.899597	1.08347	1.38227	0.950015	0.859445	0.248926	0.211613	0.809222	1.25921	0.662711	1.02584	0.352679	0.40938	0.026144	0.663296	0.617776	0.918894	0.834236	1.012	0.660892	0.690194
COL5A2	P05997	1.08737	1.04435	0.938863	3.44151	4.24181	6.99564	8.7497	4.85396	5.65872	0.08416	0.226164	0.024768	1.1921	5.97115	1.37818	0.413744	0.737502	0.834526	0.01775	1.09988	1.06794	1.06145	0.010541	0.512966	0.266546	0.654314	0.917165	0.282905	1.12611	1.69178	0.490169	0.245098	0.142804	0.390535	0.014967	0.546097	0.305393	0.056398	0.079419	0.1452
CDK1	P06493	0.222426	0.238031	0.475737	0.263268	0.552864	0.346411	0.446581	0.111288	0.178643	3.03388	1.15114	0.632568	0.431645	0.238725	0.137428	0.231401	0.981528	0.147445	0.070617	0.334631	0.210247	0.281965	0.591065	2.52163	1.21941	1.97426	0.415934	1.03171	0.327389	0.152627	8.37987	2.90554	1.44117	1.42742	1.51337	5.82444	1.98684	3.45526	4.02838	2.42473
POLB	P06746	1.07013	0.477367	0.345305	1.80812	0.607722	0.732327	0.912388	0.74712	0.81668	1.00799	1.05686	1.18348	1.27982	1.01042	0.72901	2.62853	1.07848	0.881325	0.862639	1.20352	1.26481	0.712776	1.41117	1.24084	0.86681	0.941914	1.22607	1.8431	2.00932	1.10695	3.94007	1.04495	1.67895	1.27377	0.896626	1.78124	1.16897	0.66842	2.06694	1.11066
LIPF	P07098	0.000646	0.000692	7.8e-05	0.000228	7.7e-05	0.000337	0.000159	0.000164	0.000136	1.04706	7.1e-05	0.71558	0.000241	5.2e-05	0.000147	0.003702	0.006919	0.00054	0.002298	0.000277	0.000131	0.001979	0.000106	8.3e-05	0.97957	4.9e-05	0.946213	0.000319	4.9e-05	0.000166	1.2412	1.06651	2e-05	1.02164	0.128664	0.004931	1.06035	0.031181	0.190825	1.30848
H1-0	P07305	2.02142	0.140113	0.30295	1.34875	1.80259	1.975	3.06548	1.46708	1.71031	0.349032	0.704965	0.281259	0.427689	1.0688	1.8405	0.324515	0.313443	0.134796	0.530131	0.977598	0.379984	1.06426	0.345116	0.624945	0.450685	0.59674	0.954159	0.351393	0.797412	1.63103	0.167223	0.410051	0.468255	0.533593	0.286356	0.33296	0.176133	0.085978	0.780614	0.174828
APRT	P07741	1.74564	0.870894	0.959181	1.86327	1.55461	0.869953	1.23662	0.928212	1.49061	0.669527	1.05448	1.10427	0.688049	1.19855	1.3723	1.41388	0.669656	0.785618	0.487469	0.507693	0.426695	0.597238	0.608094	0.680084	0.809041	0.874914	0.67046	0.635846	0.631116	1.69619	1.07271	1.10461	1.26733	0.933088	0.881587	0.676123	0.776943	1.20625	0.522485	0.882186
SLC3A2	P08195	0.147112	0.396551	0.991403	0.57535	0.765665	0.954627	0.735698	0.748716	1.01191	1.73624	1.05284	1.44551	0.662972	0.734071	0.530788	1.17954	1.35113	0.927114	0.487578	1.38578	0.211179	0.381556	1.19534	1.53223	1.24391	1.38167	1.03158	1.24508	0.398279	0.698471	4.44218	1.44326	3.15589	1.91141	1.20951	1.22658	1.50882	2.4102	1.49022	1.49851
CYC1	P08574	1.22206	1.02426	0.308922	0.304591	0.425538	0.207454	0.353824	0.400537	0.369395	0.831054	0.915019	1.29268	1.386	0.302849	0.391061	0.656401	0.87496	0.765873	0.986838	1.49048	1.13274	1.02282	0.457766	0.678452	0.852856	1.02637	0.948062	1.21791	1.23632	0.498293	0.438461	0.757273	1.40727	1.08423	1.32798	1.63525	1.3101	1.02622	0.896008	1.82996
GSTP1	P09211	0.032417	0.101136	0.444362	2.00521	1.59979	1.0021	1.43594	1.43762	1.90445	0.776824	1.21334	1.59085	0.103624	1.68757	1.10811	1.22	1.10014	1.16409	0.05663	0.128061	0.032874	0.22867	0.361895	0.962384	0.925805	1.3051	0.913021	1.40426	0.110415	2.3463	1.0886	1.20057	1.8884	1.16193	1.5113	1.33276	1.08133	1.65491	1.56797	1.37508
PDGFRB	P09619	0.460087	0.332369	1.56734	1.91529	2.59689	3.6726	3.12095	3.11853	2.57889	0.353595	0.654242	0.745956	0.494068	2.13203	1.11918	3.05944	0.832211	2.3206	0.449156	0.366106	0.32973	0.364282	1.05106	0.962794	0.726198	1.27421	1.1235	2.03705	0.22554	2.08529	0.426637	0.73595	0.571495	0.783983	0.527595	1.32903	1.02154	0.533988	0.806199	0.676343
C4B	P0C0L5	1.67406	1.19332	2.28755	0.999387	1.05481	1.78392	1.91303	0.714249	1.1003	0.599738	0.413963	0.501468	1.48028	2.89361	1.29036	1.96989	1.01713	0.637305	0.735409	1.50992	0.932898	0.702498	1.06588	0.78794	0.746879	0.3567	0.776644	0.776113	0.793551	0.898478	0.41049	0.432484	0.5624	0.763149	0.808107	0.754317	0.857766	0.782558	0.347079	0.478738
POLR1D	P0DPB6	0.825714	0.520502	0.799949	0.837853	0.816308	0.150584	0.425572	0.396685	0.477893	2.23793	1.20605	1.61196	0.787274	0.55331	0.425853	0.467434	1.52634	1.30016	0.542486	2.04111	0.856396	0.394528	1.27551	1.42572	1.11954	3.05442	1.15718	1.93097	0.720202	0.510089	2.30814	1.81909	2.31658	1.49177	1.51911	1.88059	2.45364	1.71003	2.5197	2.18353
DLAT	P10515	1.43115	1.03222	0.193393	0.584632	0.774296	0.671626	0.764914	0.782853	0.749376	1.14304	0.963636	0.777799	0.511986	0.578902	0.833719	0.311562	0.649046	0.962009	0.945121	0.96002	1.5939	0.906978	0.266989	0.790847	1.17866	1.35997	0.851058	0.909204	1.51309	0.724093	1.08244	1.03407	1.48444	1.17538	0.934099	1.43127	0.905151	0.89707	1.02479	1.26939
CYP2C8	P10632	0.858426	2.05271	0.052275	0.954309	0.905328	0.959884	0.975377	0.988327	0.993656	0.002943	0.001442	0.000205	1.2698	0.970254	0.91925	0.945762	0.008887	0.007712	0.713483	0.01984	0.381582	0.315036	0.017617	0.003893	0.00142	0.000737	0.001199	0.004245	0.451335	0.904778	0.00243	0.002052	0.00184	0.000852	0.015656	0.005076	0.002516	0.014905	0.002402	0.008316
CHGA	P10645	0.013297	0.002942	0.001361	0.156503	0.035869	0.273991	3.61422	0.063967	1.02602	0.037649	1.76806	2.27131	0.004043	0.004581	0.001802	0.3449	0.010588	0.002792	0.009373	0.001813	0.005685	0.004817	0.001245	0.151971	0.329257	0.021128	0.359408	0.007445	0.015981	0.237658	0.022275	0.923758	0.105539	0.036547	0.232377	0.007507	0.196489	0.069685	0.071783	0.038517
CDK4	P11802	0.551709	1.31012	0.895599	0.491639	0.9449	0.644464	1.37914	0.809317	0.645953	1.3772	0.922618	0.64727	0.861887	0.650478	0.723167	0.596354	0.436358	1.17425	2.411	0.585293	1.85686	0.405798	0.374477	0.829194	1.21836	1.72541	0.963917	0.926685	3.8303	0.606372	2.05305	1.52269	1.24803	2.71481	0.983794	2.22627	1.28394	1.78183	2.30669	0.742013
PLS3	P13797	1.58639	0.795559	1.18114	1.7792	2.32298	1.39042	2.35949	3.26393	2.09929	0.329191	1.1224	0.606737	0.820462	2.37341	0.735574	2.94148	0.965284	0.851906	0.495277	0.723057	0.929729	1.30656	1.24593	0.819503	0.441294	1.33788	1.09819	0.88029	0.793536	1.37742	0.202758	0.682274	0.767661	0.771116	0.46097	1.19673	0.718945	0.612779	0.589255	0.921191
HNRNPL	P14866	0.850655	0.754885	0.785884	1.07048	0.834794	0.946064	0.991296	0.904391	0.943531	1.52569	1.20449	1.12271	0.452889	0.918503	1.04642	0.679499	1.16517	1.0937	1.11318	1.24037	1.00094	0.734501	0.932675	1.14285	1.12832	1.37999	1.22638	1.21866	0.844202	0.992803	2.0733	1.4798	1.32426	1.32806	1.18356	1.53202	1.29169	1.17849	1.47316	1.2233
CPA3	P15088	0.013144	0.016724	1.10188	0.057466	0.613048	0.518331	0.370947	0.021415	0.305815	0.143888	0.785949	0.011048	1.1921	1.31249	0.698536	0.573433	0.044935	4.2407	0.015708	0.014416	1.06794	1.06145	1.02704	0.305815	0.099055	0.521541	1.41539	0.485083	1.12611	0.136008	0.230502	0.433592	0.433057	0.055725	0.010619	0.030726	0.112357	0.130934	0.059221	0.066644
B4GALT1	P15291	0.484059	0.608422	0.101049	1.35982	1.16408	0.851977	0.149095	1.09168	0.801577	1.31418	1.32564	1.02836	0.247219	0.882355	0.524591	0.789772	1.2646	0.49436	0.578227	0.94378	0.503296	0.542494	0.917205	2.02575	1.19918	0.872523	1.02442	0.726946	0.530383	0.400275	1.51175	0.961192	1.26167	1.4017	1.63299	0.740399	1.36816	2.53224	2.17824	1.4553
TIMP2	P16035	1.08737	1.04435	1.04343	2.14918	2.67197	2.33563	2.55713	3.63895	2.4113	0.357258	0.586483	0.625116	1.1921	1.38484	0.46513	1.38596	1.7723	1.62286	1.06602	0.966208	1.06794	1.00486	0.631324	0.602348	0.194128	0.357094	1.10334	0.636248	1.12611	2.41268	0.127706	0.275667	0.315264	0.597665	0.687934	1.58489	0.455669	0.538078	0.404819	0.574353
DPEP1	P16444	0.056096	0.016089	0.216363	0.003795	2.91535	2.89117	0.401658	0.939513	0.35678	1.08492	0.153174	0.169938	0.042616	0.028042	0.220266	0.830658	0.006981	0.080128	0.226069	0.252834	0.026423	0.061368	0.017838	0.011642	0.025823	0.202394	0.235086	0.250877	0.052994	2.52344	15.2369	4.83903	11.2542	7.60379	0.007489	0.155342	0.026322	0.00561	0.005836	0.06206
PTPN2	P17706	0.889982	0.365299	0.614342	0.70601	0.654319	0.780894	0.69743	1.06713	0.19714	1.16346	1.28722	0.899778	0.627416	0.752427	1.78641	0.758093	0.896023	0.76882	1.00305	1.33318	0.810102	0.485436	0.358875	1.36991	1.54257	0.941657	1.6171	1.39816	0.342703	0.655405	1.86568	1.11064	1.20509	1.42004	1.12272	2.7426	1.19268	1.04027	2.22349	1.28828
CTPS1	P17812	1.0412	1.41182	0.739485	1.2272	0.726066	0.671059	0.576912	0.809403	0.806527	1.88058	1.1338	0.958982	0.166604	0.671964	0.642304	0.39649	1.06149	1.1182	2.36803	1.47476	1.42002	0.363353	1.41065	1.54681	1.44856	1.2468	1.12337	1.16155	0.908554	0.818242	3.32206	1.30261	1.59122	2.05514	1.09472	2.8524	1.17284	1.45234	1.52839	0.917341
DDX5	P17844	0.473286	0.513625	0.585709	1.28477	0.849717	1.07971	0.961593	1.39616	1.29779	2.18865	1.35675	1.22284	0.472171	1.24328	0.90078	0.506206	1.28504	0.719902	0.780776	1.03185	1.60278	0.518855	0.86861	1.49482	1.43567	1.96237	1.62719	1.18074	0.33964	1.11135	3.33052	2.03277	1.61766	1.76195	1.23408	1.69745	1.4694	1.02445	2.29102	1.37107
TCP1	P17987	0.707734	0.857951	0.742138	0.911661	0.835531	0.62459	0.945462	1.02243	0.906924	0.807316	1.01764	1.21265	0.660779	1.18692	0.93963	0.581868	1.15841	1.01598	1.94354	1.00674	1.3726	1.00775	1.4276	0.943038	0.999332	0.989304	0.9415	1.16238	0.678006	0.963341	0.93819	1.37223	1.51238	0.901362	1.1785	1.32584	1.23466	1.1588	1.07113	1.23774
PTPN1	P18031	0.639491	1.22827	0.745932	1.05298	1.07962	1.27583	0.618788	0.967948	1.08099	1.43592	1.13965	1.78778	0.678326	1.14763	0.571973	0.982533	1.28302	1.15707	1.01977	2.40165	1.12196	0.716319	1.02842	1.68635	1.37447	1.17866	1.07479	1.08255	0.616438	0.900474	1.46988	1.52649	1.44572	1.50938	1.35319	2.1154	1.84227	1.8123	2.02137	1.39948
GPX2	P18283	0.269771	0.440238	0.252772	1.03216	0.79711	1.23079	0.213865	0.535715	0.400838	3.78988	1.42923	1.41145	0.137133	0.158524	0.260997	0.244453	0.993672	0.066428	0.071094	0.240776	0.093329	0.047952	0.573144	0.951127	1.64239	1.72371	1.6868	1.32293	0.186647	1.71553	1.34529	1.88958	3.54939	2.26714	0.746718	0.180568	1.1688	1.45506	1.74824	1.38293
SON	P18583	0.660719	0.471995	1.42191	1.23628	0.885744	1.05759	0.520973	1.16328	0.888866	1.37188	2.08908	0.891033	0.375696	0.700636	1.18166	1.06097	0.977041	0.49472	1.35445	0.712046	1.06773	1.03097	1.64109	1.36677	1.10363	1.95382	1.53488	1.02611	0.805311	1.12998	2.01755	1.98191	1.3118	1.43344	1.66051	1.39884	1.36399	1.36885	1.88195	1.23463
RCC1	P18754	0.771605	0.400725	0.780883	1.10672	0.870526	0.870197	1.03567	0.98709	0.977118	2.06572	1.28301	1.09514	0.313482	1.06011	1.14081	0.296869	0.937228	0.943146	0.319345	0.899566	0.629105	0.601817	0.683643	1.35885	1.61115	1.39337	1.49397	1.05113	0.750747	1.43548	1.7988	2.02459	1.42336	1.66083	1.1968	4.21875	1.30643	1.4151	1.8209	0.985812
VCAM1	P19320	0.732611	0.769513	1.61093	3.56233	1.93454	0.810461	0.868067	1.82747	0.750893	0.582908	0.921407	0.849483	1.47202	2.11799	0.915109	0.243813	1.12552	1.48115	1.74612	1.22053	1.18329	0.874313	1.19099	0.704233	0.719438	0.342847	0.373681	0.29741	0.861663	0.799079	0.238402	0.862692	0.255807	0.84189	0.433062	0.110556	0.730189	0.207372	0.912182	0.240513
POLR2C	P19387	0.674575	0.548259	0.418122	1.09943	1.05789	0.660974	0.899739	1.02859	1.01894	1.37479	1.56283	1.1383	0.420075	0.553303	1.07471	1.38111	0.802015	1.0633	0.528556	0.847048	0.599551	0.497483	0.522097	1.10825	1.3345	1.62784	1.58971	1.0554	0.572007	1.11075	1.58847	2.02597	1.34049	1.52853	1.27798	1.13248	1.33591	1.10717	1.40783	1.21222
EIF2AK2	P19525	0.528701	0.697007	0.360818	1.31733	1.3735	1.17737	1.06139	1.58754	1.41501	1.13543	1.46479	1.22835	0.368745	1.52422	1.14129	0.587269	1.17857	0.700658	1.0624	0.812798	0.826347	0.673128	0.694172	2.28686	1.18876	1.1448	1.11121	1.5664	0.351891	1.4977	1.8088	1.53383	1.87443	1.78977	1.12395	1.15777	1.5504	1.37292	1.72529	1.76762
CYP2B6	P20813	1.60462	0.141422	0.348771	0.954309	0.905328	0.959884	0.975377	0.988327	0.993656	0.433537	0.023669	0.181934	1.15511	0.970254	0.91925	0.945762	0.154977	0.272192	0.583562	0.807359	0.825864	0.431007	0.716961	0.592315	0.806559	0.176289	0.937739	0.197773	0.162404	0.115429	0.584422	0.460239	0.372363	0.281834	0.148719	0.20891	0.1221	0.217084	0.14415	0.115966
COL5A1	P20908	0.026821	0.021196	1.13309	3.83662	2.96873	9.71018	8.97372	3.76198	6.3324	0.182452	0.541444	0.168824	0.071011	5.39436	2.57602	0.780775	0.6209	1.33766	0.009493	0.004011	0.005902	0.014994	0.23721	0.820793	0.416599	0.591251	1.04173	0.580079	0.067669	3.27474	0.612783	0.398654	0.225356	0.430162	0.116812	1.32496	0.306999	0.224927	0.179501	0.213288
COMT	P21964	0.595771	2.46277	0.887734	1.24297	0.931746	0.494421	0.924264	1.34814	1.1753	0.688293	0.826503	0.768232	0.318025	0.966908	0.783592	0.482633	0.887734	0.659231	0.306768	0.535457	0.398889	0.65981	0.755962	0.63617	0.742396	0.729039	0.477057	0.792507	0.748551	0.84879	0.546681	0.964816	1.79124	0.362987	1.01623	0.76606	1.04295	2.01951	0.813307	1.61889
GART	P22102	0.827865	0.665976	0.95421	1.00538	0.889926	1.00931	0.705127	0.804728	0.685461	1.04964	1.46233	1.03376	0.448649	0.731779	1.00926	0.657719	1.02058	0.859962	1.70107	0.823669	0.92386	1.17095	1.38167	1.11009	1.59122	1.61701	1.09024	1.34109	0.897389	0.957136	1.58065	1.91178	1.657	1.83161	1.2375	1.32413	0.969385	1.29788	1.58314	1.13837
POLR2A	P24928	0.702262	0.502384	0.089844	0.998228	0.732275	0.669438	0.715282	0.84777	0.7228	2.41538	1.65309	1.63124	0.223405	0.485575	1.00703	0.634781	1.24652	1.30342	1.07372	1.18854	0.78854	0.45648	0.695753	1.38732	1.74071	1.74016	1.34468	1.45416	0.368582	0.812929	2.3603	2.16785	1.68423	1.38943	1.66577	1.86479	1.79716	1.34331	1.84707	1.9515
CDK2	P24941	0.437603	0.956156	0.697052	0.631544	1.14627	0.702193	0.981709	0.891249	1.00253	1.76794	0.930581	0.917019	0.446854	0.647024	0.929378	0.799564	1.20108	0.452649	2.62943	1.22957	2.5028	0.784343	1.21592	1.36368	1.27973	1.04668	1.11519	0.898366	0.653729	0.942746	2.33739	1.61607	1.16816	1.20379	0.898734	1.71129	1.52389	1.99921	2.24521	1.92934
MCM3	P25205	0.369568	1.08218	0.309635	0.649556	0.432706	0.423472	0.318302	0.51287	0.625374	1.74126	3.07416	1.13216	0.077129	0.224154	0.521193	0.028066	1.50673	1.21485	3.5691	1.12152	1.93413	0.263122	1.16056	2.15517	1.99111	1.83716	1.39749	1.82051	0.502477	0.26641	5.53284	1.563	2.24138	1.65886	2.01612	2.33943	2.37086	1.94535	5.11214	3.14364
DNMT1	P26358	0.461614	0.392825	0.590183	0.910827	0.593268	0.301585	0.069581	0.338866	0.20075	2.58186	0.822953	0.556308	0.050521	0.146269	0.093648	0.624693	1.52812	0.743896	2.2869	0.682623	0.765143	0.101171	0.915016	1.81694	1.23316	3.34618	1.10804	1.53717	0.21395	0.105681	4.59968	4.49476	1.51877	0.956597	1.21012	1.23615	1.76025	0.897141	3.41798	2.40424
U2AF2	P26368	0.575852	0.516485	1.68058	0.93764	0.703991	0.83914	0.848396	0.799608	0.907239	1.68619	1.26842	1.07157	1.07346	0.803039	0.986627	0.12257	1.21419	1.10179	0.781408	1.00711	0.935457	0.911942	1.66436	1.30908	1.27927	1.7437	1.36335	1.16948	1.27004	0.871699	2.32414	1.49807	1.41674	1.39728	1.23495	1.31881	1.29786	1.00417	1.52701	1.29661
COL8A1	P27658	1.08737	1.04435	2.92785	0.756513	4.55182	5.58139	2.50673	2.22811	1.61755	0.224014	0.559104	0.890168	1.1921	2.98638	0.301622	1.05605	1.04088	1.37811	1.06602	1.09988	1.06794	0.13199	1.02704	0.175359	0.324072	1.4563	0.525196	2.32093	1.12611	1.98333	0.144144	0.223368	0.39308	0.406042	0.433666	2.84199	0.875088	0.337863	0.579772	0.539289
LOX	P28300	1.08737	1.04435	1.47595	1.58822	1.71343	2.83735	8.3191	1.4476	3.06497	0.02841	0.320168	0.489961	1.1921	4.23408	1.02695	0.51809	0.580357	0.373937	1.52608	1.09988	1.06794	1.06145	1.02704	0.558471	0.256565	0.449711	0.958534	0.447305	1.12611	1.66532	0.361602	0.101524	0.065327	0.259696	0.152182	1.31285	0.300392	0.304496	0.144161	0.650082
POLD1	P28340	0.325297	0.175461	0.369266	0.611747	0.379158	0.249894	0.531112	0.546783	0.45466	1.89289	2.74641	1.17724	0.449982	0.390774	0.51734	1.15587	0.983678	0.460074	1.66234	0.356307	0.26424	0.176225	0.572284	2.07088	1.3861	1.63175	1.11351	1.65968	1.04104	0.153687	4.99437	2.43046	1.83614	1.27493	2.18357	3.01566	1.42076	3.14635	3.20291	2.50056
GTF2E1	P29083	0.525404	0.425167	0.486744	1.18278	0.761166	0.839446	0.759654	0.738371	0.919716	0.582083	0.844067	0.901584	0.660372	0.517722	1.50124	1.17285	0.899625	1.08456	0.60057	0.768392	0.746266	0.507159	1.5826	0.920323	0.559666	1.99593	0.667871	2.23864	0.281681	1.14159	3.08535	1.46943	0.457191	2.38492	1.29408	3.31506	1.43901	0.500837	1.27358	0.696045
CLIP1	P30622	0.745056	0.213271	1.8855	0.717344	0.702251	1.02164	0.675041	1.15519	1.05175	0.857719	0.708999	0.875474	2.09185	0.724233	1.2157	1.42789	1.03558	1.11189	0.686345	1.19089	1.8033	1.80377	2.06461	1.26826	0.773911	0.838712	0.87981	1.07661	1.38587	0.874033	0.859379	0.650836	0.81814	0.768259	0.769918	1.34208	0.900273	0.910982	0.824011	0.847292
POLR2B	P30876	0.693637	0.570286	0.411496	1.09963	0.961061	0.933358	1.04705	0.989155	0.823496	1.28182	1.24063	1.20101	0.316239	0.75125	1.02613	0.817491	0.95838	1.18031	0.762029	1.16836	0.904147	0.627843	0.676379	1.11879	1.33064	1.32084	1.22064	1.29665	0.629574	1.11041	1.55975	1.48415	1.28878	1.04621	1.19592	1.50504	1.35382	1.41545	1.6666	1.54157
RRM2	P31350	0.684995	0.577957	0.60453	0.33382	0.465205	1.00085	0.449651	0.317104	0.198465	1.20175	1.32242	0.889551	0.195206	0.437879	0.612846	0.579752	1.11999	0.627672	1.3478	0.614533	1.52463	0.594587	1.03112	1.20852	1.32975	1.34893	1.09248	0.839659	0.698465	0.534258	7.71699	1.73643	1.23423	1.09125	1.36584	1.25058	1.13397	1.75368	2.1793	3.37429
DNAJA1	P31689	0.83743	1.45803	0.46496	1.09648	0.836443	0.965587	0.752478	0.824598	0.911704	1.30977	1.0413	1.19507	0.831485	0.622055	0.80479	0.911367	1.35594	1.12802	1.14211	1.11207	1.5655	0.463748	1.10954	1.50038	1.37666	1.36666	1.45168	1.44127	0.553725	0.850912	2.67912	1.32453	1.50736	1.43889	1.26322	1.50937	1.43501	1.30255	1.6009	1.54933
GTF2H1	P32780	0.442987	1.04435	1.10188	1.13642	0.496631	1.03821	0.501257	0.659066	0.458298	1.49345	1.12498	0.650461	1.1921	0.428475	0.706128	0.479008	0.633588	0.702196	0.668392	1.38601	0.773092	1.06145	1.02704	1.74655	1.06359	1.77154	1.18108	1.05258	1.12611	0.581285	4.17254	1.88139	1.57628	1.42288	1.20257	0.942786	1.16993	1.07979	1.38784	1.23295
CYP2C19	P33261	1.08737	1.04435	1.10188	0.954309	0.905328	0.959884	0.975377	0.988327	0.993656	0.080442	0.13366	0.182493	0.118568	0.12957	0.91925	0.097298	0.429151	0.225743	1.06602	1.09988	0.101301	0.054312	1.02704	0.088633	0.11524	0.096642	0.122737	0.09431	0.102402	0.13248	0.115351	0.133747	0.160717	0.127616	0.170393	0.135662	0.208843	1.19081	0.193925	0.202863
MCM4	P33991	0.339601	0.89421	0.02881	0.62996	0.495543	0.376545	0.049184	0.376179	0.479832	1.60793	2.80827	0.880449	0.36399	0.060747	0.545041	0.114141	1.29505	0.990001	3.26388	0.878499	2.26003	0.058626	1.09647	2.20249	1.95238	1.65266	1.09974	1.35648	0.364112	0.211644	7.46922	2.06976	2.31219	1.58051	1.75968	1.92642	1.14258	1.54479	3.42331	2.46126
MCM5	P33992	0.269671	1.26059	0.315286	0.613091	0.373412	0.35125	0.213185	0.433072	0.571092	1.37111	2.51548	1.21236	0.543595	0.092713	0.493325	0.190921	1.40999	0.978765	3.82503	1.05459	2.41319	0.400388	1.3441	2.04294	2.00493	1.53156	1.10885	2.06187	0.854862	0.250882	4.90843	1.3823	1.94663	1.16812	1.9804	2.16504	1.65979	2.16947	5.19507	2.9671
MCM7	P33993	0.148157	0.899185	0.204847	0.527773	0.243845	0.274162	0.286124	0.312889	0.449606	1.69515	3.24884	0.888996	0.152815	0.121868	0.374872	0.062072	1.55045	1.00108	2.79912	0.929026	1.84396	0.204378	1.03317	2.32008	1.92865	1.96802	1.05361	1.57811	0.43542	0.179235	7.27685	1.78176	2.2344	1.57566	2.97121	1.74868	1.2044	1.5443	4.66967	2.63867
GPC1	P35052	0.110247	0.169729	7.43077	3.2674	2.17101	4.12765	4.16439	1.85552	2.93253	0.078908	0.502731	0.333047	0.034186	1.49852	0.545331	2.90367	0.92288	3.12752	0.521094	0.695559	0.048275	0.795514	0.927219	0.285912	0.116937	1.34186	1.11483	2.22742	0.284191	3.19855	0.106102	0.383755	0.30139	0.61799	0.566833	1.12214	0.494717	0.468369	0.747489	0.647397
CTNNB1	P35222	1.15466	1.32651	0.622493	0.954283	0.920964	0.669757	0.62886	0.750844	0.583854	1.32542	1.22587	0.972242	0.838884	0.463353	1.12073	0.805048	0.99635	0.458795	0.827034	0.700968	0.607432	0.414551	0.639717	0.903794	1.47916	1.41263	1.09095	0.270921	1.17665	1.0344	1.77494	1.43875	1.33907	1.59412	1.02336	0.493828	0.933902	2.05901	0.735851	1.05817
RPA3	P35244	0.502398	0.115073	0.59524	0.980425	0.716386	0.644108	1.41963	1.30795	1.36689	1.33843	1.45916	1.29535	0.302843	1.05344	0.875174	1.42634	1.25895	1.44985	0.658787	0.544837	0.620537	0.495362	0.779677	0.898361	0.981449	1.59984	1.47592	1.44595	0.776511	1.04183	2.20778	1.82471	1.34377	1.06287	1.32583	1.64474	1.68687	1.43386	1.78079	1.85119
RFC4	P35249	0.308128	0.388209	0.732829	0.689601	0.588507	0.27025	0.576707	0.74861	0.432209	1.23829	1.42239	0.861529	0.777707	0.691953	2.13568	1.05688	0.829186	1.48798	2.23008	1.55475	1.02681	0.512966	1.21973	0.885633	0.426507	1.02581	2.03314	1.43255	0.535754	0.546959	4.27926	1.79529	1.11172	1.43289	1.06864	1.89095	0.942072	0.950807	1.19008	1.22418
THBS2	P35442	0.012128	0.073584	8.73109	4.32742	7.81906	9.02577	1.02919	7.44919	10.4789	0.045804	0.393797	0.015429	0.032446	11.0817	0.271125	6.38234	0.328922	0.136213	0.006654	0.020546	0.012039	0.698138	0.454416	0.248019	0.079852	1.28818	1.79597	0.162683	0.025442	2.20447	0.059451	0.046615	0.05686	0.094093	0.011927	1.99333	0.103563	0.055333	0.268576	0.09184
MYH10	P35580	0.014291	0.053987	0.272997	2.54832	4.77483	2.45941	2.83453	5.58533	2.56929	0.79195	0.64546	0.672236	0.180885	3.33164	1.02665	1.76588	0.716497	2.04427	0.435761	0.236017	0.472875	0.443604	0.24953	0.631002	0.412885	1.45464	1.00245	1.09005	0.045314	1.83396	0.473155	0.661145	0.546349	0.817086	0.477335	1.4529	1.01166	0.507271	0.822432	0.632612
NUP214	P35658	0.985793	0.757559	0.687056	1.09659	1.06255	0.849938	0.764902	0.935732	0.836535	1.67552	1.19668	1.00827	0.338576	1.01559	1.21788	1.17927	0.980737	1.25723	0.82488	1.51931	0.738508	0.800374	1.19459	1.15005	1.14009	1.8597	1.14519	1.43817	0.642079	0.878605	2.18122	1.41282	1.22415	1.19506	1.32263	1.4525	1.53914	1.50071	1.78986	1.28822
NUDT1	P36639	0.529388	0.612118	0.901181	0.843377	0.935995	1.07495	0.92069	1.03848	1.28222	2.06235	1.22991	0.951372	0.408451	0.667488	0.498641	1.14541	1.26211	0.776314	0.677933	0.754362	0.377657	1.02153	0.813017	1.39259	1.15028	2.09885	1.08456	0.912485	1.03576	0.883013	3.5572	1.44405	1.49115	1.10958	1.14771	1.52799	0.798081	1.70048	2.27451	0.79649
PPP1CC	P36873	1.52378	1.04435	1.10188	1.50134	1.36567	0.60615	1.01792	1.81958	1.58329	0.652691	0.950033	0.572228	1.1921	0.823052	0.679633	0.703085	0.840102	1.08716	2.12052	2.40844	1.06794	1.06145	1.02704	1.31492	1.16517	1.32377	1.01084	1.00392	1.12611	0.931543	1.0751	1.12351	1.23796	1.16003	0.638641	0.50965	0.493489	0.482282	0.278659	0.408535
POLR2I	P36954	0.440654	0.616956	0.922725	1.10907	0.823271	0.343502	1.32522	1.09159	1.41847	1.14099	1.69509	1.12981	0.851258	0.65716	0.974824	1.3896	1.11776	1.09387	0.96932	0.999869	0.741437	0.51186	0.991912	1.25389	0.865415	1.41533	1.16694	1.46939	0.844354	1.18365	0.999087	1.85511	1.47938	0.833291	1.28831	1.46776	1.61128	1.14479	1.51162	1.67251
SERPINF1	P36955	0.343224	0.417345	4.92801	2.06263	2.72094	6.14107	5.90434	1.91647	2.92925	0.313472	0.343249	0.425018	0.273836	4.02865	1.26582	4.383	1.06034	2.05942	0.246295	0.305787	0.191622	1.79835	0.924355	0.528199	0.258564	0.47748	0.77741	1.08981	0.380588	2.81138	0.216704	0.304613	0.24244	0.426797	0.344596	0.744335	0.343706	0.321479	0.274812	0.323196
NUP62	P37198	0.798505	0.763279	1.25207	1.12778	0.764373	0.799189	1.25159	0.866564	0.939478	1.5622	1.36329	1.27348	0.95822	0.550465	0.905005	1.10289	1.0323	1.2085	1.05877	1.36869	0.483823	0.791392	1.04126	1.32621	1.18182	2.04585	1.34578	1.32061	0.660795	0.962734	2.05146	1.53415	1.43702	1.46336	1.31602	1.37847	1.6663	1.28086	1.51917	1.63908
COIL	P38432	0.545058	0.251362	0.514293	0.745204	0.585032	0.503002	2.31223	0.418232	0.967454	1.14227	0.703808	0.758424	0.385769	0.971614	1.32756	1.06396	1.04567	1.23866	0.633715	0.477464	0.787641	0.615706	0.80166	0.834937	0.892607	1.35435	1.04029	0.893648	0.456228	1.63934	3.86343	2.0938	0.925155	1.87842	0.929458	1.52403	0.850864	0.706167	1.37104	1.08602
EIF4A3	P38919	0.996315	0.864064	0.889414	1.07023	1.0206	0.746893	1.06175	1.03121	0.899952	1.09726	0.949279	1.14582	0.70582	0.970277	1.12742	0.633181	1.13132	1.10719	1.17827	1.39299	1.17301	0.965772	1.25356	0.857115	1.11192	1.2234	1.32595	1.20523	0.975851	1.04083	1.91009	1.37375	1.11452	1.0251	1.19507	1.67261	1.19927	1.00884	1.64223	1.24982
RFC5	P40937	0.500475	0.395023	0.124145	0.781237	0.629075	0.223799	0.39612	0.657092	0.57912	1.71705	1.69254	0.868377	0.175936	0.418451	1.07122	0.385766	1.36491	0.926034	3.8355	0.634616	1.16231	0.631456	0.456172	0.968916	1.31152	1.36558	1.09946	1.08799	0.56883	0.711447	2.67722	2.55107	2.00427	1.22018	1.3263	2.11733	0.827566	1.38383	1.91327	2.83941
RFC3	P40938	0.472276	0.202365	0.174936	0.726632	0.688856	0.24254	0.690678	0.659674	0.718825	2.16827	1.78369	1.35526	0.157547	0.595692	0.953793	0.680108	1.60651	1.65095	3.01138	1.577	1.03949	0.200602	0.837773	1.69269	1.50963	1.45754	1.23451	1.82119	0.184624	0.648693	3.19032	2.34521	1.84835	1.49622	1.85588	2.78576	1.61403	1.64824	2.35497	1.88598
BUD31	P41223	0.395146	0.592756	0.333432	0.683938	0.777813	0.658763	0.705384	0.811646	0.94241	1.71682	1.62591	1.22022	0.358615	0.723915	0.648173	1.03815	2.5157	1.16994	0.585276	0.721734	0.287668	0.308381	0.550419	1.48588	1.31771	2.34653	1.59136	1.44325	0.902116	0.800957	1.64472	2.01877	1.80198	1.49337	3.01563	1.67627	1.34943	1.07545	1.54898	1.54715
IARS1	P41252	0.855309	0.75567	0.823198	0.894756	0.726011	0.667465	0.688751	0.822211	0.631176	1.33437	1.23618	1.03447	0.282465	0.628758	1.47058	0.615647	1.06436	0.917129	1.07329	1.52603	1.00112	0.491136	1.16694	1.09398	1.05855	1.25561	0.851213	1.05789	0.774407	0.793144	1.5767	1.16459	1.40129	1.33987	1.12843	1.19841	1.3231	1.60152	1.02608	1.18668
PRKCI	P41743	0.431345	0.254777	0.265782	1.06469	0.881349	1.03328	0.494762	0.781407	0.597423	0.61273	0.657436	1.25349	0.78779	0.748075	1.14838	0.747692	1.11158	1.27437	0.967357	1.3491	0.589888	0.500357	0.581047	0.900073	1.09331	0.891034	0.995027	1.24303	0.611165	0.583818	1.16103	0.642116	0.626374	0.827168	1.49715	6.07623	1.75196	1.82598	1.70327	2.00729
MTREX	P42285	1.16231	0.751729	0.229156	0.781469	0.786262	0.796155	0.628776	0.75984	0.776062	2.12713	1.44189	1.31058	0.098006	0.484403	0.966974	0.482824	1.16784	1.01005	1.13005	1.74334	1.27992	0.760025	0.469981	1.11899	1.47298	1.65849	1.37866	1.24256	0.734156	0.638054	2.53176	1.82206	1.67938	1.71643	1.39157	1.47237	1.51821	1.20913	1.79729	1.72233
LRPPRC	P42704	1.32779	0.961773	0.336067	0.55867	0.561378	0.342931	0.617609	0.554256	0.46617	1.27067	1.20743	1.30005	0.657905	0.524335	0.76998	0.671934	0.806708	0.733668	1.62001	1.62789	1.15649	0.896557	0.448802	0.950366	1.05598	2.17902	0.818645	1.15683	1.26001	0.586499	1.67059	1.51268	1.50594	1.35463	1.17619	1.78409	1.50952	1.57143	1.77864	1.70484
ALDH3B1	P43353	0.542571	0.092262	0.189259	5.41709	2.83145	5.41355	0.282635	3.07084	2.64255	0.48597	1.40055	2.3447	0.519533	0.369798	0.586065	2.77609	1.0998	1.05585	0.756931	1.12855	0.8219	0.444094	0.31448	0.655379	0.677524	0.073439	0.376397	2.4913	0.560829	3.73363	0.446901	0.662288	0.199725	0.115007	1.33416	0.136833	1.11212	0.869786	0.742541	1.06169
SYK	P43405	0.083782	0.049739	0.241965	0.863834	0.879712	1.46331	0.893114	1.38214	1.77297	1.201	1.07099	2.52767	0.124082	1.58865	0.61988	0.364423	1.27165	0.912027	0.043207	0.676199	0.01475	0.029537	0.241615	1.00991	1.59724	0.94976	1.16149	0.86248	0.155643	0.869345	1.16579	1.5285	1.82186	1.66023	1.72398	1.04941	1.85941	1.33101	1.88224	0.972829
NOP2	P46087	0.70759	1.01025	0.200188	1.01485	0.930426	0.716286	0.319525	0.488583	0.546278	1.76953	1.48946	1.35097	0.300175	0.606866	0.929237	1.06519	1.313	1.05591	0.98782	2.77495	0.909815	0.210208	0.527165	1.59965	1.58435	2.86461	1.08509	2.00307	0.283417	0.596719	2.71843	2.1112	2.60903	2.92414	1.40059	2.60443	2.1437	1.91103	1.66632	1.827
BAG6	P46379	0.983913	0.743707	1.00967	0.822549	0.681839	0.871354	0.809991	0.894537	0.84587	1.75881	1.1116	0.963535	1.25333	0.813211	0.935338	0.864408	1.26032	0.817719	1.03934	1.76051	0.996148	1.70853	1.35857	1.42486	1.18737	1.61115	1.11676	0.733174	1.29923	0.768685	2.71958	1.49027	1.6341	1.31391	1.02324	1.41759	0.86197	1.30687	1.69533	0.971769
POLD2	P49005	0.209326	0.289812	0.350483	0.395146	0.26634	0.219061	0.222108	0.16599	0.275061	1.74061	1.59503	1.33343	0.429118	0.346247	0.27769	0.286011	0.967963	0.633556	1.81886	0.474354	0.537052	0.354328	0.560085	1.87447	1.35442	1.98045	1.07526	1.47983	0.13668	0.09428	5.58109	1.8708	1.5716	0.976428	1.85733	2.12963	1.09534	1.46236	2.82745	1.59697
RPIA	P49247	0.167328	0.970414	0.20762	0.733339	1.01338	0.422497	0.513225	0.523675	0.774552	2.08333	1.1794	0.972115	0.078196	1.89913	0.934984	0.538838	0.90422	0.308941	0.219919	0.478724	0.175062	0.090723	0.13025	0.825632	1.23087	1.95186	0.87156	0.86218	0.136109	1.37808	2.97627	1.87974	3.26963	1.27762	1.09678	1.23349	1.05581	1.9017	0.878996	1.01323
MRPL19	P49406	1.33185	0.785799	0.596212	0.670759	0.748143	0.50104	0.331291	0.654092	0.499131	1.99599	1.31454	1.16503	0.414743	0.298745	0.787582	0.42347	0.83259	0.835858	1.15842	1.6354	0.856952	0.965835	0.467283	1.19303	1.33898	2.97438	1.49294	0.980466	1.25342	0.550899	1.69444	1.48708	1.60584	1.98403	1.42224	1.40902	1.33601	1.42328	1.60829	1.81967
MCM2	P49736	0.038353	1.09947	0.269797	0.684924	0.211772	0.312223	0.126447	0.382538	0.589847	1.76925	3.03186	0.862939	0.092785	0.058364	0.388086	0.198169	1.40437	1.215	4.11153	1.07572	2.14927	0.323611	1.41249	2.23792	2.17633	1.82442	1.25435	1.7519	0.545216	0.190932	7.38471	2.27798	2.76363	1.82117	1.73499	2.00181	1.21284	1.83612	3.79776	2.92161
YLPM1	P49750	0.982684	0.437395	1.15291	1.42704	0.737975	0.737515	0.838432	0.654656	0.926371	2.00215	1.91213	1.18439	0.726433	0.489216	1.19996	0.436659	0.810211	0.744252	1.38039	0.568282	1.00697	0.694328	1.22566	1.33759	1.29759	1.83765	1.07593	0.90603	0.829467	0.863616	2.4366	1.81581	1.52256	1.70893	1.17395	1.37293	1.05984	1.27312	1.64632	1.16456
RBM25	P49756	0.732388	0.433382	1.20519	1.00057	0.929214	0.900482	0.68137	0.820932	0.842319	1.57661	1.83449	1.24841	0.706005	0.660883	1.14623	0.42069	1.15807	0.882743	0.900032	0.869601	0.987277	0.585131	1.54497	1.53138	1.37119	1.75804	1.53193	1.1921	1.12089	0.852612	2.25803	1.75964	1.49731	1.35425	1.4318	2.16473	1.22977	1.30553	1.67234	1.31122
EIF2B2	P49770	1.0041	1.15552	0.518371	1.1657	0.844038	0.489335	0.703121	0.826225	0.699177	0.982347	0.854662	1.04927	0.485193	1.29325	1.53762	1.0536	0.844611	0.750836	0.968414	1.17518	1.22518	0.457703	0.932533	0.885772	1.04425	0.864523	0.80294	0.818972	0.844102	0.873685	0.964788	1.29554	1.69431	0.974903	1.07892	1.11423	1.1573	1.31762	1.20928	1.14432
RANBP2	P49792	0.796996	0.877652	0.290517	0.961357	1.07014	0.867259	0.933155	0.880909	0.972374	1.54885	1.39121	1.26163	0.336475	0.824471	0.914446	1.19082	1.02888	1.30577	1.16944	1.7921	0.639877	0.511271	0.654775	1.20748	1.20783	1.79529	1.1788	1.22699	0.428952	0.930349	2.15955	1.56586	1.34718	1.55339	1.44297	1.30789	1.73594	1.28159	1.68639	1.40465
GSK3A	P49840	0.320297	0.343459	0.999379	0.803036	0.861468	1.15255	0.882863	1.07634	0.842726	1.18439	1.36485	1.42986	0.366422	0.641855	0.603019	0.992993	1.67202	1.50284	0.360426	0.459784	0.585413	0.454949	0.745582	1.04997	1.27139	1.07493	1.06738	1.54306	0.162276	0.775205	1.8047	1.5312	1.453	1.39362	1.51752	1.01713	1.54489	1.39105	1.52979	1.3063
LIG3	P49916	0.926463	0.084589	0.441233	0.901655	0.620907	0.675074	0.640818	0.657752	0.588519	2.59517	1.36584	1.07926	0.190737	0.335515	1.6242	0.175578	1.85052	0.921499	0.568809	1.29306	1.02329	0.623456	0.892114	1.36704	1.48354	2.48347	1.49489	1.07921	0.789052	0.778469	1.93967	2.41408	1.30454	2.04189	1.53252	1.75778	1.47674	0.644795	2.73048	1.23904
PAPOLA	P51003	0.372004	0.196532	0.395592	0.555578	0.565966	0.950786	0.473916	0.76954	0.58262	1.93578	1.8042	1.16064	0.129572	0.519574	1.10265	0.436961	1.32092	0.901057	0.560876	1.23039	0.570564	0.766303	0.532991	0.993424	2.20921	1.72176	1.69297	1.19952	0.361641	0.578724	2.94873	2.13387	1.93478	1.46344	1.07436	2.34705	1.18392	0.954458	1.07578	1.44266
DAP3	P51398	1.79343	1.16185	0.528789	0.581263	1.01329	0.250736	0.505766	0.588553	0.333545	1.52635	1.1535	1.52577	0.628428	0.517444	0.538814	0.442077	0.590157	0.746491	1.01655	2.17071	0.789506	0.536123	0.626237	0.92421	1.13711	2.88448	1.21465	1.2103	0.783268	0.551769	1.07538	2.00931	1.52243	2.12588	1.50031	1.97398	1.29234	1.69507	1.8049	1.84037
DUSP3	P51452	1.04031	0.704343	2.08157	0.941362	0.861141	0.847423	1.07078	0.892049	1.19725	0.309688	0.692102	0.531484	1.56001	1.36233	0.729492	1.8497	0.624324	1.53194	1.27597	1.09529	1.55929	2.37902	1.28028	0.408373	0.410775	0.615063	0.826326	1.29576	1.61743	0.907937	0.272401	0.566299	0.384498	0.550643	0.587049	0.864903	0.654653	0.573158	0.466543	0.505785
SMARCA4	P51532	0.349497	0.716509	0.23457	1.00479	1.08191	1.127	0.908008	1.03655	1.03414	1.9449	1.63744	1.25492	0.147886	0.869928	1.04864	0.144044	1.34022	1.12398	0.7904	0.929591	0.726475	0.513599	0.876939	1.06851	1.28943	1.49048	1.39102	1.59118	0.380539	1.01537	2.55349	1.83678	1.67889	1.67518	1.20172	2.33752	1.36469	1.32702	1.99741	1.11683
KPNA2	P52292	0.049105	0.264652	0.161283	0.383645	0.07273	0.126782	0.052706	0.187153	0.194128	2.12381	1.27259	0.746374	0.042631	0.07828	0.380327	0.215646	1.50944	0.682592	0.839034	1.84597	1.99406	0.106899	1.0986	1.77463	0.942952	1.4285	0.826052	1.2816	0.055814	0.045179	5.48617	1.21788	12.657	1.34055	0.893609	7.33128	1.86054	1.24153	4.36803	0.773198
KPNA1	P52294	0.894468	0.585136	0.35459	1.17735	0.655088	0.751891	0.797042	0.993497	0.912368	1.03713	1.11154	0.995011	0.660476	1.02756	0.788983	0.572534	1.14209	1.22936	1.60597	1.29606	1.69619	0.827054	0.959389	1.37318	0.778385	0.561536	1.06069	1.32002	0.650324	1.08607	1.32763	1.17285	1.27651	1.3315	1.13661	1.57013	1.26814	1.1542	1.3893	1.18523
MSH6	P52701	0.236826	0.252267	0.309933	0.675941	0.729589	0.351843	0.436011	0.475023	0.347542	1.8198	1.60268	0.705609	0.39596	0.072491	1.3956	0.175882	1.39513	0.934132	4.38989	0.746921	1.44902	0.387609	0.829812	0.95359	1.93466	2.10781	0.074996	1.14584	0.582383	0.642791	5.75245	3.15841	1.57525	1.48911	1.34823	1.70746	1.47423	1.49619	4.04626	1.61844
CRIP2	P52943	0.366986	0.345501	1.25607	2.22757	1.25591	2.47451	2.64162	1.94795	1.96395	0.634345	0.685428	0.610495	0.418902	1.41012	1.4311	1.71132	1.20857	0.614477	0.242394	0.072453	0.158805	0.331235	0.707208	0.787237	0.636216	0.937104	1.3183	0.786481	0.638565	1.81807	0.676828	0.649913	0.884945	0.812242	1.12484	0.707287	0.703624	0.92289	1.01335	0.536318
PPP5C	P53041	0.709627	0.73193	1.114	1.04808	0.845402	1.10248	0.846302	0.898488	0.771628	1.34855	1.3434	0.812724	0.561054	0.660982	0.937161	0.824931	0.967664	0.977138	1.21008	0.674122	0.633399	0.762868	1.14199	1.549	1.22023	1.22173	1.13733	1.01858	0.923617	0.795608	1.68996	1.50023	1.39925	1.57919	1.1382	0.981549	1.03016	1.16522	1.2823	1.00568
ARFIP2	P53365	0.40921	0.447009	1.90736	0.761302	0.370174	0.523365	0.371574	0.635261	0.419082	1.12258	0.840331	0.981952	0.881517	0.373696	1.2614	0.567142	0.948986	0.56688	0.757788	0.80676	0.797439	0.785462	1.03804	1.52405	1.20685	0.6432	0.884561	0.694285	0.852597	0.712701	2.8979	0.987191	1.21236	0.876875	1.54464	0.8382	1.34865	1.23864	0.897061	1.16241
ACLY	P53396	0.484788	0.672789	0.727895	0.789541	0.831222	0.879768	1.11639	0.893592	1.04695	1.17252	1.09576	1.00517	0.365754	0.942897	1.36471	0.712055	1.28009	0.92664	0.782011	2.1236	1.11721	1.33535	1.14723	1.21713	1.65396	1.14022	0.970317	0.991633	1.65339	0.820194	1.83364	1.47663	0.870393	1.40664	1.29987	1.28714	1.41599	0.871971	1.19568	0.880243
METAP1	P53582	1.07514	0.547368	0.449239	1.73607	0.978807	1.11716	0.635298	0.850769	0.844429	1.79791	1.50941	1.16723	0.100115	0.756651	1.16704	0.883046	0.785719	0.746682	0.943894	0.555046	0.883925	0.373039	0.419751	1.27992	1.66025	1.46433	1.65234	1.44348	0.339574	0.922007	1.6654	1.9287	1.85437	2.21502	0.89886	1.21357	1.10123	1.60612	2.54887	1.44554
ATXN3	P54252	0.584646	0.409114	0.714071	1.11487	0.798121	0.762306	0.813901	0.892352	0.832409	1.58348	1.78149	0.907328	0.727367	0.668818	0.486842	1.04564	1.41845	0.769351	0.668934	0.77342	0.925724	1.05175	0.360471	0.979477	0.901851	1.24518	0.922252	1.55609	1.26646	1.04615	1.22044	2.11093	1.44085	1.03098	1.02182	3.36466	1.36174	0.941249	1.05022	0.821577
ALDH18A1	P54886	0.502267	0.34721	0.117913	0.54104	0.985941	0.508783	0.457149	0.594972	0.502516	2.74984	1.17813	1.47212	0.299808	0.520441	1.29365	0.497188	0.96894	0.824759	0.610343	0.75249	0.370789	0.124564	0.170536	1.07997	1.39544	1.93418	1.32054	0.998958	0.2916	0.569891	2.3212	1.18489	1.77044	2.54406	1.62825	0.942409	1.75266	1.99038	1.02506	1.94485
DRG2	P55039	0.54757	1.13812	0.743383	0.809558	0.723718	0.966779	1.07149	1.10204	0.813741	0.597485	0.690219	1.02436	0.628444	1.18076	1.75027	0.871102	1.0089	1.25657	1.09846	0.992696	1.60448	1.62308	1.0455	0.699974	0.977086	0.661703	0.939742	1.088	0.880214	0.899484	0.966107	1.00099	0.844363	0.556742	0.897243	0.953559	0.915916	0.660852	1.12467	0.955501
CSE1L	P55060	1.05636	1.41641	0.884491	0.916388	0.870865	0.559565	0.821428	0.776007	0.928904	1.22033	1.17022	1.12414	0.873129	0.811409	0.634385	0.771217	1.16514	1.24873	1.64332	1.7365	1.24826	0.84167	1.58038	1.20861	0.880066	1.5021	0.749909	1.30223	1.13734	0.650699	1.38564	1.82311	1.58914	1.25516	1.13429	3.46804	1.20111	1.55657	2.047	1.12359
VCP	P55072	0.722644	1.09581	0.590169	1.03145	0.734963	0.758973	0.871043	0.973033	0.906428	0.925363	0.867438	1.23823	0.573194	1.5072	1.08699	0.835693	1.02007	1.16039	0.984688	0.768318	1.06123	1.09298	1.21751	1.06071	1.03866	0.987138	0.955428	1.03537	0.834468	0.861313	1.34319	0.983043	1.16102	1.09154	1.23907	0.910138	1.1691	1.043	1.16053	1.1467
CASP7	P55210	0.32426	0.368554	0.774541	0.829845	0.978548	0.552221	0.410517	0.733005	0.557361	1.0931	1.39873	1.7843	0.07504	0.365254	0.490399	0.51711	1.36325	0.676186	0.460383	0.312409	0.195242	0.26857	0.437738	1.43113	1.34783	0.571726	1.03293	1.2111	0.114937	0.853574	0.704366	1.33814	1.05304	0.866929	1.5768	1.12335	1.54247	1.39538	2.16138	2.28631
CDH11	P55287	0.770351	0.449145	8.42399	1.65997	2.60469	3.07951	3.17411	4.04312	3.58666	0.235743	0.553124	0.476414	0.832033	2.04455	1.00802	2.10971	1.42447	0.946079	0.818084	0.529619	0.275931	1.43789	1.6801	0.218471	0.29784	0.8347	0.990017	0.910462	1.22657	1.95201	0.387398	0.482567	0.43627	0.561147	0.357771	1.11042	0.656696	0.654687	0.431093	0.451097
EIF3B	P55884	0.858393	0.674829	0.803581	0.896814	0.777961	0.912584	0.803092	0.825727	0.806174	0.996	0.887666	1.24135	0.596452	0.777472	1.3297	0.391867	1.05911	0.993228	1.15859	1.52526	0.818487	0.730782	0.993375	1.08449	1.10773	1.11823	0.988939	0.987585	0.748639	0.903436	1.62233	1.0225	1.20613	0.935644	1.22545	1.24582	1.14739	1.19329	1.65185	1.15473
RRP1	P56182	0.52634	0.607734	0.64976	0.391219	0.842411	0.959884	0.975377	0.179223	0.993656	2.70697	1.39934	0.678566	0.677929	0.970254	1.11323	0.945762	0.402391	0.179487	0.805186	0.992354	0.793781	0.41807	0.806179	0.626474	1.70285	1.6892	0.80081	0.946206	0.476934	0.904778	2.50028	2.38219	2.11437	3.19995	0.671366	1.89232	1.59408	0.639726	1.11199	1.76554
CTBP2	P56545	1.08737	1.04435	1.10188	0.711318	0.965198	0.718209	0.561905	0.822959	0.831873	2.20235	1.35613	0.844011	1.1921	0.465132	0.563934	0.67598	1.0159	0.95287	1.06602	1.09988	1.06794	1.06145	0.154901	1.01552	1.54515	1.60521	1.67797	1.52789	1.12611	0.947876	3.42415	1.77918	1.58479	1.37914	1.26213	1.14157	1.27755	1.47523	1.16123	1.24942
STX17	P56962	0.879924	2.05853	0.775606	0.57125	0.483558	0.297106	0.811923	0.84193	0.888547	1.47597	1.16213	0.933876	0.68075	0.543241	1.0652	0.940593	0.674341	0.420272	1.4747	1.13838	1.85803	0.631726	0.567863	1.09521	1.06616	1.4961	1.06743	0.794657	0.787709	0.903464	2.43155	1.30795	2.01061	1.11834	1.16612	1.65818	1.20596	1.31053	1.35193	1.21016
WDR4	P57081	0.66947	0.528151	0.624508	0.479343	0.854988	0.832368	0.745899	0.668763	0.507727	1.33045	1.29878	1.0653	0.325014	0.814267	0.463896	0.501782	0.625066	0.409145	0.318668	2.6367	0.774517	0.513591	2.59884	1.39664	0.684458	1.05848	1.39507	0.503751	0.509553	0.3847	1.9507	1.22123	1.9235	1.66137	0.926707	2.13143	1.80473	1.48397	2.26364	1.42302
GEMIN4	P57678	1.32777	0.461785	0.350071	0.314651	0.754835	0.411978	0.425035	1.02171	0.533343	1.16013	1.33089	0.758636	0.969729	0.538407	0.59316	0.35159	0.663683	0.656065	1.44341	2.59518	0.490604	0.490931	0.501683	0.760398	1.28637	1.48213	0.977732	0.679893	0.660191	0.557821	3.46003	2.76716	2.56737	1.93615	0.876938	1.82845	1.05187	1.33223	1.91529	0.881388
TPI1	P60174	1.0265	1.02882	1.25858	1.61241	1.02948	1.29771	1.25205	0.959921	1.19895	0.745374	0.9782	0.756854	1.08944	1.05512	1.14072	1.33964	0.699512	0.751387	1.59835	0.727674	0.757176	1.09656	0.806636	0.82513	0.890694	0.967199	1.11384	0.79638	1.09325	1.20879	0.707865	0.798688	1.10607	0.885731	0.708461	0.818522	0.826123	0.651788	0.562595	0.741958
PPP4C	P60510	0.964223	0.665436	0.612946	1.18484	1.21602	0.346577	0.684505	1.56656	1.04279	1.02065	1.4845	1.39431	0.525963	0.709461	0.751491	0.594704	1.49189	1.57143	1.15258	1.02167	0.721622	1.32382	0.724006	1.20731	1.32002	1.23372	1.47496	1.59512	0.540901	0.821542	1.75521	1.31282	1.32046	1.21976	1.46051	1.88851	1.45667	1.59483	2.06762	1.83276
UBE2G2	P60604	1.10409	0.583136	1.06038	0.98654	0.497142	0.589281	0.398331	0.657983	0.554071	1.10992	1.23606	1.05557	1.02832	0.251723	0.835376	0.428236	0.813935	0.691133	1.65498	0.870106	1.89979	0.949759	1.10945	1.20344	1.3051	1.55573	1.25963	0.703757	0.909222	0.644028	1.96541	1.60471	1.99304	1.43041	0.817539	1.19485	1.06833	1.37487	0.913818	1.16758
S100A10	P60903	0.177296	0.269316	0.828517	4.2351	2.93296	1.13844	3.96817	2.34685	3.10268	0.322164	1.77412	0.901667	0.636003	1.84566	0.694114	0.668335	1.38066	0.935663	0.592043	0.363438	0.287845	0.574374	0.209228	1.2411	0.970036	0.667744	0.875269	1.90449	0.446926	2.55277	0.572064	1.18038	1.27732	0.798307	0.937543	0.788747	0.826691	1.60201	1.72156	1.10226
PSME3	P61289	0.673758	0.81246	1.56657	1.33833	1.13038	0.521042	0.835944	1.09651	1.00966	1.25545	1.49062	1.19518	0.784624	1.1057	0.844505	0.872485	1.25884	0.830348	0.746218	1.51692	1.31107	0.977707	1.51305	1.39056	0.943797	1.86292	1.02195	1.39826	1.07891	1.05218	2.00348	2.54184	1.62717	1.35	1.26654	1.78103	2.8576	1.15142	1.66031	1.41548
NCALD	P61601	0.164298	0.764199	2.09987	0.499234	0.676265	0.401656	2.12543	0.993185	1.10293	1.04706	0.20954	0.316618	1.8258	1.07162	0.584562	1.26351	1.16585	1.46288	2.13341	0.60604	0.629247	0.664239	2.02541	0.99446	0.97957	1.0842	0.946213	1.04238	0.334857	0.726003	1.2412	1.06651	0.351477	1.02164	0.424343	0.36195	0.205919	0.189354	0.317089	0.275631
DCAF7	P61962	1.04643	0.782492	0.617733	1.3182	1.4123	1.1833	1.10858	1.32116	1.22464	1.03408	0.902501	1.29882	0.484327	0.882405	1.02534	0.825584	1.0462	0.681787	1.14512	1.07596	1.28965	0.731056	1.01641	1.07483	1.06777	1.51372	0.944425	0.617074	0.790176	1.19236	1.79604	1.21601	1.17879	1.04554	1.06477	1.42484	1.18486	1.30513	1.66902	1.00884
WDR5	P61964	1.34316	1.11253	1.02232	1.13973	1.33563	1.00421	1.44523	1.56335	0.786363	1.26183	1.06828	1.26865	0.849529	0.894114	1.45936	0.15017	0.871172	1.02772	0.343206	1.51079	1.016	0.652175	1.41	0.758875	1.3188	1.16154	1.25139	1.20131	1.47236	1.04079	2.06482	1.41447	1.2732	1.27774	1.1055	1.53259	1.51178	1.23378	1.76429	1.03425
SNRPD2	P62316	1.04772	0.774744	1.08649	0.897911	0.845137	0.642526	1.20233	0.962322	0.892762	1.61855	1.1442	1.2554	0.60868	0.741521	0.523653	0.10014	1.14431	1.18429	1.36091	1.17807	1.24053	1.03582	1.1575	1.23251	1.28484	1.42126	1.31227	1.52666	1.02109	0.830261	1.27197	1.73967	1.42674	1.39467	1.2745	1.51379	1.3492	1.22418	1.62425	1.33527
SNRPD3	P62318	0.969819	0.750305	0.624077	1.01716	0.997063	0.899686	1.11425	1.00549	1.01007	1.22981	1.11491	1.33934	0.517896	0.792188	0.915735	0.048218	1.28712	1.40473	1.21802	1.6781	1.16372	0.828086	0.944181	0.980599	1.10572	1.18867	1.27672	1.43212	0.825637	0.960945	1.32767	1.43963	1.29543	1.03384	1.33113	1.55343	1.49936	1.23986	1.67856	1.48446
SELENOT	P62341	1.27883	0.676607	0.40117	0.885499	0.582654	0.336521	0.592555	0.939662	0.516292	0.850013	0.956792	1.16861	1.58268	0.734947	0.662554	0.377564	1.13985	0.980705	0.900791	1.04774	0.918869	0.805488	0.728819	1.28218	0.836434	0.797396	0.912782	0.832757	0.356381	0.647318	0.581373	0.856865	1.36342	1.00814	1.31862	1.04793	1.43937	1.26064	2.09631	1.62543
POLR2G	P62487	0.623321	0.481229	0.566035	1.33829	0.77374	0.79539	0.763757	0.624414	0.934832	1.60333	1.54378	1.09438	0.568423	0.831282	0.663355	0.318905	1.07277	1.33466	0.861561	0.512675	0.95187	0.905775	0.98981	1.29162	1.26047	1.35359	1.25376	1.25596	0.713666	0.952112	1.89269	1.84173	1.45661	1.27401	1.21292	1.12388	1.33378	0.881142	1.83678	1.626
GNB1	P62873	0.663954	0.850242	1.03482	1.11714	1.23638	1.40938	1.80709	1.57418	1.46035	0.600027	0.790397	0.990834	0.675352	1.36795	0.988729	0.811373	1.10601	1.46223	0.985346	1.13188	0.743099	0.718936	0.740453	0.640828	0.787991	0.496628	0.801223	0.955273	0.593102	1.18496	0.477854	0.655436	0.610958	0.593704	0.979482	0.855806	0.994443	0.775962	0.898359	1.07113
RPL31	P62899	1.55688	0.460511	1.57511	1.48923	1.22922	1.38379	1.86235	1.29384	1.62671	1.02162	0.586059	0.47477	0.6243	1.07889	2.98969	0.937396	0.081098	0.038891	1.57104	0.141424	1.09598	0.595691	0.842166	0.530624	0.623154	0.601252	0.674409	0.193287	0.477722	1.57133	0.75674	0.423766	0.434178	0.340026	0.171816	0.755593	0.278306	0.445931	0.340318	0.044934
RAC1	P63000	1.19189	0.684031	1.91314	1.37622	1.08103	1.49783	1.60548	1.58968	1.67619	0.617203	0.683134	1.08202	1.29776	1.42214	0.993593	2.43596	0.782059	0.867498	1.20577	1.20363	0.854682	1.47469	1.47455	0.809257	0.517587	0.629328	0.583952	0.666231	1.28252	1.39936	0.84386	0.643539	0.541004	0.472923	0.747099	0.54675	0.661802	0.553472	0.614824	0.661396
AP2B1	P63010	1.03208	1.15861	0.821103	1.18236	1.51537	1.45696	1.44414	1.60325	1.31219	0.998964	1.03003	0.987771	0.620618	1.41031	1.02333	0.964182	1.0184	1.27713	1.0045	1.18037	0.82931	0.791145	0.936365	0.977754	0.968358	1.12533	1.09357	1.01247	0.997352	1.18904	1.02966	0.88439	0.802391	0.982763	0.989938	0.961394	0.93536	0.969072	0.835177	0.960852
CSNK2B	P67870	0.829356	0.747793	0.66412	1.01066	0.749946	0.69854	0.942313	0.825435	1.00403	1.54584	1.35126	1.16275	0.624756	0.725415	0.94357	0.645301	1.1385	1.03127	1.11859	1.24041	1.18673	0.657385	0.744575	1.29314	1.28088	1.64426	1.14393	1.03745	0.531663	0.838073	2.30111	2.09315	1.3756	1.38725	1.08229	1.47314	1.28005	1.32506	1.44844	1.21062
RPP38	P78345	0.838328	0.374021	0.513993	0.841873	0.409566	0.569874	0.952413	0.617767	0.423201	2.54716	2.04895	1.16435	1.04363	0.945285	0.606525	0.584021	1.0199	1.11846	0.797924	0.279936	0.487844	0.571325	0.320288	1.36141	1.77833	2.43801	0.895912	0.94217	0.585953	0.605506	3.11096	2.38878	2.54044	2.0703	1.70571	1.44268	0.673372	1.21541	2.33713	2.0004
RPP30	P78346	1.0419	0.456093	0.286684	0.938406	0.991111	0.891267	0.966324	0.814527	0.44047	1.53731	1.16053	1.18594	0.274339	0.597681	0.962566	0.517822	1.28898	0.933827	1.38404	0.460456	1.30094	0.306051	0.479954	0.732651	1.03631	1.5497	1.43223	0.884448	0.556012	0.790603	4.84588	1.65157	2.19866	1.1935	1.3514	1.36006	1.73856	1.19933	3.51177	2.05852
RAE1	P78406	0.693806	0.709266	0.886141	1.00805	0.94865	1.10428	1.01585	0.747489	0.948102	2.3631	1.88233	1.15218	0.20124	0.819006	1.16594	0.58594	1.03319	1.06131	0.903853	1.53551	0.810303	0.382954	0.917426	1.40173	1.18676	2.00759	1.10215	1.30301	0.279841	0.702388	3.02495	2.00187	1.89572	1.87502	1.25779	1.44239	1.6777	1.34634	1.96456	1.35517
PRKDC	P78527	0.765997	0.732987	0.3744	1.07534	1.00876	0.924225	0.961577	0.959013	1.01141	1.54579	1.11312	1.21945	0.501901	0.910037	0.953799	0.76268	1.37117	1.32458	0.852351	1.86102	0.948329	0.671412	1.0026	1.25415	1.46228	1.25971	1.19441	1.43826	0.697455	0.796895	2.30787	1.85264	1.54852	1.5534	1.19979	2.18342	1.27877	1.04568	2.08829	1.22697
MAP1A	P78559	1.08737	1.04435	0.243482	3.30296	2.70537	3.57462	4.26571	4.07843	2.69055	0.246334	0.724414	0.162908	1.1921	0.970963	0.49824	1.49328	0.511994	1.42441	1.06602	0.189594	1.06794	1.06145	1.02704	1.15108	1.42865	0.96352	0.981329	2.35259	1.12611	2.23335	0.402341	0.409882	0.139429	0.858889	0.207028	1.48987	0.382027	0.132799	0.447657	0.121431
MRPS10	P82664	2.26594	1.67592	0.756699	0.722525	1.48068	0.321398	0.857592	0.377741	0.389728	0.889753	0.426629	1.35375	1.44094	0.964095	0.481384	0.465368	0.442457	0.636663	1.10944	1.80974	0.682699	0.755757	1.34107	0.298359	1.50141	1.71317	1.01544	1.00735	1.58988	0.543864	0.835067	1.10567	1.71951	1.49224	1.22866	1.61545	1.41494	1.94147	1.5999	1.90057
MRPS11	P82912	1.11854	0.596298	0.441514	0.440905	0.612878	0.416838	0.479078	0.456315	0.367362	1.07982	1.22573	1.02705	0.492767	0.351153	0.585944	0.476056	0.40564	0.378706	0.601996	0.997855	0.688602	0.514407	0.813048	0.732841	1.46149	2.4572	1.43844	0.70111	0.804003	0.329085	1.55919	1.35724	0.759647	2.06898	1.01314	1.25487	0.898952	1.35865	1.30798	1.41633
MRPS9	P82933	1.52053	1.13527	0.147109	0.485776	0.671841	0.302947	0.638086	0.41656	0.450784	2.19396	1.25698	1.0757	0.480024	0.436726	0.633685	0.440062	0.508173	0.668598	0.915864	1.49035	0.727965	0.298413	0.377339	1.05465	1.54032	3.05535	1.36506	0.907789	0.499635	0.556944	2.44896	1.90797	1.88891	2.87645	1.10092	1.99944	0.933998	1.15797	1.54568	1.04016
COG7	P83436	1.16814	1.15159	0.146523	1.45827	1.39691	0.681608	0.54182	1.19679	0.867992	1.33324	1.97803	1.16166	0.444689	0.924469	0.921304	0.811525	0.688885	0.94571	0.65488	0.804974	0.513892	0.744994	0.822625	1.62026	1.60797	0.943339	1.0045	1.10863	0.756413	1.03663	0.74003	1.70087	1.50269	1.15779	1.66372	1.32627	1.33701	1.83278	1.26995	1.15334
PURA	Q00577	1.41478	0.826709	1.15934	1.24158	1.28401	1.20049	1.22629	0.965651	0.964067	0.668209	0.694065	0.648056	1.21998	0.998484	1.6027	1.04669	0.515857	0.734939	0.737438	0.813311	0.800099	0.924789	0.588637	0.553775	0.609433	0.824705	0.967952	0.681421	0.69571	1.37036	0.525952	0.640658	0.662518	0.688795	0.785501	0.579086	0.75816	0.615124	0.515684	0.654477
HSF1	Q00613	0.843338	0.356362	0.573119	1.13225	2.21565	1.60685	0.88809	0.459857	0.893133	1.23454	1.16721	0.318655	0.717996	0.953022	1.19155	1.06475	0.73284	0.291453	1.18693	1.15829	0.294708	1.71254	0.985801	1.12457	1.69166	0.642694	0.716125	1.30785	1.14099	0.845215	5.10273	2.50826	2.15025	1.33735	0.561135	2.35518	1.91594	0.495522	0.85589	1.36468
NFKB2	Q00653	0.389816	0.230156	0.467582	1.17369	1.29036	1.03841	0.92641	1.96825	1.61192	1.06108	1.03428	1.17294	0.35291	0.695546	0.763981	1.10162	1.06087	1.84671	0.572762	0.771882	0.305221	0.606533	0.751063	1.61227	0.917272	1.11282	1.62354	1.66407	0.118675	2.01875	1.1838	1.09798	1.00996	1.22399	1.67603	2.16627	1.15349	1.94606	2.49106	1.68105
TIAL1	Q01085	0.430069	0.457446	1.62065	0.92207	0.899007	0.99082	0.865135	0.906009	0.830957	1.80874	1.41054	1.01423	0.88334	0.809338	1.00342	0.528735	0.781593	0.88671	0.766714	0.724046	0.508867	1.06482	1.75027	1.43116	1.26363	1.43343	1.34875	0.966445	1.19545	1.09003	2.06728	1.46245	1.47566	1.66712	1.14701	1.47868	1.13812	0.943207	1.23974	1.2667
SLC7A5	Q01650	1.08737	1.04435	1.10188	0.307797	0.334961	0.559815	0.478343	0.383014	0.277277	1.38152	0.867143	1.43008	1.1921	0.81416	0.517212	0.937939	1.22556	0.793063	1.06602	1.09988	1.06794	1.06145	0.303017	1.05765	0.94423	0.961137	1.01891	1.98831	1.12611	0.53054	3.34457	1.28967	1.45612	1.14665	0.735565	1.73373	1.32492	1.82753	1.64335	1.39463
FMO1	Q01740	2.51361	1.39219	0.653774	0.44605	1.23369	0.493189	1.43989	0.568557	0.767818	1.04706	1.68962	0.928758	0.69082	0.872579	0.967135	1.59412	1.41648	1.40941	3.33026	2.41903	1.74535	0.416103	1.2607	0.99446	0.97957	1.0842	0.946213	0.677976	0.780278	0.644368	0.092269	1.06651	1.07241	0.289159	1.02071	0.833481	0.343924	0.200537	0.350717	0.360118
EXOSC10	Q01780	0.731185	0.538185	0.438691	0.826637	0.744838	0.628663	0.658012	0.870427	1.05325	2.24814	1.59108	1.00082	0.248565	0.527396	0.737492	0.801848	0.710402	0.978841	1.07454	1.17361	0.885828	0.15666	0.17598	1.50179	2.27202	1.97914	1.14289	1.32026	0.230464	0.345385	3.43646	3.17507	2.39376	2.35846	0.944664	1.89132	1.63564	1.12991	2.27834	1.76162
TNFAIP2	Q03169	0.177748	0.336348	0.244183	1.35756	0.917521	0.738706	1.53433	1.89069	1.1293	0.635959	0.977062	1.08905	0.268695	0.633097	0.950869	1.05436	0.702675	1.79639	1.27228	1.04005	0.442265	0.226895	0.452602	1.08043	0.886601	0.513957	1.44164	1.57567	0.519426	1.91413	0.550545	1.01284	0.808788	1.12189	1.55126	4.4468	1.04178	0.971632	2.07091	2.7541
CEBPZ	Q03701	0.382339	0.503133	0.533394	0.882159	0.648358	0.71635	0.45141	0.443882	0.333635	3.49392	1.81927	1.4377	0.256903	0.137137	1.12932	0.764515	0.439047	0.523658	1.29451	1.55078	0.512584	0.62	1.02609	1.07863	1.3365	4.00606	1.25076	1.4091	0.499622	0.56598	5.93691	3.24693	3.4833	4.25447	1.20083	2.85048	2.1274	1.48948	2.3841	1.50629
CSTF1	Q05048	0.800951	0.900034	0.847449	0.960196	1.02567	0.835468	0.793245	0.630639	0.891356	1.51215	1.19392	1.39415	0.352048	0.680239	1.19955	0.208249	1.12734	0.983769	1.40847	2.30494	1.14793	0.796936	1.21308	1.1581	0.979948	1.77954	1.68195	1.50049	0.66787	0.728032	2.59843	2.28875	1.39597	1.7265	1.26159	2.37384	1.42433	1.8577	2.44346	1.40115
ICA1	Q05084	1.08737	1.04435	1.10188	0.409053	0.694488	0.959884	0.975377	0.359105	0.993656	0.606148	0.732891	1.42036	1.1921	0.970254	1.024	0.945762	1.12481	0.7841	1.06602	0.203077	1.06794	1.06145	1.02704	1.02017	1.59476	0.883625	0.71282	0.557575	1.12611	0.904778	0.996601	1.17604	1.5198	0.64076	1.47126	0.547631	1.31769	2.42704	1.5126	1.14876
DNM1	Q05193	1.08737	1.04435	1.10188	2.11104	2.71405	2.50641	3.75871	3.50284	1.80596	0.192331	1.16817	0.25224	0.263119	1.45082	1.18817	0.45674	1.01301	1.45209	0.353859	0.113616	1.06794	1.06145	3.64248	0.595527	0.344059	0.759383	1.09465	0.482565	1.12611	1.45433	1.6401	0.500287	0.864858	0.77838	0.343624	0.557897	0.343274	0.263484	1.58822	0.181773
PTPN11	Q06124	0.856982	0.926812	0.950301	0.846406	0.723487	0.923038	0.891312	0.917352	0.760049	1.34887	0.89737	0.918787	1.37624	0.783379	0.922082	0.968795	0.953543	1.22712	0.70595	1.4661	1.23206	0.93287	1.1227	1.06509	0.939991	1.27527	1.04872	1.21224	0.988192	0.817444	0.957369	0.995951	1.06084	1.14305	0.974109	1.04027	0.923464	1.00738	0.890356	0.991965
GABPA	Q06546	0.645196	0.207537	0.605878	0.890079	1.0255	1.01805	0.857556	0.939375	0.813576	1.5228	1.76354	1.38848	0.356887	0.558836	0.966037	0.924786	0.94007	1.50498	0.734476	0.487016	0.487962	0.734889	1.25427	1.18268	1.10243	1.48383	1.49098	1.32465	0.883484	1.2297	1.80593	1.57647	1.54042	1.32706	1.26866	1.92918	1.45	0.849522	1.65379	1.4351
RING1	Q06587	0.998407	0.281688	0.629353	0.641851	0.868035	0.756953	0.999959	0.830491	0.742689	1.49491	1.27962	1.15878	0.682899	0.663825	1.11917	0.943864	1.12538	1.43963	1.47747	0.633278	1.36439	0.634438	0.690385	1.18487	0.900111	1.85425	1.33616	1.57318	0.587906	0.697118	2.56449	1.75736	1.24459	1.12671	1.30238	1.87073	1.45463	1.0225	1.88211	1.51213
DPT	Q07507	0.143849	0.294762	3.63117	0.264413	0.861464	7.00136	7.83656	0.450197	2.78675	0.084244	0.26226	0.037735	0.023304	2.83989	1.1155	0.348394	0.086522	0.488217	0.141756	0.172326	0.154523	0.383179	0.289254	0.2304	0.126818	0.067874	0.371729	0.220693	0.043672	2.82944	0.048394	0.148099	0.115149	0.10529	0.094801	0.172268	0.16809	0.047232	0.080807	0.053856
LRP1	Q07954	1.46995	1.75754	1.67645	1.03067	1.49015	1.42048	1.83955	1.81743	1.53413	0.716356	0.532469	0.609559	2.30573	1.50218	0.814169	1.76129	0.801987	1.36105	1.086	2.123	1.43514	0.971804	1.48819	0.497182	0.544039	0.691533	0.708393	0.820022	1.39753	1.04161	0.371738	0.454919	0.462712	0.6042	0.559538	0.971753	0.577131	0.658934	0.685408	0.471321
DHX9	Q08211	1.10766	0.736784	0.474973	1.07873	1.14353	1.18452	0.983493	0.91202	0.931069	1.3089	1.17136	1.20371	0.424046	0.901571	1.20371	0.741847	1.19487	1.31784	0.954036	1.62658	1.17759	0.94415	0.853598	1.08204	1.36566	1.5032	1.28027	1.17126	0.820403	1.0084	1.90859	1.21235	1.2867	1.29041	1.14403	1.52119	1.52913	1.33331	1.98143	1.37209
FGL1	Q08830	0.154649	0.464321	0.669352	0.954309	0.078723	0.959884	0.049781	0.988327	0.993656	1.04706	0.101013	0.037782	2.55205	0.970254	1.45294	0.945762	0.537518	0.154026	0.344778	7.60504	3.67857	1.18808	7.33568	0.99446	0.97957	1.0842	0.11563	0.085336	0.092634	0.088313	1.2412	1.06651	1.07241	0.016473	0.065478	0.209646	0.113013	0.088445	0.11859	0.104233
SSRP1	Q08945	0.305309	0.314974	0.187392	0.977522	1.13029	1.12582	1.00113	0.81765	0.959825	1.84146	1.58655	1.10936	0.416708	0.999984	1.1285	0.072066	0.767281	1.10617	0.890822	1.19206	0.619577	0.327924	0.633871	1.35823	1.69482	2.05472	1.53044	1.47794	0.570271	1.00845	3.79927	2.08539	1.57366	1.82036	1.20746	1.73476	1.25608	1.28221	2.3018	1.49555
VAC14	Q08AM6	1.12005	1.08559	0.379432	0.947363	1.17886	1.21124	0.850985	0.952008	1.19203	0.838357	0.687814	1.01618	0.587738	1.08916	1.11058	0.831231	0.917732	1.25828	0.556259	0.348056	0.605417	0.398861	0.379919	0.995935	0.98484	1.14982	0.933607	1.33851	0.644789	0.906998	1.07423	1.33436	1.17399	0.924993	1.23357	1.15108	1.27023	1.03129	1.23835	1.41554
RBBP4	Q09028	0.547504	0.332278	0.497403	0.877499	0.950396	0.694651	0.91895	0.827229	0.940252	1.66469	1.2337	1.28693	0.421011	0.735537	0.828187	0.858282	1.3855	1.47874	0.937942	0.984182	0.653736	0.15602	0.80046	1.39381	1.33551	1.53611	1.55307	1.68661	0.423238	0.887784	2.96858	1.66173	1.69349	1.57497	1.40491	1.93931	1.63589	1.14249	1.75652	2.03813
NCBP1	Q09161	0.877511	0.971858	0.521299	0.953651	1.06631	0.714189	0.74742	0.917881	0.830619	1.86306	1.84908	1.06273	0.593723	0.921383	0.797387	0.610352	1.49679	1.01044	1.22151	1.7651	1.05113	0.654518	0.974879	1.02966	1.28893	2.25012	1.22538	1.24482	0.686305	0.743972	2.78415	1.93118	1.70433	1.88808	1.05701	1.61745	1.68431	1.32786	1.58496	1.25784
LAMTOR4	Q0VGL1	1.08737	1.04435	1.10188	0.959896	0.853265	0.417173	0.61759	0.297486	0.443697	0.714579	0.731411	1.08828	1.1921	0.875227	0.428223	0.860035	0.981516	1.07938	1.06602	1.09988	1.06794	1.06145	1.02704	0.935876	1.51673	0.735535	0.632454	0.684521	1.12611	0.589156	0.901104	0.959417	1.64605	0.916913	0.949804	0.979772	0.958345	0.888569	1.71059	2.17162
CPSF1	Q10570	1.12991	0.489118	0.32417	0.686185	0.726019	0.88498	0.5799	0.708647	0.59092	1.48744	1.11931	1.49477	0.338535	0.220309	0.770055	0.144811	1.73059	1.07546	1.38979	2.38941	1.31092	1.14682	0.919723	1.26282	1.39194	1.47543	1.56537	1.22205	0.881571	0.634957	3.1548	2.28775	1.22125	1.79219	1.27636	1.85654	1.95517	2.094	1.87928	2.07593
BST1	Q10588	0.11337	0.428628	1.98221	0.581895	2.47322	3.28118	4.77721	2.53716	2.53887	0.439203	0.32685	1.08865	0.405535	1.78068	0.885063	1.82364	1.23239	1.51587	0.092577	0.121007	0.236061	1.23027	1.02161	0.839412	0.648152	0.930873	0.938767	0.960895	0.233138	1.41848	0.192439	0.560369	0.439615	0.605323	0.262456	0.6401	0.766465	0.341687	0.635915	0.874696
PMPCA	Q10713	1.34573	1.84805	0.459496	0.554887	0.554965	0.221908	0.482459	0.684919	0.429848	1.52834	1.40251	1.03212	0.836537	0.490795	0.557836	0.546669	0.872791	0.810271	1.04273	2.93926	1.71306	1.2249	0.62987	0.967474	1.3394	1.72313	0.912779	0.835318	1.63741	0.515331	1.54741	1.23733	2.02881	1.62719	0.974237	1.5408	1.66057	1.41966	1.71409	1.41781
NUP160	Q12769	1.03717	0.802266	0.402588	0.950417	1.11872	0.999473	0.906582	0.961285	0.887391	1.34637	1.14204	1.69449	0.341872	0.85605	0.842251	0.515803	1.18915	1.76813	1.11759	1.75822	0.613017	0.334213	0.683659	1.20239	1.32023	1.35715	1.12741	1.67201	0.36318	0.858018	1.96979	1.6983	1.18385	1.3532	1.59193	1.98089	2.07318	1.29751	2.41707	1.63361
TBL3	Q12788	0.452236	0.072183	0.291817	0.773755	0.958729	0.899242	0.65667	0.431621	0.42138	1.56689	1.22115	1.37365	1.03946	0.636699	0.962891	0.535803	1.15487	1.59618	0.844562	1.83374	0.584245	0.074194	0.282995	0.921611	2.16456	1.76477	1.20621	1.80821	0.329611	0.703527	2.69257	2.01697	2.3553	2.2582	1.82093	2.60693	1.5641	2.09443	3.51624	2.99767
GTF3C1	Q12789	0.658451	0.618312	0.302165	1.09692	0.283836	0.580604	0.544567	0.673016	0.497711	2.63045	2.26554	0.754495	1.30047	0.915471	0.803334	0.687112	0.835371	0.668536	1.00559	0.734027	0.30199	0.370645	0.764327	1.13796	1.32623	2.55955	1.25218	1.28501	0.303553	0.470126	5.24964	2.17857	2.02549	1.74842	1.13465	2.08042	1.62399	2.05571	2.37801	1.19193
SMARCB1	Q12824	0.619744	0.379385	0.695332	1.03028	0.73101	0.529619	1.01887	0.757172	0.772638	1.69842	1.53275	0.482027	0.576623	0.657518	0.74957	0.497596	1.46511	0.90658	1.3908	1.37258	0.661228	1.1639	1.44558	0.805537	1.30692	1.49736	1.31766	1.1131	0.618682	0.543932	2.44749	2.07577	1.8152	1.64507	0.842748	1.30015	0.961184	1.69776	2.04196	0.727746
BPTF	Q12830	1.08737	1.04435	1.10188	0.737693	0.538589	0.392064	0.640793	0.345133	0.36473	1.0257	1.19263	0.83795	1.1921	0.361175	0.328354	0.557269	0.519177	0.916934	1.06602	0.495264	0.558688	1.06145	1.02704	0.782569	0.854479	1.13296	1.07679	0.980626	1.12611	0.657595	1.99846	0.876016	5.37738	0.993505	0.727473	2.22743	0.799097	0.684055	2.32967	0.904279
FSTL1	Q12841	1.08737	1.04435	0.659367	2.78515	2.29362	2.7845	2.55797	2.38969	4.37319	0.320742	1.02014	0.439078	1.1921	2.39847	1.86802	3.40973	2.33708	0.306069	0.359207	1.09988	1.06794	1.06145	0.283304	0.818522	0.756184	1.78175	1.45711	0.811366	1.12611	2.3613	0.576521	0.76801	0.462866	1.39775	0.638529	1.00969	0.310655	0.357348	0.367048	0.203685
SF3A3	Q12874	0.932237	0.721548	0.867126	1.1429	0.906631	0.578805	0.839667	1.07439	1.03146	1.70994	1.34578	1.3147	0.57931	0.717617	0.859096	0.966294	1.16525	0.754173	1.1849	1.23943	0.916963	0.444766	1.16935	1.47446	1.20961	1.63481	1.33225	1.30692	0.437747	0.893098	1.22707	1.83567	1.42501	1.40446	1.45113	1.48555	1.57944	1.23996	1.88834	1.39334
FAP	Q12884	0.02354	2.52485	0.708038	6.2096	1.68503	4.4391	2.21345	6.50441	3.17007	0.043309	0.095353	0.019463	0.031651	2.61165	0.831546	1.46823	0.30696	0.651056	0.01564	0.019239	0.053281	0.085729	0.258295	0.461043	0.290191	0.602824	0.629025	0.934959	0.027834	0.869731	0.011139	0.158012	0.157173	0.196101	0.048467	1.12775	0.463413	0.083189	0.297938	0.464871
TP53BP1	Q12888	0.20042	0.232601	0.62474	1.24305	0.862931	0.75725	1.11993	1.33531	0.781695	1.76854	1.44576	1.09449	0.320518	0.509496	0.902952	0.115975	1.16675	1.1236	0.637137	0.819158	0.628864	0.514514	0.781944	1.41051	1.15374	1.81301	1.97568	1.33936	0.261294	0.860198	1.905	1.97252	1.34922	3.09464	0.932018	1.25706	1.22039	2.51481	2.30439	1.22928
ILF2	Q12905	0.808899	0.950669	0.872432	1.02151	0.972377	1.05183	0.867326	0.980111	0.922721	1.82285	1.28174	1.15035	0.370073	0.961039	1.07046	0.156253	1.10386	1.18207	1.10087	1.30046	0.945923	0.730399	0.863977	1.19025	1.2987	1.88086	1.30661	1.18585	0.666092	0.983538	2.33224	1.99687	1.55726	1.59839	0.998479	1.92463	1.29475	1.18023	1.5541	1.39617
TRAP1	Q12931	2.26231	1.59014	0.038286	0.487319	0.913586	0.585629	0.530529	0.533158	0.47348	1.14457	1.43535	1.07049	0.968285	0.440693	0.864518	0.612945	0.662841	0.77212	1.64953	1.65206	0.945893	1.58134	1.06571	0.678801	1.40759	1.51822	0.905619	1.23538	1.94124	0.533184	1.75842	1.13773	2.34518	1.81914	1.03584	2.42298	1.03197	1.2843	1.46964	1.31713
TAF10	Q12962	0.459151	0.296654	1.89021	0.701281	0.429334	0.254767	0.362039	0.339779	0.481813	2.11404	1.32257	0.562489	1.22149	0.377827	1.09068	0.358281	0.749416	1.16213	0.434186	0.537916	0.998255	1.05826	1.54713	1.21271	1.51419	1.8104	1.26103	0.80815	2.42357	0.505281	3.3631	2.55552	1.83859	1.61806	0.613275	1.00308	1.11711	1.02563	1.40816	0.753543
PPP1R8	Q12972	0.850777	0.349682	0.754951	1.11894	1.60126	0.963764	0.752998	1.08881	1.09092	2.01419	1.21917	1.35398	0.727746	0.74369	1.47048	0.844798	1.23835	1.05754	0.654561	0.714014	1.01772	0.894924	1.24483	1.11918	1.68093	1.45308	1.56991	1.0975	1.36744	1.12321	1.83593	1.77926	1.6665	1.50849	1.22226	1.31217	1.37258	1.25786	1.28642	1.23193
PTP4A2	Q12974	0.546052	0.481647	1.54867	0.670488	0.69982	0.39859	0.79893	0.911062	0.803994	0.67838	1.23753	1.4779	1.03339	0.631969	0.675947	0.630903	1.17452	0.972619	0.976959	1.18123	1.02727	0.80452	1.1373	1.03957	1.12842	0.701661	0.800114	1.06022	1.01649	0.809979	1.1565	1.11724	1.29238	0.877981	1.53091	0.711066	1.20306	1.35946	1.20537	1.53564
CSTF3	Q12996	0.393227	0.595916	1.21955	0.962217	0.751922	0.800617	0.75472	0.92633	0.848961	1.73691	0.988837	1.44383	0.433643	0.663756	0.971746	0.442402	1.18807	1.4242	1.28345	1.80974	1.2755	0.745715	1.21246	1.15555	1.14594	1.37092	1.41389	1.63017	0.741606	0.857616	2.39883	1.88304	1.42975	1.30561	1.55075	2.18841	1.61776	1.93095	1.92885	1.90393
CDC16	Q13042	0.819169	1.12394	0.195312	1.30942	0.573512	0.587907	1.01069	0.844578	0.717748	0.919335	0.585282	1.40586	1.02746	0.517556	1.2712	1.10049	1.23074	1.36539	0.958487	2.22719	1.40138	1.89779	1.04109	0.572141	0.55918	1.22922	0.717312	1.62576	2.12076	0.955349	1.28214	1.57645	0.730516	0.449498	1.02064	1.60194	2.24884	1.23346	3.48974	1.59746
TARDBP	Q13148	0.766327	0.555861	0.943012	0.980967	0.858534	0.847891	0.929381	1.11454	0.854213	1.05821	1.08881	1.23094	0.652068	0.977584	1.16299	0.857448	1.23882	1.15891	1.12938	1.43721	0.928616	0.779267	0.889723	1.0466	1.15941	1.21882	1.27315	1.33666	0.804603	0.945926	1.50389	1.19785	1.00374	1.029	1.32836	1.56735	1.3817	1.14977	1.75749	1.09357
PAK1	Q13153	0.552417	0.541446	1.0369	1.66408	0.785249	1.96604	0.788951	1.02043	1.50064	1.13038	1.42452	1.19742	0.578953	0.463303	1.06323	0.850261	1.11776	0.554971	0.865432	0.606741	0.594802	0.824298	0.396895	1.08158	1.59844	0.852294	0.908547	1.29481	0.508697	1.22115	1.74286	1.24226	1.63066	1.29497	1.24117	0.910111	0.974967	1.39256	1.18955	1.21307
TRIM28	Q13263	0.623483	0.325937	0.879394	1.39063	0.934288	0.976156	1.03917	0.958343	1.02772	1.65345	1.85638	1.02006	0.208112	0.922677	1.20714	1.16752	1.11999	0.962672	0.761073	1.34181	0.808226	0.59152	1.52656	1.10471	1.28505	2.29525	1.32392	1.36683	0.370352	1.12636	2.38414	1.42405	2.03834	1.52843	1.61858	1.16822	1.58836	1.21047	2.14979	1.49601
MTA1	Q13330	1.08737	0.768913	1.10188	1.0919	0.644108	0.9063	0.964235	0.925867	0.618924	1.42662	1.83851	0.874917	1.1921	0.474966	1.28324	0.330706	1.22974	1.45862	0.295128	0.912933	1.06794	1.06145	0.311732	0.690747	1.39665	1.48771	1.20087	0.791134	1.12611	1.17995	2.82525	1.35256	1.09557	1.47181	1.06962	4.27291	0.630407	0.724513	1.44223	1.38518
EIF3I	Q13347	0.587428	0.796517	0.809669	0.997253	0.832359	1.00569	0.907976	0.98355	0.882326	1.00531	0.846294	1.13846	0.603203	0.894316	1.59688	0.459644	1.05885	0.972745	1.02371	1.16798	0.803262	0.703729	0.856317	1.05181	1.0675	1.11863	1.08349	1.086	0.757778	1.02734	1.48016	1.06993	1.3049	0.993426	1.15714	1.23222	1.25052	1.1237	1.2451	1.11586
PPIL2	Q13356	0.624544	0.223909	0.648977	0.646537	0.601025	1.43542	0.897266	0.674022	0.523045	1.7884	1.12627	1.58465	0.299767	0.482851	0.932212	0.666821	1.26898	1.50494	0.33497	1.06257	0.619536	0.454405	0.909358	0.86909	1.21978	1.16083	1.01143	1.3201	0.808981	0.801389	0.810728	1.81227	1.01017	0.91618	1.69996	1.53469	1.74953	1.93163	2.04655	1.66813
NFATC2	Q13469	0.4864	0.333588	0.294223	0.399698	0.347501	1.48889	0.371764	0.592738	0.690701	1.15997	0.973208	1.16606	0.314811	0.489934	0.492766	1.61328	0.408998	1.19916	0.402547	0.815391	0.816003	1.46297	0.568178	1.01929	0.620183	0.42029	0.382445	1.40018	1.06334	1.15314	1.428	1.63826	0.620882	0.449658	1.67141	1.2214	1.23374	1.02684	1.34924	0.611985
SMAD4	Q13485	0.500297	0.630174	1.35828	0.465774	0.403715	0.554626	1.00596	0.733039	0.414828	0.611699	0.71814	1.14172	0.96643	0.723638	0.633846	0.571234	1.40341	1.15144	1.46625	1.32349	1.40473	1.50885	1.27844	0.714766	0.920506	0.947675	1.51358	1.15951	1.38124	0.608719	1.17221	1.3333	0.751505	0.791085	1.22208	0.882382	1.11498	1.19456	1.50394	1.37379
PICALM	Q13492	1.06259	0.655076	1.0615	1.41477	1.96274	1.93494	1.73419	2.0038	1.82137	0.79506	0.867427	1.02162	0.574359	2.04818	1.17675	0.972084	0.983684	1.00794	0.941779	0.859057	0.794671	0.699492	0.820363	0.771626	0.939754	1.02736	0.975568	1.0636	0.613735	1.25676	0.936309	0.838192	0.826786	0.815225	0.956416	1.00021	0.938684	0.877451	0.929925	0.900846
HDAC1	Q13547	0.563135	0.40693	0.343241	0.919065	0.901679	0.958628	1.03049	0.951518	0.93345	1.60466	1.3527	1.24617	0.208217	0.699374	0.949345	0.304765	1.49703	1.21064	0.879264	0.964706	0.706023	0.399029	0.549855	1.35841	1.44286	1.47605	1.59684	1.25636	0.483753	1.00371	2.69071	1.53169	1.36337	1.46507	1.42735	1.95674	1.47183	1.61651	1.75652	1.5775
KRR1	Q13601	0.774947	0.594223	0.490745	0.481707	0.719605	0.893543	0.365782	0.713021	0.552955	2.73438	1.57242	1.17073	0.439206	0.399911	0.959736	0.587386	0.83296	1.18625	1.52483	1.64948	0.252325	0.567578	0.964225	1.57658	1.26208	2.2525	1.3694	0.768145	0.362725	1.04464	2.15811	2.49167	1.8625	1.949	1.3664	2.20564	1.52979	1.36166	1.17731	1.86401
CUL4A	Q13619	1.51449	1.14922	0.485081	1.10749	0.883678	0.933276	0.752198	0.826566	0.800341	1.54975	1.43719	1.24631	0.392894	0.969688	0.814716	0.521344	1.05451	1.01272	1.10916	1.49596	0.738358	0.661704	1.0339	0.929564	1.14117	1.66632	1.1156	1.56665	0.775008	1.00452	2.30046	1.45183	1.66379	1.52302	1.04183	1.1698	1.41087	1.09799	1.85479	1.3616
AAMP	Q13685	0.639249	0.666275	1.31294	0.78162	0.528886	0.540374	0.550659	0.695731	0.47233	1.06663	1.25761	1.24531	0.865865	0.632498	0.67003	0.551985	0.950699	1.2106	0.623833	1.12695	1.47703	1.29089	1.3719	1.37207	1.27435	0.802902	0.976596	1.4491	0.965255	0.496165	2.0694	1.27805	1.02019	1.19936	1.72989	1.15355	1.28422	0.750986	2.48389	1.60907
GNL2	Q13823	1.02959	0.4632	0.382559	0.573305	0.512106	0.723982	0.638819	0.379501	0.343615	2.49421	1.51535	0.617813	0.415204	0.286793	1.15346	0.58993	0.870686	0.812317	0.336522	0.603204	0.815541	0.639818	0.752734	0.644047	1.66796	1.26101	1.17623	3.33187	0.696817	0.247431	6.86547	3.15097	1.61096	1.12983	0.956343	3.64598	1.47497	1.12218	1.37455	0.960525
DDX39B	Q13838	0.875053	0.63452	0.777862	1.21929	1.0909	0.762665	1.05968	1.10149	1.03703	1.30255	1.18844	1.20658	0.483442	1.02662	1.02542	0.877042	1.16661	1.18945	1.17757	1.18844	0.959572	0.811146	1	1.05517	1.06622	1.21616	1.32557	1.30015	0.874556	1.16182	1.31544	1.47836	1.45009	1.08529	1.17121	1.47762	1.18521	1.16523	1.65077	1.2623
EXOSC2	Q13868	1.07032	0.941201	0.453811	1.00263	1.1633	0.804529	0.764374	0.958211	1.04344	0.7341	0.673877	1.16189	0.50403	1.18216	0.886028	0.863888	1.06062	1.39942	1.02898	1.35359	1.25241	0.485857	0.896252	0.862364	1.11783	1.09332	1.2688	1.77778	1.29956	0.811254	1.24677	1.01929	0.979628	0.921459	1.20772	2.05621	1.36848	1.34451	1.64488	1.60081
BYSL	Q13895	0.85503	0.881765	1.47191	0.809372	0.617071	0.493513	0.452092	0.617228	0.510522	4.60099	1.29394	0.882956	0.428111	0.221867	0.707607	1.18595	0.485916	1.19499	0.629101	1.20387	0.66394	0.990897	0.550478	1.66657	0.979155	2.76918	1.12625	1.10183	0.559871	0.74766	3.37907	2.86449	3.02365	2.43563	0.844211	2.9965	1.63511	1.23965	1.89144	1.53063
BOP1	Q14137	0.300173	1.02556	0.240514	0.994551	0.957305	1.91116	0.329379	0.465149	0.432917	2.7068	1.46501	1.01911	0.225897	1.28459	0.838996	0.749439	0.893684	1.11172	0.231003	1.90606	0.251762	0.248572	0.096851	1.56714	1.98607	2.19003	1.43109	1.31704	0.370335	0.519543	2.8487	2.84723	2.49263	2.82612	0.899204	2.86404	1.84994	1.62558	1.11185	1.47175
MORC3	Q14149	1.08737	1.04435	1.10188	0.649671	0.279773	1.24652	0.516417	0.521396	0.202921	0.924005	2.11847	1.44883	1.1921	0.560477	0.464616	0.455756	0.513384	1.13402	0.164515	1.09988	0.179981	1.06145	1.02704	0.695772	1.17239	1.71254	1.3159	1.8236	1.12611	0.370173	1.72506	1.47379	1.37112	1.1882	1.17026	3.34538	1.39691	1.06401	2.20085	1.04263
SCRIB	Q14160	0.710663	0.319617	0.360916	0.937952	0.842095	0.932753	0.552718	0.849221	0.455033	1.35053	1.76305	1.31151	0.809149	0.495543	0.935966	1.32664	1.20975	0.65704	0.742324	1.43944	0.629468	1.43459	1.27144	1.69599	1.70242	1.70837	0.717089	0.986552	1.10046	1.34305	3.14401	1.57192	2.00815	1.39767	1.18317	1.16688	1.51514	1.2788	0.663523	1.12342
TTLL12	Q14166	1.56298	0.977532	0.528848	1.71495	1.23716	1.13166	0.883933	1.04488	1.23016	1.57346	1.03644	1.06685	0.55303	0.567823	0.71451	0.771171	0.777874	0.722925	0.409266	0.9589	0.33108	0.627762	0.398016	0.959875	1.68944	1.13665	1.29432	1.15921	1.26852	0.867044	0.959048	1.18823	1.82816	1.92049	1.25083	1.14639	1.11143	1.59555	0.998318	1.65186
GALE	Q14376	1.14131	1.32573	0.620488	0.578175	0.710607	0.47294	0.235045	0.64671	0.632613	1.24685	1.15496	1.18953	0.764752	0.236909	0.438439	0.371703	1.51232	0.382994	0.653753	0.50653	0.689326	1.0731	0.433574	1.34903	1.18379	0.979838	0.719785	0.409183	1.64148	0.450738	0.371096	0.973803	1.52045	1.31587	1.71657	0.344723	1.35835	2.66121	0.973695	1.45608
PDE3A	Q14432	1.08737	0.356819	1.10188	0.262323	0.417962	1.02659	2.00173	1.16838	0.508265	0.469724	0.783456	0.090647	1.1921	0.208181	1.33289	0.796639	0.326122	1.73103	1.06602	1.09988	1.06794	1.06145	1.02704	0.59838	0.877978	0.623285	1.27787	0.894485	1.12611	0.581495	0.239369	0.584605	0.394102	0.697308	0.166276	0.861584	0.040519	0.062311	0.132824	0.215799
DHX8	Q14562	1.08737	1.04435	1.10188	0.562596	0.182194	0.983852	0.334727	0.746174	0.302674	0.749016	1.90745	1.16824	1.1921	0.276403	0.273225	0.83892	1.53212	0.625953	1.11134	0.72164	2.12118	1.06145	1.02704	1.08469	0.987642	0.79686	0.727562	0.836058	1.12611	0.58261	2.44468	2.56804	1.20712	0.80436	1.28076	1.45534	9.00994	1.03426	3.20477	1.19305
MCM6	Q14566	0.207077	0.91846	0.252559	0.476458	0.266035	0.252559	0.046311	0.375053	0.571486	1.61981	3.34332	0.985111	0.070823	0.139138	0.399159	0.074947	2.00006	0.977805	4.35501	0.795009	1.98154	0.270768	1.02169	2.28274	1.94736	1.68269	1.0453	1.69367	0.433696	0.152068	7.55555	2.04899	2.46341	1.45893	2.27638	1.86454	1.36791	2.22679	5.51547	3.06281
ITPR3	Q14573	0.362319	0.360309	0.16046	2.04563	1.82199	1.73757	0.51228	0.883412	0.85024	1.53395	1.37525	1.92546	0.147963	1.06722	0.260871	1.05467	2.02198	0.730807	1.05012	0.922083	0.473397	0.286555	0.118259	1.80479	1.75734	1.19074	0.979332	1.65219	0.2878	1.23748	2.1847	1.23582	1.8049	1.79464	1.97164	0.6921	1.58521	3.25047	2.33748	2.08254
RASA3	Q14644	1.08737	1.04435	1.10188	1.26541	2.04737	1.57691	1.05744	2.65555	1.46603	0.793227	1.10223	1.34089	1.1921	0.860253	0.869962	1.73248	0.460527	1.31206	1.06602	0.664055	1.06794	1.06145	1.02704	1.18043	0.930306	1.04638	1.17889	0.788757	1.12611	1.03571	0.660258	1.26159	1.35111	0.933214	0.855903	0.676287	1.13542	0.624544	0.834851	0.641585
SMC1A	Q14683	0.827684	0.611969	0.408919	0.872904	0.924812	1.0109	1.07584	0.866529	1.02769	1.43111	1.08438	1.44455	0.391872	0.93907	1.07188	0.874042	1.16244	1.07897	1.03902	1.05054	0.764506	0.507015	0.596459	1.05857	1.08327	1.33678	1.06975	1.34511	0.651099	1.11565	2.15521	1.69524	1.25365	0.876974	1.35348	1.75659	1.76579	1.02237	1.70033	1.60676
PDCD11	Q14690	0.457524	0.715339	0.36927	0.979668	0.670994	0.726785	0.294399	0.514626	0.517953	4.39961	1.84248	1.27986	0.195324	0.554038	1.00641	0.098591	0.644986	0.923269	0.409922	1.18229	0.177885	0.462929	0.150373	1.1624	1.98272	2.71709	1.57577	1.17522	0.21556	0.568402	4.44408	2.1372	2.6929	2.78446	1.10168	1.88947	1.88956	1.88956	3.30811	2.26104
BMS1	Q14692	0.085096	1.04435	1.10188	1.27383	0.459995	0.480478	0.426865	0.617026	0.614693	2.96385	1.36519	0.710111	1.1921	0.358199	1.53144	0.370084	0.530775	0.390345	0.526364	1.01005	0.244175	1.06145	1.02704	1.07276	1.12549	3.38973	1.94571	0.839661	1.12611	0.778084	4.02081	3.05132	3.10581	2.03482	1.35863	1.36346	1.67176	1.14847	1.7317	2.05031
USP10	Q14694	0.475259	0.807768	0.203256	0.563497	0.906443	0.792205	0.344375	0.548266	0.499167	1.68102	1.38202	1.06754	0.546924	0.576346	0.745401	0.416906	0.922151	1.03269	0.423157	0.854326	0.657062	0.223077	0.530567	1.10124	1.50735	2.03588	1.33089	1.21652	0.15791	0.531895	5.0087	2.32028	1.40996	1.72852	1.23097	1.65922	1.52467	1.44397	1.31915	1.34664
LTBP1	Q14766	0.021811	0.016122	4.20741	0.662705	8.10347	4.33095	2.74025	5.85059	1.49551	1.52102	0.972141	1.12785	0.050305	1.87402	0.726696	1.72798	2.53604	1.29103	0.0142	0.011918	0.004482	0.496895	0.426937	0.573164	1.14774	3.79156	2.22603	1.61828	0.024726	1.40753	0.824308	1.24907	1.227	2.7046	0.5501	2.16008	1.65749	0.727614	0.839263	0.929914
CHD4	Q14839	0.671484	0.53849	0.497876	0.967519	0.924571	0.922431	0.747462	0.798967	0.903761	2.14586	1.54244	1.28754	0.304716	0.715988	0.822111	0.835303	1.35551	0.955234	1.09614	1.16489	0.81874	0.525038	0.948946	1.30828	1.37921	2.04661	1.32187	1.4569	0.564227	0.83446	2.91899	2.0294	1.75446	1.73589	1.43703	2.32335	1.70143	1.34316	2.07549	1.33208
NUMA1	Q14980	0.524211	0.348115	0.436199	1.2182	1.01577	1.00893	1.29264	1.09669	0.977062	1.53459	1.15348	1.00433	0.243541	0.827483	1.2326	0.501196	0.931787	1.27059	0.83589	0.551655	0.628623	0.236475	0.435119	1.15825	1.18328	1.5822	1.14925	1.26798	0.468783	1.18418	1.85646	1.44629	1.19732	1.0812	1.30245	1.38823	1.09912	1.18643	1.81236	1.53684
NAA25	Q14CX7	0.212801	0.288464	0.658006	0.640155	0.701174	0.444178	0.470765	0.898982	0.806466	1.63007	1.79347	1.19665	1.09582	0.900348	0.79372	0.427159	1.21573	0.346635	1.83473	1.99851	1.42929	0.699625	1.71085	1.96674	1.17146	2.32792	1.18038	1.06599	0.3813	0.709165	1.92703	2.67689	2.41402	1.73216	1.30106	2.15067	1.24866	1.30822	1.82369	1.77875
WTAP	Q15007	0.248086	0.550628	1.03061	0.915047	1.03373	0.605164	0.885634	0.807626	0.896699	1.97771	1.52714	1.10419	0.878796	0.614896	1.1372	0.791841	1.03506	0.864354	0.807399	0.821141	0.661352	0.940753	1.29004	1.31094	1.58436	1.31434	1.3675	1.09653	0.854489	0.813726	3.12446	1.85694	1.78042	1.41829	0.932014	1.52052	1.46491	0.953058	1.81296	1.132
NCAPD2	Q15021	0.080555	0.328064	0.348505	0.299997	0.147212	0.376659	2.13937	0.335919	0.398849	2.41786	2.72101	0.51281	0.282058	0.713411	1.0411	0.472443	1.07247	0.356963	0.543101	0.337353	0.599248	0.756012	0.273813	2.21529	1.56056	2.54484	0.316539	0.769945	0.597958	1.3659	6.25022	3.051	1.84998	1.46094	2.10218	3.6542	2.46456	1.37209	2.61522	1.30348
EXOSC7	Q15024	0.628886	0.55321	1.13263	0.756491	0.716757	0.371331	0.392169	0.692943	0.659923	1.47921	1.4827	1.14472	1.07091	0.759252	0.720643	0.48871	1.08396	1.36316	0.948663	0.804561	0.58351	0.469346	1.08304	1.32399	1.56042	1.66053	1.50467	1.5174	1.93552	0.50644	2.78984	1.89116	1.78288	1.43177	1.14684	1.87642	1.57892	1.42507	1.6872	1.59393
EFTUD2	Q15029	0.811156	0.69946	0.663703	0.944172	0.884613	0.943416	0.857168	0.941662	0.875276	1.50802	1.23735	1.34619	0.401989	0.907524	1.06051	0.64009	1.33491	1.21622	1.01825	1.27613	1.07546	0.789594	0.942202	1.24682	1.14905	1.59411	1.33199	1.43287	0.670638	0.995122	1.60998	1.57484	1.15232	1.28239	1.38694	1.63745	1.61249	1.49769	2.03747	1.55576
WDR43	Q15061	0.242479	0.424351	1.06241	0.856148	0.459359	0.87378	0.44647	0.444688	0.631409	2.69691	1.62928	1.25433	0.284349	0.307968	0.780764	0.092078	1.18432	1.31638	0.691566	1.19323	0.405299	0.86487	0.96081	1.56388	1.59736	2.31005	1.41637	1.23552	0.715971	0.581625	4.46017	2.34022	2.52205	2.35026	1.11257	1.93864	2.16899	1.46842	3.00491	2.44879
PWP2	Q15269	0.456627	0.325482	0.494908	0.749621	0.894714	0.665186	0.470427	0.470775	0.392622	1.09933	0.947685	1.47817	0.526354	0.76586	1.19584	0.559265	0.976066	1.4958	0.764171	2.14208	0.85341	0.19723	0.245798	0.94664	1.73495	1.68216	1.6489	1.83515	0.078378	0.56107	1.79893	1.55567	1.46645	2.56167	1.35706	2.84495	1.88878	1.97029	3.37656	2.73651
RBBP5	Q15291	0.639567	0.502945	0.870274	0.706994	0.905981	0.91333	0.838381	0.740898	0.740551	1.29869	0.937805	0.698535	1.42515	0.536924	0.894333	0.363125	1.15863	1.11454	0.762025	1.01282	0.488531	1.23428	1.08361	0.679676	1.26534	1.66005	1.06656	1.03993	1.25882	0.76038	2.07078	1.14851	1.32344	1.11155	0.712263	1.64972	0.987517	1.11343	1.75116	1.13062
ZMYND11	Q15326	1.08737	1.04435	1.10188	0.464301	0.530624	0.937785	0.907371	0.787597	0.608878	0.870049	0.771507	0.336498	1.1921	0.706117	1.64344	0.33311	0.661624	1.03668	1.06602	1.09988	1.06794	1.06145	1.02704	0.369031	1.04614	1.42418	1.39899	0.773879	1.12611	0.976245	2.42068	1.06584	1.06576	1.10265	0.739574	2.39713	1.22682	0.392111	1.57853	1.2196
PCBP2	Q15366	0.517874	0.579851	1.32307	1.00407	0.946927	0.861689	1.02944	0.97977	0.937245	1.24757	1.0907	0.988123	0.735887	1.02369	1.53803	0.814482	1.0073	0.913199	0.889152	1.11671	0.990464	0.801826	1.38388	1.35572	1.16873	0.625552	0.925792	0.893772	1.12234	1.21125	1.50259	1.28149	1.35933	1.20593	0.980656	1.54626	1.03128	0.845362	1.17562	1.03887
SF3B3	Q15393	1.12543	0.915976	0.843109	0.921082	1.08439	1.10292	0.82494	0.782645	0.705608	1.10369	0.809345	1.29939	0.731585	0.926379	1.21002	0.539875	1.43392	1.27097	1.31273	1.64675	1.16426	1.03433	1.36284	0.832216	1.12919	1.00557	1.01571	1.26752	1.09856	0.913423	1.51565	1.17089	0.869362	0.857044	1.36443	1.73409	1.47027	1.30584	1.75676	1.5274
PUM3	Q15397	0.672784	0.496413	0.082623	0.808119	0.807758	0.631321	0.37907	0.564461	0.514861	3.41016	1.39731	0.828039	0.275029	0.180653	0.839641	0.450194	0.517349	0.620127	0.702929	1.93433	0.550608	0.292252	0.225799	1.61217	1.65414	3.97736	1.45912	1.18606	0.581237	0.483244	8.38578	4.52387	3.24941	3.96977	0.773379	2.5265	1.10972	0.867716	3.03683	1.4483
CNN3	Q15417	0.261175	0.24358	2.22403	2.71846	4.78804	2.23571	2.07663	5.5798	3.29734	0.554904	0.662985	0.480722	1.0766	4.29327	1.40691	2.52003	0.885046	1.22457	0.41946	0.34605	0.612362	0.334828	0.915804	0.631136	0.535777	1.27252	1.26525	0.705704	0.760197	2.02074	0.827533	0.732857	0.503586	1.06003	0.452114	1.03659	0.748599	0.526109	0.624169	0.492849
SF3A2	Q15428	0.693004	0.644805	0.750602	1.22517	0.745493	0.940747	0.960701	0.874618	0.822515	2.12292	1.64436	0.818466	0.347938	0.91766	1.02215	0.551733	0.783426	0.797789	1.07329	0.929613	0.805211	0.628755	0.901561	1.36644	1.49995	1.96252	1.63949	1.08163	0.639504	0.908887	2.36059	2.04402	1.98136	1.718	1.14762	1.36928	1.59751	1.09884	1.46409	1.31525
SEC23A	Q15436	2.41106	1.53043	0.946032	1.3879	1.17019	1.34438	1.13874	1.46609	1.17537	0.789185	0.682442	0.992819	1.30872	1.44651	0.665608	1.1493	0.709016	1.39925	1.46335	1.87174	1.62209	1.4222	1.30099	0.737522	0.848642	0.872983	0.939934	1.0646	1.23093	0.707108	0.609044	0.706447	0.6794	0.81708	0.672254	1.1838	0.804261	0.606151	0.923736	0.712832
SF3A1	Q15459	0.773788	0.567086	1.18936	1.19325	0.822082	0.977483	1.07781	0.989738	1.03334	1.58722	1.18011	1.02023	0.725513	0.858139	1.30067	0.89543	0.991906	1.12237	1.02275	1.05298	0.901315	0.890049	1.42517	1.23405	1.2004	1.28133	1.292	1.22465	0.924724	0.957437	1.52815	1.57753	1.36008	1.31913	1.19382	1.39554	1.33273	1.06493	1.65265	1.22884
TRIP4	Q15650	0.508959	0.685272	0.855337	1.2678	1.29807	0.600146	0.794433	0.531418	0.808815	0.71713	0.982863	1.20568	1.44883	0.653977	1.0782	0.555592	1.13709	0.500684	1.01809	1.14154	0.62418	0.969042	0.925659	1.04737	0.9124	0.930719	0.963092	0.83477	0.68902	0.893192	1.61337	1.38024	1.15176	1.1823	1.201	0.939292	1.27928	1.49915	1.29699	1.05379
SMAD1	Q15797	0.537149	0.506473	0.556396	0.320903	0.588149	0.751078	0.378069	0.6028	0.335668	0.920883	1.57831	1.32213	0.371034	1.57328	0.404496	0.863706	1.08227	1.95546	1.15662	1.01334	1.70934	0.457563	1.14893	1.30522	1.34292	1.15615	1.12633	1.39258	0.380743	0.434997	1.30836	0.979345	0.903089	0.749084	1.08636	1.09709	1.40635	1.04011	1.45468	1.39211
CSRP2	Q16527	1.07872	0.696027	0.416362	3.71063	3.2816	1.60849	2.81364	2.96412	1.60234	1.04256	0.906132	1.08523	0.223786	2.29455	0.652474	1.45404	2.13332	1.67598	0.797603	0.136972	0.736593	0.173477	0.360677	0.785442	0.76266	1.31835	1.33134	0.857311	0.530897	1.46833	0.63333	1.21257	0.903557	1.23145	1.24015	1.16535	1.58967	0.726562	1.06993	0.837843
PPP2R5E	Q16537	0.956381	2.18098	0.947685	1.45168	1.0232	1.11158	1.0994	1.6164	1.04516	0.945284	1.68122	1.03281	0.376457	1.13463	0.619417	1.60333	0.990192	1.37032	1.33577	1.19189	1.11745	0.908472	1.07082	1.09304	1.09665	0.755008	0.864031	1.39526	0.960129	0.948232	0.593195	0.997822	0.839543	1.18215	1.06719	0.873194	0.787939	1.03601	0.9943	1.01319
RBBP7	Q16576	0.465989	0.356696	0.573422	1.1275	0.690911	0.77944	1.08852	0.89726	1.02091	1.81643	1.78628	1.29294	0.356806	0.634018	0.987793	0.759507	1.27527	1.3433	1.3292	0.943036	0.745707	0.562008	0.897769	1.48182	1.30763	1.73685	1.40326	1.32742	0.498593	1.09582	2.91582	2.01856	1.36275	1.39222	1.41905	1.5833	1.29608	1.14457	3.05578	1.37557
SMN1	Q16637	0.664229	0.553385	1.90598	1.12889	0.706686	1.0437	0.581063	0.905722	0.68657	1.45183	1.53758	1.13622	0.64819	0.424975	0.514266	0.230323	0.479361	0.905278	0.640091	1.52163	0.98406	0.466071	0.971085	1.83087	1.51042	1.97199	1.47029	1.26961	0.760225	0.59611	2.69605	2.08603	1.47456	1.97328	1.37648	2.71644	1.8137	1.46779	1.67967	1.09826
GUK1	Q16774	1.29492	0.721072	0.740843	1.71504	1.84806	1.51956	1.41076	1.29485	1.35491	1.713	0.957023	0.577457	1.33711	2.04027	1.80796	1.04414	0.392169	0.596369	0.450808	0.582678	1.21175	0.829873	0.710755	1.19112	0.924772	0.912353	0.992795	0.793791	0.977658	1.60371	0.744735	0.673994	1.21132	0.964746	0.631796	0.466254	0.561085	0.263277	0.907534	0.580349
PDS5A	Q29RF7	0.704482	0.257562	0.117332	0.973239	0.879253	1.01483	0.737323	0.865101	1.09557	2.30473	1.54096	1.24281	0.18573	0.711921	1.05602	0.192774	1.17677	1.30418	1.00898	1.18761	0.56736	0.467296	0.610678	1.4242	1.49665	1.71492	1.49433	1.34823	0.426604	0.886329	2.16121	1.85539	1.7429	1.50785	1.3431	1.28595	1.41618	1.24744	1.86723	1.6203
QRICH1	Q2TAL8	0.637564	0.668143	0.622286	1.15957	1.08943	0.863792	0.998761	1.0736	0.947206	1.35809	1.61484	1.18878	0.190764	1.2731	1.18927	0.959741	1.26548	1.14501	1.01918	0.843686	0.778424	0.626436	0.679125	1.00247	1.22591	1.35311	1.0269	1.31208	0.551444	0.867661	2.24724	1.61523	1.31696	1.4214	1.61465	1.80838	1.44426	1.5188	1.4385	1.49643
SMU1	Q2TAY7	0.900154	0.664305	0.577152	1.13204	0.827478	0.946884	1.02998	1.02893	0.808987	0.980952	0.717581	1.23114	0.359034	1.06443	1.21441	0.613513	1.35255	1.26817	1.11761	1.47291	1.13409	0.749404	1.05855	0.615807	1.28933	1.11546	1.3956	1.58868	0.617383	0.847881	1.65343	1.2384	0.961457	1.02099	1.38189	1.51276	1.68391	1.18082	2.14147	1.62352
UAP1L1	Q3KQV9	0.426473	0.451058	0.26624	0.888304	0.869472	1.44704	0.806276	1.29931	0.905995	0.445397	0.653073	0.444494	0.533839	1.1011	1.1896	1.12449	1.05309	1.16142	0.301016	0.711755	0.959844	0.33532	0.370158	1.18582	0.842297	1.81869	1.63594	0.546059	0.509342	1.16494	1.34312	1.80337	1.49172	1.57215	0.413238	1.10735	0.995226	2.5097	1.1782	1.7115
ANO6	Q4KMQ2	2.23112	2.449	1.16002	0.895308	1.08736	1.44288	1.32294	1.49909	1.22053	0.506459	0.570448	0.995581	0.801773	1.30391	1.25511	0.444034	1.10863	1.31204	0.605177	1.36092	1.17656	0.8583	0.987716	0.484492	0.514386	0.942227	0.701205	1.28559	1.52349	1.33188	0.474867	0.523851	0.879221	0.57968	0.92194	1.16538	0.764649	0.637073	0.737346	0.814178
GLE1	Q53GS7	0.68423	0.34024	0.347423	0.642542	0.949594	1.05403	0.812265	0.138617	0.727013	1.54477	0.97711	0.866995	0.399098	2.01551	0.450007	2.12669	0.319063	0.421889	0.436497	1.24092	0.373747	0.435379	0.479888	1.05898	0.909896	1.69614	0.429042	0.820115	0.499362	1.72885	2.35037	1.55957	0.828996	0.903296	1.00555	1.55913	1.93825	1.13304	1.92879	1.64979
HSP90AB2P	Q58FF8	1.62885	1.86585	0.938139	0.747771	0.701831	0.679156	0.621772	0.876939	0.831053	1.2976	0.789949	0.768833	1.18444	0.267004	0.501662	0.75078	1.1371	0.866677	1.05404	2.26899	1.54068	1.95972	2.21827	1.28255	1.11889	1.65072	1.08951	1.29926	1.50145	0.622041	2.14584	1.52364	1.6988	1.45212	1.24462	2.23606	2.06074	1.15166	1.69161	1.23484
ZNF326	Q5BKZ1	0.565641	0.405898	0.130033	1.10586	0.599664	0.562507	0.662552	0.720031	0.908393	1.99888	1.9097	1.06774	0.324224	0.339041	1.31049	0.110343	1.68727	0.805012	1.0091	0.946713	1.3205	0.236322	0.507151	1.15595	1.62175	1.07249	1.38076	1.24796	0.61301	0.702237	4.16084	2.44668	1.92957	1.65512	1.15823	0.894693	1.77412	1.36671	1.80814	1.38658
PPP6R3	Q5H9R7	0.475048	0.634747	0.730333	1.06208	0.654807	0.949901	0.728542	0.886372	0.837877	1.27491	1.19323	1.29057	0.517076	0.821128	1.01616	1.03661	0.874803	1.07899	1.24258	1.06995	0.786851	0.571023	1.10722	1.55255	1.3844	1.58878	1.12393	1.11318	0.575152	0.827438	1.97318	1.36345	1.43897	1.48517	1.15019	1.18715	1.01682	1.26478	1.67513	1.19845
EARS2	Q5JPH6	0.451718	0.358838	0.510396	0.361048	0.332695	0.711116	0.420168	0.356538	0.313272	1.23533	1.23237	1.15287	0.732741	1.10207	1.57399	0.220787	0.565289	0.658799	1.03987	0.741102	1.24536	0.333902	0.413	0.80351	1.26874	0.671647	0.755551	0.727745	0.586436	0.662512	1.03601	1.0717	0.933885	1.26738	1.01171	0.997819	1.12098	1.28932	1.8869	1.67065
RRP12	Q5JTH9	0.525531	0.376788	0.188036	0.718335	0.936658	0.670524	0.463763	0.612472	0.377691	3.37033	1.1647	1.16234	0.41564	0.571883	1.59538	0.225378	0.950893	0.863363	0.739549	1.92158	0.616013	0.226111	0.227201	1.34223	1.52861	2.48034	1.1722	1.15918	0.701079	0.752014	3.82586	1.76915	2.19407	1.78832	1.06551	1.16311	1.0621	1.81773	2.01261	1.90654
TOR2A	Q5JU69	0.995611	0.741702	0.393744	0.479444	0.431217	0.959884	0.975377	1.00044	0.993656	1.16534	1.17602	1.20194	0.605917	0.970254	0.679915	0.945762	2.40994	1.13429	0.481605	0.948308	1.49986	0.491871	0.398032	1.11354	1.27382	0.581126	0.377971	0.87765	0.719689	0.904778	1.46247	1.46075	1.09487	1.12933	1.3691	2.00663	2.00698	1.80916	3.18101	1.38393
SPECC1	Q5M775	1.5832	1.04435	1.10188	1.67542	1.89761	1.49823	1.19489	5.0394	1.27175	0.743852	1.2645	0.955241	0.23891	0.494624	0.253882	0.707557	0.775779	0.997486	1.06602	0.299141	0.333605	1.06145	1.02704	1.65034	0.942939	1.39534	1.34336	0.743509	1.12611	1.10992	0.43054	0.918822	0.493708	0.615047	0.883691	0.641119	0.985566	0.950378	0.879142	0.81585
PPP4R3B	Q5MIZ7	1.08737	1.04435	1.10188	0.150647	0.905328	0.959884	0.975377	0.275672	0.993656	1.81824	1.23915	0.403308	1.1921	0.970254	0.91925	0.945762	0.228284	0.913941	1.06602	1.84037	0.195116	0.800095	0.230634	1.02093	0.405311	0.896373	0.605093	0.462281	1.12611	0.336744	5.70326	0.957371	0.949803	2.81373	0.573968	4.58975	1.14748	0.803452	3.12339	1.38277
EXOSC6	Q5RKV6	1.02358	0.400593	1.85602	0.708143	0.922179	0.576965	0.710117	0.902805	1.48003	1.582	1.26577	1.01007	0.704064	0.304595	0.6399	0.922957	0.795277	1.15053	1.09437	1.28877	1.01862	0.324402	1.27758	1.55089	1.40381	1.7428	1.37728	1.56213	1.55664	0.84859	2.39608	1.80699	1.68594	1.75457	1.20622	1.96558	1.6054	1.17388	1.73548	1.63913
NUP188	Q5SRE5	1.16842	0.616446	0.188984	0.795857	1.01284	0.478925	0.463702	0.873428	0.645341	1.75914	1.29369	1.54375	0.262275	0.352713	0.482841	0.32902	1.34793	1.63975	0.915049	1.81187	0.929935	0.327342	0.695772	1.57028	1.3027	2.26561	1.23549	1.61312	0.349236	0.740937	2.19196	2.04495	1.4149	1.70446	1.4575	1.84161	2.45292	1.83374	2.23267	2.21309
HP1BP3	Q5SSJ5	1.36519	0.376131	0.30207	1.40131	1.48246	1.27001	2.09575	1.67799	1.56855	1.09661	1.1063	0.769648	0.41689	1.47242	1.89882	0.205168	0.41505	0.500298	0.33563	0.356066	0.917075	0.163957	0.298212	1.00967	1.06607	1.00064	1.65394	0.569564	0.490322	1.52306	0.62942	1.00823	1.0211	0.813732	0.683577	0.723594	0.500685	0.373823	0.766871	0.404429
NOL9	Q5SY16	0.451033	0.186425	0.320642	0.578072	0.533168	0.442697	0.78734	0.423807	0.532523	2.58973	1.81384	0.861445	1.08397	0.676624	0.742777	0.666893	0.677656	1.30693	0.622626	1.46165	0.613816	0.819089	0.095428	1.03445	1.33089	2.00201	1.39217	1.29228	0.711254	0.589849	1.55739	2.74343	1.43355	1.78316	0.986352	2.48615	2.37908	1.1207	2.34996	1.97372
CC2D1B	Q5T0F9	0.320552	0.565119	0.728486	0.815964	0.363078	0.707545	0.775189	1.30207	0.984107	0.539055	0.603879	1.1556	0.66048	0.587328	0.87998	1.38255	0.853573	0.955977	1.63745	1.46509	1.58221	0.725758	0.744461	0.416152	1.50291	0.857143	1.46432	1.11412	0.522368	0.974868	1.13866	0.864082	0.892875	0.950829	1.16542	1.22239	1.19602	1.62619	1.14829	0.971115
ARMH3	Q5T2E6	0.936027	0.511375	1.03538	0.671941	0.849253	0.561579	0.863364	0.940869	0.96302	0.800899	1.21316	1.38653	0.89427	0.992007	0.62286	0.543499	0.714927	1.30186	0.59455	0.970571	0.645199	1.13687	1.05334	0.823552	1.02453	0.592405	0.712945	1.04729	1.18738	1.35881	0.614343	1.03163	1.17032	0.821545	1.30262	0.957626	1.23273	1.2425	1.42855	1.59174
MPP7	Q5T2T1	1.08737	1.04435	1.00929	0.367318	0.299023	0.296291	0.32292	0.36725	0.199594	1.03741	0.790173	0.222751	1.1921	0.48724	0.774679	1.04555	0.922863	0.509358	1.06602	1.09988	0.242762	1.06145	0.762047	0.858439	1.16422	1.26203	1.32573	0.731354	1.12611	0.383165	0.424902	0.981456	0.674985	0.894541	0.756265	1.3023	1.06995	1.29299	1.13002	0.368142
RBM26	Q5T8P6	0.418925	0.335889	0.520805	1.16704	0.765669	0.99881	0.804656	0.889196	0.603975	2.0354	1.1746	1.0724	0.56691	0.691596	1.31056	0.934186	0.70719	0.586163	0.907771	1.81808	0.333502	0.467065	1.56489	1.45111	0.719126	1.57576	1.16966	1.24021	1.03744	1.25377	2.47174	1.96887	1.35774	1.4302	0.984472	1.80784	1.35131	1.26677	1.81392	1.25158
NDUFAF5	Q5TEU4	1.01616	2.02001	0.650606	0.522764	0.39814	0.54293	0.35956	0.249822	0.392223	0.884708	0.561962	0.585548	2.34427	0.445823	0.39112	0.575993	2.12185	0.834817	2.35229	0.854416	3.35758	0.782554	1.23903	0.756549	0.712924	1.71622	0.673238	0.935617	1.32489	0.378646	0.414576	0.953548	0.734982	1.0136	0.40294	0.682639	1.02394	0.44958	0.51348	0.581322
NT5DC1	Q5TFE4	0.11121	0.687389	0.553176	0.574391	0.475367	0.72207	0.753924	0.568802	0.534407	1.2633	1.21141	0.894838	0.76631	0.473493	0.771519	0.531294	0.885533	0.701935	1.68452	0.242997	1.6945	1.76786	1.03258	0.742967	0.829669	0.772027	1.12938	0.958324	1.5458	0.752686	1.72775	0.981191	0.755322	0.703491	1.09235	1.15288	0.912242	1.08742	1.05522	1.14005
PRPF38B	Q5VTL8	0.446391	0.201994	0.625418	1.04171	1.08965	1.17456	0.643147	0.807142	0.929127	1.66142	1.23249	1.14831	0.238959	0.85952	1.17487	0.609384	1.6526	1.22659	1.26344	1.56337	1.02802	0.218447	1.45838	0.974529	1.45183	1.4763	1.56545	1.10183	0.438528	0.978422	2.56245	1.69734	1.8016	1.71665	1.24471	1.01827	1.64905	0.990485	1.37436	1.70447
RNF20	Q5VTR2	0.715337	0.356144	0.251204	0.871337	0.825053	0.842878	0.618344	0.861564	0.738817	2.16795	1.41518	1.35501	0.427966	0.607194	0.906802	0.54461	1.38107	0.900164	0.988367	1.03281	1.55201	0.302343	1.31254	1.35298	1.01388	1.935	1.20454	1.11437	0.315915	0.716812	2.38831	1.78558	1.59122	1.19213	1.23195	1.74144	1.59085	1.51193	2.52396	1.4217
NAA35	Q5VZE5	1.48754	0.365994	0.613106	0.71124	0.299235	0.525757	0.26636	0.278447	0.305232	1.03259	1.2523	0.346428	1.06127	0.586469	0.145008	0.67622	0.549363	0.711376	1.03998	0.808736	1.92853	0.726062	0.929785	1.41223	1.06528	2.02058	1.059	0.692777	2.95914	1.00838	3.94645	1.86583	1.42538	2.80001	0.691688	0.99953	0.648466	0.5835	1.48595	1.06196
INTS3	Q68E01	0.83746	0.091908	0.470013	0.958936	0.727293	0.915046	0.726483	0.792777	0.705969	2.42053	1.37071	1.31557	0.412104	0.422314	1.21772	0.225376	1.23629	1.15348	0.954578	2.46375	0.351949	0.083784	0.871678	1.41502	1.15496	1.80351	1.08837	1.56383	0.071222	0.811165	3.03304	1.87825	1.47191	1.45302	1.29215	2.7402	2.00684	1.3062	2.20063	1.35915
CWF19L1	Q69YN2	0.981542	0.312146	0.607723	0.689836	0.863835	0.89002	0.291821	0.459176	0.861528	2.77748	1.00722	1.39234	1.5802	0.417694	0.760894	0.309977	0.737246	0.952819	0.146815	0.821962	0.715952	0.669695	0.920174	0.970052	1.67373	1.58542	1.24787	1.13577	0.917774	0.855137	4.01084	1.03403	1.31475	1.00466	1.64549	1.79026	1.60519	1.32684	1.63001	1.94084
VIRMA	Q69YN4	0.117575	0.976352	0.657092	0.69556	1.28005	1.03151	0.473615	0.834311	0.70968	2.11099	1.63368	1.36625	0.182643	0.73788	1.21121	1.55394	1.3046	0.973544	0.544735	0.67057	0.378599	0.548987	0.435788	1.24467	1.5734	1.76277	1.5312	1.37026	0.79488	0.790829	3.55598	2.05523	1.81704	1.61816	1.30079	1.73706	1.45129	0.923322	2.53242	1.32722
SMYD5	Q6GMV2	1.29173	0.783425	0.702469	1.61333	0.956102	0.330008	0.605359	0.63644	0.633638	1.11999	0.861983	1.33529	0.602298	0.721155	0.620125	1.06761	0.762516	0.866065	1.66439	1.69511	0.952073	0.481938	1.93802	1.17607	1.29115	1.81286	0.634823	0.812835	0.734681	0.832397	3.05354	2.1397	1.90043	1.67018	0.960588	0.696824	1.06081	1.54327	1.77473	1.36005
PPP4R3A	Q6IN85	1.27675	0.228981	0.51693	0.935911	0.748232	0.704853	0.178474	0.937848	0.884646	1.64858	2.16392	0.907828	1.37151	0.299848	1.07434	0.588164	1.3044	0.697445	1.20639	1.33893	0.814152	0.817676	0.410862	1.20056	1.15951	1.67857	1.38257	0.94108	0.783535	0.866841	3.14841	1.60238	1.68043	1.4157	1.03425	2.32563	0.939785	0.971345	1.73119	1.29821
ESRP1	Q6NXG1	0.267239	0.189245	0.325535	0.951827	0.639901	0.85325	0.188246	0.214047	0.253938	0.930395	1.19529	1.07727	0.203358	0.178854	1.43826	0.508886	1.70553	0.193808	0.258026	0.161845	0.325653	1.26346	0.145058	1.37474	1.54756	1.07702	1.28339	0.980241	0.402623	0.781487	3.1644	0.915218	1.85502	1.40805	1.42648	1.28664	1.2253	1.50745	2.59209	1.42197
SLC30A6	Q6NXT4	1.08737	0.676086	1.10188	0.954309	0.905328	0.959884	0.975377	0.685565	0.993656	0.810957	0.758157	1.29372	1.1921	0.970254	0.711193	0.945762	1.08959	1.2818	0.584967	1.42427	0.808271	1.06145	1.02704	0.710236	0.701498	0.670003	0.918039	1.03482	1.12611	0.904778	0.753773	0.902014	0.763592	1.15125	1.3208	0.674666	1.77568	2.07331	1.78769	1.59088
DHX57	Q6P158	0.318559	0.142551	0.889239	0.505907	0.401719	0.467464	0.713355	0.985344	0.725883	0.820761	1.07181	0.917862	0.79892	0.627664	0.770138	1.35358	1.06297	0.658563	1.1698	1.13159	2.46492	1.3649	0.903851	0.898942	1.22352	1.18955	0.423001	1.15745	0.839625	0.720279	3.30856	1.96008	1.51709	1.73022	0.772662	0.929556	1.14532	1.60648	2.08881	1.0311
CDC73	Q6P1J9	0.597136	0.161529	0.484383	0.81293	0.903656	0.971009	0.396471	0.800238	0.927568	1.73097	1.68856	0.808878	0.541913	0.39185	0.923327	0.63545	0.976864	1.07699	0.468983	0.193053	1.08492	0.667127	0.735481	1.18473	1.15653	2.19196	1.32292	1.33054	0.192879	0.81304	4.01013	1.60769	1.22912	2.00364	1.51158	3.99826	0.794889	1.38229	1.55215	0.837364
PMF1	Q6P1K2	0.478611	0.585045	1.03605	0.534093	0.268867	0.390206	0.493676	0.437704	0.452411	1.20341	1.20868	1.24168	1.37736	0.380144	0.672633	0.496439	0.799393	1.11867	0.974894	0.785248	0.765168	1.26544	1.20815	0.945948	0.761141	1.28427	1.14985	0.555781	1.1564	0.424611	1.38579	1.53244	1.06966	1.00605	0.902568	0.994088	1.15374	1.36596	1.58356	1.32969
SLC27A4	Q6P1M0	1.46755	0.584872	0.629944	0.929152	0.535354	0.341007	0.325728	0.57771	0.424793	0.775699	0.831021	1.4219	0.704201	0.35902	0.62093	0.418207	1.47591	0.675305	0.3263	1.278	0.97303	0.762527	0.709799	0.908118	1.11228	0.963275	1.06626	1.37864	0.870166	0.458751	1.57474	1.08326	0.822212	0.867902	1.11533	1.31323	1.89914	3.0597	1.71757	1.57107
LLGL2	Q6P1M3	0.318886	0.071471	0.280392	0.688167	0.503892	0.436926	0.429227	0.516732	0.253835	0.818472	1.29621	1.02728	0.04322	0.731959	0.927873	0.161594	2.38093	0.224376	0.303828	0.055601	0.44893	1.17397	0.271858	0.912893	1.84064	0.966837	1.63188	0.912867	0.304663	1.38844	1.93482	0.875025	0.955536	1.10508	1.37766	0.775333	1.13243	2.28951	0.786189	2.4634
EDC4	Q6P2E9	0.862478	0.788376	0.26364	1.01088	0.997914	1.21209	0.710665	0.654652	1.01482	1.60438	1.41478	1.27763	0.190186	0.777851	0.870126	0.305072	1.06987	0.892139	0.863659	0.947221	0.812018	0.420324	0.400589	1.28774	1.6201	2.10968	1.28165	1.03512	0.61721	0.940488	2.35508	2.30338	1.6661	1.55677	1.29043	1.71681	1.41214	1.04756	1.15706	1.3436
PRPF8	Q6P2Q9	0.974171	0.706083	0.569265	0.996469	0.915413	0.968656	0.850731	0.964945	0.821693	1.59661	1.20541	1.30236	0.377229	0.774782	1.03019	0.495868	1.27222	1.17696	1.11736	1.45756	1.22345	0.740432	1.12925	1.19688	1.25942	1.54012	1.33942	1.32497	0.715002	0.824433	1.49911	1.44679	1.2146	1.19288	1.38938	1.49377	1.50109	1.33802	1.84989	1.43428
CTR9	Q6PD62	1.08024	0.691944	0.411873	0.890383	0.927889	0.68006	0.624301	0.929965	0.672288	2.02339	1.44455	1.41746	0.769936	0.409068	0.996658	1.01011	1.04258	0.980614	1.179	1.21743	0.723725	0.816099	0.699256	1.89331	1.52688	1.95738	1.46636	1.26614	0.765546	0.691704	3.09729	2.03617	1.4262	1.50488	1.22877	1.54264	1.68636	1.56589	1.34876	1.33262
BRAT1	Q6PJG6	0.237226	0.482839	0.57523	0.556659	0.908325	0.364385	0.682557	0.393337	0.706904	1.82279	1.12732	1.00657	0.198319	0.651179	0.099028	0.667433	0.966501	0.903257	0.28203	0.366614	0.152945	0.180626	0.179766	1.48166	1.25536	3.34446	1.15676	0.679109	0.181533	0.96074	6.92481	1.84058	2.85625	2.55623	1.68577	4.8509	0.607246	3.95166	4.19744	1.4301
WDR59	Q6PJI9	0.834472	1.33823	0.452352	0.984324	0.905328	0.959884	0.975377	0.988327	0.993656	0.861762	0.874617	0.97426	0.438073	0.970254	0.433091	0.945762	0.379699	0.514196	0.514788	0.830365	0.251074	0.949256	1.31966	0.845735	1.27519	0.661591	0.74671	0.789516	0.833584	0.904778	1.37671	1.49119	0.736976	0.919425	0.970486	1.10232	1.11057	1.22683	0.66834	1.42567
ATAD2	Q6PL18	0.440239	0.451164	0.500201	0.361432	1.14595	0.328176	0.470287	0.447998	0.320071	0.136062	2.04758	0.320011	0.164711	0.336043	0.452887	0.746256	0.967692	0.655637	0.42842	1.25275	0.668897	0.283904	1.09913	1.25093	0.7411	0.383841	0.053215	0.863634	0.477987	0.359504	8.01264	1.72748	1.89515	1.16851	0.933363	0.279344	1.11716	0.663176	3.25822	0.809161
CWC27	Q6UX04	0.427546	0.4053	0.3462	1.04968	0.716702	0.529671	0.429942	1.00804	0.488889	2.2924	1.0243	1.31069	0.582236	0.787587	0.500427	0.795564	1.34564	1.16214	0.668188	0.978669	0.214554	0.618792	0.599727	1.5753	1.35828	1.89388	1.50628	1.57502	0.439075	1.00475	2.48222	2.30912	1.31124	1.87986	0.867708	1.49895	0.901862	1.38075	1.6854	1.68914
PLXDC2	Q6UX71	0.125781	0.123299	2.34662	1.58991	4.41196	5.30584	3.02465	4.06486	3.1754	0.247898	0.505023	0.384134	0.78563	4.0696	1.13111	3.65005	1.34904	2.64662	0.179159	0.12699	0.340301	0.483542	0.549584	0.348274	0.426681	1.13754	1.56405	1.81304	0.100285	2.47677	0.17222	0.40735	0.376616	0.478019	0.449085	1.63793	0.540103	0.320873	0.512787	0.5769
ATF7IP	Q6VMQ6	1.08737	1.04435	0.363357	1.14829	0.539673	0.503533	0.749539	0.826957	0.750516	1.13813	0.821637	0.587389	1.1921	0.693995	0.80808	1.28637	1.49393	0.715512	1.06602	1.32503	1.06794	1.06145	1.03101	0.81609	0.890493	1.73633	0.597209	1.06593	1.12611	1.04114	1.75905	1.71281	0.651349	1.06053	0.764242	2.70898	1.07335	1.91805	2.08415	0.846768
PACS1	Q6VY07	0.448059	0.489372	0.612608	1.53584	1.84741	1.89539	2.12124	2.43436	1.94075	0.563997	0.58857	1.28617	0.424891	1.39321	1.54929	0.933407	0.744297	0.868556	0.6944	0.624978	0.220732	0.412306	0.612084	0.885582	0.780847	0.734784	0.822672	0.864913	0.222875	1.69013	0.602619	0.75725	0.68422	0.623275	1.07338	0.775751	0.999067	0.889379	0.986185	0.718545
CD109	Q6YHK3	0.06383	1.29135	0.726843	4.10742	1.88864	4.52607	2.6888	2.77007	2.15351	0.118802	0.738	0.337521	0.26431	2.43526	0.393614	2.23289	3.1621	3.10975	0.507856	0.745589	0.504627	0.531541	0.344068	0.16349	0.440238	0.803878	1.7882	1.22747	0.4583	1.27207	0.20622	0.502998	0.381473	0.608567	0.804703	0.7273	0.601255	0.645733	1.03185	0.277057
NBEAL2	Q6ZNJ1	0.267286	0.143974	0.092752	2.26022	0.653189	0.66112	0.06658	1.50837	1.79292	1.51295	1.91592	1.74525	0.135841	0.434549	0.30707	0.20155	2.53152	0.389993	0.100184	0.472609	0.247573	0.188988	0.157397	2.51552	1.92885	0.828773	2.70055	1.78004	0.192019	0.677945	2.128	1.31697	3.1219	2.40916	2.29244	0.330216	1.54977	3.71247	2.72159	2.18201
QSOX2	Q6ZRP7	0.564478	0.520538	0.591539	0.712363	0.719671	0.339747	0.220534	0.705073	0.259156	1.56997	1.21494	0.886334	0.21234	0.42978	0.928954	0.423901	1.12266	0.854604	0.837378	1.64759	0.51853	0.422979	0.690402	1.23948	1.12424	0.984309	0.587344	0.542463	0.496297	0.705399	4.43999	0.990188	1.1139	1.70628	1.11864	2.02263	1.76983	1.76999	2.95517	1.44938
NBEAL1	Q6ZS30	1.32409	1.6142	0.534211	0.991357	0.644857	0.732163	1.69519	1.05426	1.80636	0.760266	1.59746	0.804391	1.80659	1.00521	1.02534	2.44164	0.609279	0.49711	0.383917	1.05355	0.831316	1.15152	0.474571	0.715718	0.936705	0.348422	0.484945	0.547917	0.475526	0.95242	0.588837	0.68179	0.645269	0.467628	1.02165	0.68996	0.785341	0.85705	0.081435	0.412045
INTS8	Q75QN2	1.79996	0.363443	0.382212	0.876252	0.795652	0.556728	0.361352	0.570825	0.558473	1.51021	0.726429	1.11718	0.589274	0.307213	0.751463	0.547531	0.886148	0.807123	0.973587	1.35646	0.345645	0.473429	0.574304	0.871151	1.18803	1.5843	0.847999	0.994084	0.639334	0.441969	2.0274	1.26188	1.76207	1.34196	0.767	1.5018	1.62739	1.14743	1.75098	1.24521
SUPT6H	Q7KZ85	1.00258	0.735615	0.486987	0.977529	0.931175	0.994949	0.863868	0.946225	0.891473	1.82652	1.23611	1.09851	0.822233	0.824956	1.04166	0.863515	1.11948	1.10283	1.23734	1.65606	1.54579	0.702253	1.1104	1.36798	1.11027	1.72689	1.22634	1.27923	0.88744	0.921697	2.39607	2.81221	1.53095	1.56265	1.167	1.20007	1.68619	1.1703	2.31479	1.50929
DDX46	Q7L014	1.17148	0.711976	0.870401	1.01044	0.807421	0.884666	0.776721	0.946691	0.778853	1.34965	1.07894	1.12129	0.610501	0.891174	0.980479	0.289121	1.30409	0.945808	1.70385	1.42436	1.3488	0.821833	1.31332	1.1282	1.3017	1.52032	1.16626	1.1167	0.692306	1.00015	1.69742	1.25361	1.32181	1.25034	1.262	1.52259	1.26225	1.30086	1.91162	1.41141
DHX30	Q7L2E3	1.27313	0.984052	0.050427	0.982121	0.781146	0.359147	0.644099	0.969335	0.68176	1.77744	1.35634	1.02905	0.230655	0.611962	1.22918	0.428292	0.909696	1.04829	1.98471	1.51919	1.11882	0.261634	0.630812	1.42015	1.35688	2.56164	1.07664	1.2038	0.348663	0.584498	3.00774	1.36008	1.78328	1.92558	1.10715	1.75156	1.53309	2.36816	1.56585	1.63371
PARS2	Q7L3T8	0.846675	0.664627	0.68445	0.468944	0.375662	0.168189	0.196324	0.355238	0.39559	1.4929	1.21456	0.847121	0.442043	0.888992	0.641319	0.298609	0.431602	0.369194	1.51378	1.50038	0.741069	0.648824	1.25418	0.800573	1.07733	1.15153	0.959341	0.706553	0.512686	0.524699	1.98956	1.17862	1.40743	1.68529	0.740165	0.84548	0.94962	0.923913	1.1829	1.03877
KDM3B	Q7LBC6	0.439617	0.272896	0.134258	0.766415	0.957314	0.810285	0.393667	0.745855	0.712016	2.25015	1.84554	0.978267	0.293846	0.54845	0.924977	0.779694	1.20979	0.601034	0.529681	1.21106	0.494432	0.461429	0.418745	1.19465	1.45295	2.09286	2.29742	1.29346	0.289792	0.862142	4.13302	1.62677	1.60839	2.15296	0.909976	1.40048	1.07268	0.900037	2.8213	1.54147
HS2ST1	Q7LGA3	0.71553	0.425379	0.454131	1.58483	0.783791	1.09555	0.537198	1.2758	1.11992	1.45195	0.521122	0.995881	0.498887	0.644178	1.38791	0.637144	1.88375	0.654744	0.949567	1.91734	1.31107	0.427966	0.986705	1.34291	1.08003	0.928291	0.800323	0.950071	0.293002	0.466134	1.67173	0.994348	2.11034	2.94919	0.854783	1.67435	1.3121	3.10924	1.46496	1.19659
PHF5A	Q7RTV0	0.72345	0.537011	0.882714	1.1091	0.871443	0.788824	1.00196	0.959303	0.952822	1.25929	1.01465	1.37437	0.474591	0.731509	1.24345	0.914499	1.47373	1.46505	0.853803	1.38846	0.791924	0.600762	0.982691	1.05038	1.07404	1.14196	1.34805	1.62741	0.480001	0.678928	1.36513	1.30714	1.25371	1.2687	1.62533	1.89048	1.82331	1.52913	2.24018	1.74987
TRMT1L	Q7Z2T5	2.1213	0.61422	0.905675	0.686484	0.348645	0.262473	0.128063	0.436968	0.383784	1.56426	1.53252	1.16954	1.37787	0.341643	0.430097	0.701688	0.75681	0.69912	1.34055	1.19563	1.74899	0.84039	0.096568	1.2534	1.54762	3.02557	1.36847	1.09172	0.180973	0.533731	3.57917	2.26133	1.30797	1.96843	1.08893	0.57907	1.42862	2.99562	4.96036	2.18323
NUP54	Q7Z3B4	0.981764	1.08798	0.54415	0.995041	0.829489	0.929899	0.943453	0.749617	1.0003	1.70455	1.31646	1.40532	0.61916	0.688279	1.031	0.957353	0.988472	1.24212	1.20914	1.4444	0.568817	0.409835	0.859017	1.40698	1.13694	1.94147	1.17484	1.46355	0.577136	0.854107	2.17105	1.60428	1.56389	1.41079	1.3554	1.35547	1.68664	1.26024	1.39205	1.65663
VPS35L	Q7Z3J2	1.01543	1.16616	0.406282	1.25884	0.864695	1.16281	1.18965	1.55062	1.09388	0.952493	1.33653	1.5417	0.367853	0.724706	1.13409	0.473134	0.864523	0.974872	1.11317	0.194863	0.891017	0.16866	0.364029	0.930372	1.38077	1.07828	0.932601	0.730022	0.188912	1.04132	0.230205	1.05641	0.629088	0.743389	1.14532	0.461739	0.809572	0.899934	0.920769	1.07107
POGZ	Q7Z3K3	0.476255	0.404559	0.530785	0.677966	0.950426	0.902339	0.8037	0.570688	0.690585	1.30394	1.32516	1.141	0.133934	0.306519	0.670539	0.277886	1.01405	1.40118	0.714231	1.70672	0.824428	0.62086	0.93273	1.29413	1.2241	1.32763	1.34881	1.30849	0.153172	0.830984	2.15706	2.00718	0.999916	0.83519	1.57966	3.35357	1.43528	1.95876	2.42076	1.42877
C6orf120	Q7Z4R8	1.46528	0.858245	0.426298	0.442327	0.328824	0.409463	0.862507	0.463344	0.605583	1.08933	1.16382	0.792666	0.377541	0.249083	0.824252	0.694332	0.852046	0.713048	0.474989	0.997807	0.3363	0.65612	0.999798	0.863892	1.13644	1.16299	1.08838	0.861714	0.814718	0.539815	1.42239	1.12919	1.57151	1.57231	0.738126	0.803759	1.13737	0.949117	0.854897	1.23907
BRAP	Q7Z569	0.36236	0.333871	0.34935	0.645297	0.300029	0.446106	0.733248	0.803993	0.382925	0.774223	0.985352	1.13317	0.41119	2.49078	0.41142	1.53633	0.978426	0.972886	0.950903	2.50445	0.30611	0.30204	0.517951	0.891908	1.61607	1.43094	1.31149	1.37778	0.286401	0.460499	0.924595	1.4646	1.81371	1.58794	1.02399	1.26076	1.13251	0.922833	1.02314	1.39437
WAPL	Q7Z5K2	0.20072	0.280763	0.53968	0.478355	0.527135	0.640029	0.347011	0.544348	0.804588	3.23409	1.70608	0.872072	0.475641	0.168511	0.604886	0.347282	0.764354	0.51494	0.196186	0.349302	0.28286	0.456074	0.84721	1.32423	1.19521	2.53645	1.5834	1.07993	0.386801	0.912657	7.50777	2.79696	2.01593	1.68947	1.01962	0.435078	1.2618	1.93192	2.74205	1.6542
RBBP6	Q7Z6E9	0.818525	0.599305	0.36747	0.844399	0.463386	0.928819	0.547158	0.88594	0.718869	1.88465	1.9551	1.06875	0.726474	0.287876	0.694713	0.435465	0.902717	0.375075	0.582094	0.790983	0.81711	0.4883	1.40807	1.0049	1.45393	2.19782	1.42622	1.02259	0.44724	0.783251	3.15595	1.76142	1.39433	1.30377	1.21172	1.40812	1.42685	1.42167	1.68705	0.97276
NOP9	Q86U38	0.170789	0.328233	0.413707	0.630077	0.671587	1.01263	0.433559	0.520204	0.81673	3.03104	1.71797	1.20821	0.405432	0.850298	0.915961	0.49518	0.741233	1.03993	0.774033	0.45143	0.181022	2.11679	0.482621	1.21157	1.46887	2.72583	1.5899	1.22523	1.84037	0.830126	2.09683	1.71188	2.13549	1.87031	1.05262	1.1063	1.21966	1.08886	3.28791	1.10273
PBRM1	Q86U86	1.25597	1.26383	0.145689	0.618335	0.316753	0.515276	0.22932	0.68212	0.55083	2.48769	2.01192	1.32916	0.513745	0.142292	0.576078	0.187643	1.28775	1.07184	0.557581	0.613339	0.287481	0.831056	0.251331	1.49452	1.6527	1.82035	1.74966	0.351818	0.690351	0.69004	2.975	1.91847	1.919	1.6316	1.53343	2.21821	1.9333	2.34375	2.19875	0.64858
ZNF598	Q86UK7	0.614833	0.393936	0.365778	0.403246	0.394166	0.764622	0.669238	0.647967	0.500144	0.680895	1.87371	1.13681	0.85751	0.64799	0.519877	0.589146	1.3448	1.12417	0.825765	0.666782	0.528083	0.459158	0.31699	0.634716	0.925755	1.34963	1.02872	1.16907	0.375694	0.615429	1.47755	1.25723	1.57972	1.78177	0.3915	0.962153	1.32274	1.53582	1.19137	1.1885
IQGAP3	Q86VI3	1.08737	1.04435	1.10188	0.954309	1.66617	0.959884	0.975377	0.988327	0.993656	0.602632	1.57986	0.682485	1.1921	0.970254	0.526316	0.945762	0.625927	1.01078	1.06602	0.439085	1.06794	1.06145	1.02704	0.737782	0.494994	2.58797	0.775611	0.236296	1.12611	0.904778	0.664208	2.10633	0.892087	0.472256	1.61561	2.01002	3.47914	1.2645	4.04517	1.53641
THOC6	Q86W42	0.826602	0.537211	0.856223	1.1413	0.850405	1.07331	0.832835	0.967402	1.00465	1.79806	1.37632	1.40697	0.118374	0.902679	1.01116	0.385141	1.22694	1.3849	1.99705	1.77712	0.923634	1.04021	0.735331	1.33445	1.50778	1.62519	1.15187	1.49845	0.189142	0.751467	1.77476	1.59813	1.53475	1.86398	1.49986	1.6068	1.98394	1.28965	2.53167	1.89472
ZC3HC1	Q86WB0	1.28207	0.820957	0.574406	0.751473	0.800653	0.930821	0.509387	0.902581	0.737092	1.53746	1.50899	1.21105	0.512547	0.605108	0.993589	0.388605	0.883497	0.988907	0.827141	1.23963	0.4912	0.572406	0.893028	1.18728	1.10291	2.22386	1.05776	1.26153	0.739219	0.832397	1.44069	1.54247	1.47291	1.23733	1.24244	1.40043	1.41545	1.11845	1.50159	1.51838
DDX42	Q86XP3	0.525366	0.312802	0.425515	1.43194	0.87158	0.967259	1.00291	1.17689	1.08951	1.99999	1.56351	1.20837	0.186449	0.771961	1.43387	0.126179	0.959379	1.25951	0.827082	0.689338	0.889851	0.423584	0.820554	1.48699	1.35732	1.94387	1.40494	1.19867	0.453365	1.22374	1.89265	1.93935	1.21281	1.75792	1.30455	1.70959	1.3499	1.22622	1.90431	1.48505
DNAAF5	Q86Y56	0.214236	0.132496	0.523899	1.07308	0.80355	0.313564	0.914393	0.677632	0.940112	2.45359	0.95919	0.988634	0.215347	0.818171	0.810028	0.177596	1.26979	0.996752	0.466123	1.50425	0.497612	0.49693	0.729146	2.24501	1.74604	2.76545	1.16572	1.38241	0.331278	1.35135	4.17892	2.30145	3.25572	2.0762	1.48607	2.82479	1.08075	3.87236	4.50417	0.888573
PTRH1	Q86Y79	1.08737	0.360045	1.10188	0.408377	0.802594	0.959884	0.975377	0.895951	0.993656	1.68132	2.38351	0.55339	1.1921	0.970254	0.50472	0.945762	0.445417	0.795826	1.06602	0.507907	0.305023	1.06145	1.02704	0.495759	1.82715	3.61837	0.95171	0.731841	1.12611	0.904778	1.09676	3.46543	2.83755	3.4047	0.412957	0.734747	0.991359	2.81026	1.99538	1.77189
RHPN2	Q8IUC4	0.866804	0.470628	0.959783	0.776982	0.401274	0.634363	0.377187	0.254301	0.38044	0.747539	0.814134	1.11441	0.143549	0.829686	0.721502	0.23299	2.19855	0.482753	0.545965	0.747722	0.614927	0.697209	0.524711	1.066	1.34383	1.35125	1.44	0.611474	0.437355	0.4414	2.42687	1.26143	1.94654	2.12441	2.82292	0.929241	1.79644	3.1974	3.74044	1.72512
TRAPPC5	Q8IUR0	1.16262	1.5346	0.355166	1.29641	0.84738	0.348629	0.412697	1.3989	1.39194	0.397206	0.443779	0.992059	0.604137	0.9572	0.767342	0.329755	1.17053	0.929469	0.512625	0.753868	0.884699	0.737748	0.205966	0.343404	0.319818	0.607545	0.37483	1.28876	1.25468	1.73802	0.495752	0.631799	1.05865	0.463378	1.3796	0.776574	1.0949	1.63379	1.82903	1.41481
AEBP1	Q8IUX7	0.054308	0.197905	8.46572	2.34422	3.94873	9.55652	2.39562	4.56153	6.91396	0.401884	0.500971	0.095217	0.033818	6.67031	0.494386	0.986176	1.67827	0.996247	0.069953	0.163396	0.00744	0.591613	0.616946	0.87973	0.538506	1.33933	1.38953	0.764375	0.039491	3.71547	0.506704	0.326745	0.308058	0.626514	0.374374	2.14639	0.509686	0.548461	0.444959	0.448561
WDR75	Q8IWA0	0.907468	0.312938	0.481448	0.64192	0.705219	0.681516	0.346264	0.420051	0.451819	2.71952	1.5266	1.15026	0.82318	1.0421	0.714911	0.298239	0.977731	0.942693	0.78619	1.7021	0.659609	0.602838	0.700735	0.79478	1.26278	2.37795	1.1353	1.13974	0.769564	0.498701	3.06177	2.28256	2.08416	1.99911	1.3117	2.07433	2.38863	1.86797	3.55736	3.43842
FAM114A1	Q8IWE2	1.11314	0.618528	1.41513	1.85222	1.12845	1.13709	1.15516	1.76415	1.41071	0.636377	1.10204	0.531415	2.90861	1.06434	1.31528	1.309	0.898363	0.687949	0.968629	0.559759	0.645301	1.48886	1.91191	1.07495	1.09065	0.648668	0.898992	0.664112	1.06621	1.02124	0.3895	0.773668	0.647098	0.734623	0.84141	0.492556	0.600129	0.983542	0.500116	0.571413
GCC2	Q8IWJ2	0.111697	0.194506	0.092579	1.06209	0.373213	0.509171	0.116755	0.68419	0.436546	1.99446	2.75378	1.52705	0.114788	0.131017	1.08909	0.795154	0.926914	0.69634	0.530517	0.722049	0.375669	0.140536	1.13448	1.67418	1.98605	0.924938	1.06121	0.631609	0.120032	0.841826	1.44811	1.73209	1.9297	1.8668	1.69326	0.974888	1.74217	2.33577	1.65002	1.43901
CHERP	Q8IWX8	0.486302	0.383949	0.615924	0.772621	0.648324	0.905464	0.537769	0.860911	0.823208	2.11157	1.46209	1.17871	0.512519	0.855608	1.11659	1.70422	1.211	1.13647	0.756861	0.940033	0.980442	0.462856	1.2688	1.51705	1.39879	2.03861	1.34165	1.16217	0.566497	0.898271	3.37099	1.93789	1.44224	1.58859	1.49678	1.60822	1.37779	1.02386	1.41951	1.57665
CCAR1	Q8IX12	0.970211	0.658731	0.907539	0.935137	0.750094	0.985004	0.892193	0.787972	0.802949	1.55167	1.26079	1.27618	0.580529	0.69216	1.18702	0.220814	1.26725	0.974317	1.18309	1.27736	0.808647	0.668312	1.14246	1.22007	1.27883	1.37532	1.23364	1.63077	0.615682	0.910408	1.75396	1.81884	1.50995	1.47337	1.21569	1.67723	1.47376	1.25954	1.6642	1.1555
NELFCD	Q8IXH7	1.00319	0.387436	0.094285	1.22162	1.17704	0.560943	0.846717	1.07309	0.825549	2.09858	1.67853	1.01697	0.102492	0.788699	1.45187	1.0015	1.37163	1.2084	0.63667	1.01852	0.311675	0.229922	0.765984	1.3852	1.24996	2.15674	1.29202	1.02506	0.66648	0.973584	2.75598	2.28297	2.04	1.44118	1.05249	1.94893	1.40271	1.14426	1.31312	1.47093
RHOT2	Q8IXI1	1.01636	1.47053	0.187648	0.689883	0.696312	0.669933	0.506976	0.757391	0.568622	0.948145	1.32176	1.25808	0.714418	0.631971	0.582994	0.846693	1.0998	1.01797	1.22357	1.38742	0.9021	1.30408	0.74718	0.877233	1.39395	0.824001	0.898507	1.26673	0.786891	0.463129	1.17128	1.30011	1.59255	1.42865	1.50826	1.11342	1.10992	2.15734	0.964928	1.81663
MSRB3	Q8IXL7	1.08737	1.04435	0.320918	0.768199	0.962643	0.411057	1.21125	1.03453	1.04786	0.164475	0.381392	0.164847	1.1921	0.516629	0.452683	2.47919	0.521011	2.54353	1.06602	1.09988	1.76862	1.06145	1.02704	0.175236	0.285314	0.491166	1.02511	1.30931	1.12611	0.522637	0.215277	0.38773	0.099289	0.286774	0.496747	0.940735	0.400186	0.152143	0.244116	0.335799
FTSJ3	Q8IY81	0.83018	0.396527	0.51	1.34082	0.503931	0.863583	0.526495	0.85349	0.744472	2.65691	1.6089	1.0218	0.210938	0.517623	0.656386	0.150684	0.693078	0.294416	0.791205	1.56828	0.549936	0.483761	0.489082	1.69594	1.66053	3.42547	1.73135	1.21568	0.362247	0.665845	2.92047	3.04874	2.07614	2.96803	0.987	1.94866	1.52636	0.909848	1.98849	1.52046
SUPV3L1	Q8IYB8	1.80173	1.05075	0.453627	0.333983	0.688081	0.451238	0.507749	0.448044	0.313282	2.13543	0.963117	0.786232	0.8239	0.311164	0.849322	1.19858	0.463926	0.912086	1.69999	1.43716	0.79154	0.829766	0.379869	0.77231	1.1847	1.74656	0.880285	0.832327	1.66307	0.614654	2.01307	1.84489	1.65236	1.50942	0.963769	1.46938	1.06322	1.01326	0.986677	1.32476
MICU2	Q8IYU8	0.411772	0.306492	0.423888	1.27266	1.2901	1.08355	0.352592	1.22748	0.634886	1.49184	1.60491	1.35448	0.762215	0.905899	0.148959	0.437953	1.68062	0.684454	0.100717	0.639069	0.315314	0.357735	0.380175	1.2814	1.33971	2.12987	1.14512	0.945929	0.915839	0.91874	1.10308	1.34318	0.939529	1.40296	1.38162	0.506303	1.76507	2.4223	1.35368	2.40736
PELP1	Q8IZL8	0.582399	0.481778	0.964398	1.17383	1.04741	0.723957	0.833836	1.00384	0.963326	2.24551	1.75979	1.09688	1.43067	1.15921	1.0909	0.444432	0.817066	1.26412	0.714278	1.43971	0.701903	0.425717	0.360313	1.26772	1.55687	2.23035	1.6738	1.3047	0.198638	1.10813	2.0396	2.12146	1.59799	1.67724	1.0314	2.62127	1.85436	1.2635	2.02988	1.52654
RPTOR	Q8N122	0.657036	1.00507	0.448153	0.878273	0.621672	0.55488	0.411857	0.773366	0.567158	1.55618	1.0877	0.9703	0.230895	0.289838	0.708043	1.80634	1.17744	1.24376	1.31764	1.07468	2.78843	0.481291	0.502185	1.07316	1.33935	1.43012	1.01471	1.28673	0.397585	0.687291	2.14846	1.64804	1.10684	1.89414	1.46816	1.62985	1.6043	0.873636	1.4106	1.47791
ASCC3	Q8N3C0	0.058751	1.02323	0.063926	0.70714	0.6613	0.904556	0.74345	0.977761	0.643092	1.0803	1.31435	1.82753	0.323148	1.07663	0.727212	0.498112	1.64806	1.21229	2.09443	1.26159	0.298956	1.51065	1.11533	1.10037	1.53673	1.08004	0.920208	1.84574	0.508548	0.697397	1.56266	1.59892	1.67883	1.34651	1.63198	1.50127	1.76386	2.08138	2.27571	1.38878
STAG2	Q8N3U4	0.534416	0.101303	0.080513	0.853072	0.935863	0.807302	0.801878	0.850834	0.939593	2.24934	1.75185	1.36148	0.056542	0.66434	0.979802	0.110545	1.59257	1.31687	1.35355	0.879245	0.736513	0.303928	0.420996	1.26364	1.50652	2.05935	1.09799	1.14552	0.311062	1.063	3.62601	2.6117	1.80778	1.38169	1.41288	2.47446	2.44672	1.15542	1.90353	1.41566
GUF1	Q8N442	0.430495	0.335711	0.397985	0.451139	0.417546	0.618563	0.381106	0.243131	0.361447	1.36494	0.725327	0.683182	0.77714	0.398242	0.371811	0.474858	1.00932	1.89542	0.28129	1.91205	0.952131	0.624705	0.720836	0.335882	1.32824	0.872447	0.960394	0.907887	0.699453	0.487318	0.656137	1.2071	2.08258	1.30387	0.617885	0.915635	1.07842	0.67979	0.613582	1.75247
MMGT1	Q8N4V1	0.923738	1.2306	0.715386	0.685077	0.598282	0.596277	0.375816	0.778027	0.537751	1.13957	0.920129	1.63885	1.07639	0.633934	0.718427	0.708358	1.36681	0.661345	1.44868	0.695102	1.73779	0.534652	0.514965	1.04912	0.686707	1.12003	0.64822	1.15502	0.767167	0.818667	1.29728	0.796361	0.797874	0.783265	1.68657	1.85449	1.94863	1.3557	2.00538	1.46482
PAF1	Q8N7H5	0.801204	0.425258	0.372614	0.590974	1.6464	0.514819	0.630352	0.669256	0.594875	1.57894	1.16111	0.915972	0.417634	0.755104	0.592993	0.289603	0.972025	1.46449	0.950179	1.06342	0.91435	0.468467	0.648588	1.31194	0.892489	1.3908	1.22601	1.33437	0.50409	0.550139	2.55222	1.67914	1.04483	1.14338	1.12196	1.68939	1.34818	1.13123	1.30508	1.25989
PRPF38A	Q8NAV1	0.635746	0.555947	0.411116	0.808435	0.631814	0.747123	0.514395	0.751425	0.711445	1.86637	1.28843	1.32238	0.300151	1.07546	0.991236	0.447849	1.37984	1.33282	1.17565	1.65304	0.597109	0.474922	1.01388	0.994606	1.09612	1.46629	1.46205	1.35164	0.347968	0.685509	2.04147	1.28803	1.08635	1.35536	1.37299	1.57919	1.65811	1.31364	1.92884	1.58508
AVL9	Q8NBF6	0.258463	0.600464	0.354397	0.302159	0.565069	0.594138	0.502731	0.274267	0.49621	1.43744	1.15645	0.61495	0.468386	0.615964	0.282452	0.32052	0.878314	0.416915	1.00884	1.50041	1.14515	1.20102	0.381472	1.35043	2.2526	1.48433	0.853301	1.17432	0.453151	0.163262	1.73012	0.999469	2.38075	1.93964	1.93558	0.555363	0.668792	2.24043	0.813704	1.79463
ATAD1	Q8NBU5	0.845605	1.01032	0.328285	0.588298	0.726148	0.371962	0.657362	0.862246	0.59327	1.26783	1.19478	1.09196	1.73646	0.657511	0.383062	1.14242	0.793385	0.893429	1.31572	0.752596	1.50391	1.20026	0.542112	0.81591	0.967025	1.31897	1.06998	0.96229	0.668482	0.794941	1.3051	0.992729	1.26256	1.3137	1.1847	0.76166	1.14547	1.34028	1.72943	1.25437
CHST14	Q8NCH0	0.662438	0.47555	0.969392	1.51623	1.82699	3.80925	2.0837	2.30547	1.26144	0.622188	0.836831	1.05448	0.462097	0.822999	0.515136	0.897272	1.45935	1.34786	0.332632	0.772788	0.440391	0.676574	0.680308	1.31623	0.678154	0.882095	0.995911	0.497804	0.392327	0.989786	1.14564	0.946661	0.924174	0.940686	0.424809	1.16475	1.22324	2.30823	1.47292	1.11474
LSM14A	Q8ND56	0.582323	0.178809	4.16213	1.78478	1.81995	1.95869	2.02196	1.48879	1.72784	0.808766	0.706497	0.670191	1.19349	0.998576	1.93555	0.92823	0.675902	0.473458	0.41964	0.536267	0.484378	0.581874	2.45294	0.680267	0.815497	0.935265	0.7838	0.380343	0.604025	1.56152	0.94118	0.177377	0.498044	0.179359	0.938447	0.664317	0.795508	0.846703	0.780863	0.883662
NGDN	Q8NEJ9	0.417718	0.403165	0.630149	0.623198	0.645756	0.630047	0.39825	0.33966	0.431259	2.41778	1.72063	0.731302	1.48606	0.447095	0.742206	0.603199	0.678925	1.13291	0.904812	1.50617	0.635572	0.464572	0.425382	1.17031	1.37441	2.37375	0.852804	0.532026	1.88199	0.458465	2.83249	2.09058	1.96502	1.92954	1.20461	1.70236	1.08098	0.937468	1.30121	1.03768
SLC30A7	Q8NEW0	0.687461	1.67688	0.635465	0.799488	0.654873	0.851755	0.731559	0.689402	0.656182	0.58717	0.487736	1.48541	1.3041	0.609196	0.781614	0.597054	2.48007	1.46429	1.81689	3.07428	2.26288	0.587125	1.48284	1.06931	1.87981	0.568348	1.2749	0.960803	0.641378	0.493513	0.708946	0.603238	1.28307	0.704703	1.26714	0.827968	1.29187	1.5593	1.41482	1.23956
ARID1B	Q8NFD5	0.992206	0.275613	0.555277	1.02382	0.615099	1.00716	0.513653	0.999641	0.843362	2.16881	1.93164	1.42278	0.205657	0.545553	1.22448	0.39036	0.885148	1.07899	0.118741	0.217823	0.59347	0.756074	0.721989	0.921067	0.917326	1.43799	1.36412	1.39104	0.096128	0.829084	2.98014	2.40176	1.10115	1.39961	1.0176	1.60745	1.43811	1.51427	2.52065	1.54155
NUP37	Q8NFH4	0.939096	1.08859	0.777732	0.869532	0.704108	0.686195	1.08964	0.604159	0.698299	1.30283	1.05569	1.26888	0.642863	0.538179	0.7742	1.19149	1.14405	1.73004	0.696159	1.58307	0.607785	0.342128	0.6432	1.20393	1.26034	1.48122	1.00845	1.4925	0.571907	0.731384	1.83811	1.62577	1.18864	1.31716	1.58581	1.63357	1.75439	1.35396	1.88692	1.53003
NUP35	Q8NFH5	1.01932	0.478543	1.45451	0.954851	1.06763	0.715228	0.815726	0.741234	0.896121	2.19776	1.39389	1.26616	1.75842	0.84879	1.07367	0.946472	0.942093	0.556379	0.867586	1.16614	0.554907	0.790211	1.49633	1.24239	1.28345	1.79873	1.133	1.33788	0.938243	0.856339	2.77185	2.09261	1.70135	1.6775	1.28277	1.16728	1.56797	1.12961	1.37691	1.47247
THOC2	Q8NI27	0.925286	0.413671	0.584918	1.08802	0.903883	0.722294	0.738958	0.841652	0.842381	1.59301	1.41287	1.40459	0.783379	0.767965	0.998297	0.157014	1.58884	1.37205	2.378	1.72559	1.21342	0.7563	1.02694	1.26873	1.56707	2.10075	1.1841	1.56535	0.55237	0.846235	2.13241	1.74897	1.45854	1.86885	1.27331	1.42261	2.34165	1.31195	2.15725	1.40449
WDR36	Q8NI36	0.648546	0.149142	0.443901	1.0681	0.955004	0.647726	0.216006	0.671712	0.531085	1.75599	1.03146	1.03855	0.522918	0.594612	1.10014	0.968602	0.775552	1.23867	1.20377	1.87487	0.850451	0.466753	0.14817	1.32101	1.59624	2.05266	1.0999	1.53557	0.411598	0.682944	2.05172	2.26266	2.01132	2.06273	1.31351	2.42323	1.42735	1.66288	2.74403	2.30775
SMARCC2	Q8TAQ2	0.543752	0.499968	1.08775	0.964691	0.886957	1.00256	1.02916	0.969801	1.11596	1.45139	1.29964	1.33065	0.556142	0.775448	1.0805	0.069134	1.13871	1.10637	0.887902	0.913311	0.727779	0.956151	1.19324	1.05257	1.18414	1.19737	1.19534	1.4312	0.659775	0.934766	1.87328	1.42885	1.2051	1.29057	1.26688	1.77262	1.42619	1.43235	1.95255	1.19327
CXorf38	Q8TB03	0.277451	0.705409	0.39626	1.22842	1.09112	0.800352	0.843867	1.28458	1.61986	1.09641	1.37203	1.23058	1.00426	1.16693	0.34935	1.07574	0.467945	0.810563	0.487014	1.7447	0.428564	0.280707	0.23837	1.63588	1.16821	0.56869	0.621186	1.13234	1.79986	0.970859	0.830923	1.30173	1.34421	1.14652	0.851308	0.881444	1.09984	1.52458	1.08394	2.156
GDAP1	Q8TB36	0.713065	0.567511	0.430365	0.21124	0.283394	0.149101	0.865931	0.262563	0.419005	0.366496	0.605617	0.576932	0.733105	0.584026	0.462313	0.933666	0.285363	1.21646	1.8684	0.981266	2.34983	0.592219	0.430415	0.32381	0.385619	0.40183	0.495096	0.692275	0.381938	0.716259	1.60706	2.22971	2.94643	1.53408	0.678535	0.421656	0.759206	0.889714	1.83204	0.547846
ZFAND1	Q8TCF1	0.52871	0.364263	0.563041	1.45759	0.570875	0.349359	0.667854	0.940626	0.599573	1.17679	0.896279	0.783021	0.397122	0.531587	0.924781	1.02261	1.78833	0.791308	0.711492	0.341801	1.06312	0.719425	0.685117	1.03133	1.334	1.35114	1.13024	0.647994	0.424173	1.2321	1.58708	2.31003	1.49188	1.77689	1.22546	1.46277	0.69923	0.887599	2.11418	1.59441
PNPT1	Q8TCS8	1.23177	0.883877	0.092137	0.451801	1.25582	0.583613	0.533179	0.539445	0.556002	2.62453	1.16259	0.928249	0.896867	0.457741	0.857997	0.565681	0.801653	0.748366	1.37961	1.78008	1.09443	0.938488	0.451246	1.26346	1.45358	2.34301	1.03732	0.887799	0.90833	0.585702	3.17615	1.64722	2.42763	2.47582	0.862174	1.0634	1.27951	1.98752	1.54752	1.3329
DDX54	Q8TDD1	0.649586	0.421705	0.412024	0.562844	0.473434	0.937331	0.496426	0.395105	1.45533	2.81233	1.24134	0.83655	0.54992	0.42613	1.64697	0.448323	0.452799	0.891314	0.432832	1.90864	0.754322	0.409758	0.502387	0.724795	1.65706	1.1882	1.41711	0.856718	0.310119	0.656271	2.29533	1.34346	1.92469	3.41372	0.853208	2.97818	1.20385	0.572705	1.18753	1.83305
BRIX1	Q8TDN6	0.462001	0.468561	0.243819	0.550547	1.18285	0.920377	0.652903	0.654004	0.413461	1.89998	1.32664	1.10146	0.176716	0.727181	0.949877	0.435795	1.1995	1.33714	0.647351	1.86154	0.572477	0.264423	0.500355	0.823756	2.02193	1.77717	1.56704	1.50042	0.268594	0.666712	1.86943	1.85631	1.98748	1.74996	1.37527	5.69449	2.46677	1.61581	2.67236	2.17709
RNASEH2C	Q8TDP1	1.08737	1.04435	1.10188	0.531726	0.592279	0.437114	1.04675	0.862332	0.930973	2.59645	1.15481	1.52242	1.1921	0.782876	0.671363	0.585007	1.13869	1.82377	0.285873	1.09988	1.06794	0.186505	1.02704	0.598825	0.879836	2.40148	1.23197	0.865291	1.12611	0.93301	2.50229	1.4047	2.03795	2.10324	1.41905	1.91979	1.4124	0.866035	1.42941	1.79392
EPS8L3	Q8TE67	0.114438	0.069196	0.166683	0.619271	0.436228	0.941976	0.384591	0.299995	0.299741	1.32849	3.48646	1.40792	0.041949	0.378809	0.208908	0.223999	0.65266	0.213206	0.628756	0.824332	0.089433	0.226456	0.083055	0.681547	1.54854	1.44525	1.51197	0.602904	0.066972	0.076941	1.88516	2.71305	3.65966	4.83616	1.13282	0.401122	1.27631	2.25587	0.826427	1.5208
RHBDD1	Q8TEB9	1.68869	1.80599	2.71973	0.954309	0.905328	0.959884	0.975377	0.988327	0.993656	1.5343	0.60366	0.42802	2.77303	0.970254	0.91925	0.80342	0.687867	1.03136	1.66708	1.11143	1.98871	0.686486	0.615198	0.57696	0.793864	0.531003	0.609168	0.601418	1.0269	0.430589	0.669712	0.79067	0.783887	0.812088	0.68142	0.643956	0.509117	0.527378	0.603853	0.330283
UTP15	Q8TED0	0.252607	0.155553	0.403294	0.761099	0.527443	0.907985	0.405831	0.500259	0.527288	2.69213	1.28989	1.18111	0.518243	0.467949	0.884809	0.438762	0.935464	1.31992	0.785145	1.31332	0.737768	0.470265	0.677924	1.23893	1.27174	2.0554	1.29412	1.44773	0.390437	0.697256	2.90525	2.53803	2.03987	1.62947	1.39465	2.23948	2.16072	1.60819	2.7875	2.63217
GPX8	Q8TED1	1.08737	1.04435	0.408099	3.51063	2.16496	1.49127	3.8578	3.47635	3.60444	0.376585	0.686623	0.549668	1.1921	1.87716	0.641066	2.36217	1.36689	3.69382	1.06602	1.09988	1.06794	1.06145	0.369769	0.888971	0.454576	0.933012	0.846462	1.63315	1.12611	1.57548	0.217286	0.648317	0.37018	0.617214	0.431451	1.56249	1.12192	0.532028	0.865499	0.651657
GEMIN5	Q8TEQ6	0.963449	0.682722	0.645559	0.799254	0.813769	0.735944	0.494011	0.370175	0.627132	1.88546	1.60196	1.25391	0.076153	2.38314	0.780313	0.479053	0.842027	1.09064	1.31346	2.88829	1.15137	0.335874	0.965251	0.959434	1.60623	1.68915	0.92047	0.889175	0.403343	0.499189	2.93724	1.42608	2.45958	2.52696	1.21695	2.01692	1.46906	1.31994	2.19934	1.4793
IPO4	Q8TEX9	0.627222	1.06018	0.790028	1.1565	0.793194	0.78546	0.859413	0.928405	0.752193	1.78731	1.61515	0.911125	0.314146	0.771174	1.11202	0.952363	0.902541	0.678193	1.21721	1.63059	0.496973	0.596286	1.57987	1.79062	1.59971	2.58418	0.812521	1.38989	0.76029	1.07973	2.89007	2.10218	2.93685	2.99088	1.18375	2.17102	0.783429	1.48934	3.46957	1.15292
PPIL4	Q8WUA2	0.383927	0.427878	0.549974	0.882228	0.663984	1.00723	0.969262	0.947687	1.17813	1.77111	1.86664	0.945237	0.550038	0.461181	0.833727	0.54553	0.912678	0.822864	0.585599	0.937646	0.567491	0.482407	1.02343	1.08335	1.03549	1.43439	1.4342	0.962761	0.494708	0.760006	3.91483	3.0655	0.919687	1.49365	1.09457	1.59286	1.61226	1.00657	0.816901	1.55131
GTF3C2	Q8WUA4	1.08737	1.04435	1.10188	0.967877	1.0725	0.864814	0.220805	0.556006	0.20449	2.87883	1.83725	0.971299	1.1921	0.587672	0.537498	0.47817	0.991794	0.292974	1.06602	0.304515	1.06794	1.06145	0.254399	0.742102	1.62179	1.68771	1.11083	0.780682	1.12611	0.427336	5.8791	1.76686	1.84401	0.99716	1.2212	2.16799	1.4362	1.79783	2.96123	1.40916
PTPMT1	Q8WUK0	0.444357	1.31816	0.63527	0.423655	1.24793	0.657413	0.391407	0.765762	0.260108	0.812155	0.470473	1.28475	0.601423	0.421614	0.547807	0.415291	0.646117	0.727899	1.53825	1.71795	1.12589	0.454942	0.677848	0.346822	0.785339	1.00917	0.746276	0.630805	0.552407	0.403945	1.12897	1.02509	1.38872	0.757906	1.29808	1.58099	1.44628	1.68746	1.56841	2.4772
NUP133	Q8WUM0	1.17523	0.839985	0.346864	0.940933	1.06091	0.940748	0.909187	0.961912	0.857622	1.80719	1.31614	1.19342	0.368	0.875166	0.829078	1.47844	1.07354	1.40349	1.0319	1.35772	0.77199	0.560671	0.645143	1.27752	1.24489	1.87996	1.23798	1.40014	0.307663	0.900693	2.07922	1.63824	1.32728	1.5981	1.41435	1.58928	1.71074	1.26151	1.61791	1.54393
FBLIM1	Q8WUP2	0.028067	0.060352	0.760899	2.70109	3.06919	3.07595	1.20804	4.20185	2.82621	1.47006	1.50662	1.17077	0.441072	2.03621	0.740513	3.00588	1.26109	1.09299	0.093906	0.246292	0.15819	0.265961	0.328888	1.50767	1.11813	1.4389	0.873949	0.968066	0.128129	1.97275	1.03999	1.17739	0.889677	1.06594	0.797413	0.901298	1.29284	1.28543	0.933805	0.790651
SNX33	Q8WV41	1.08737	1.04435	1.10188	1.6229	1.57137	2.16665	1.50909	1.46637	1.15503	0.942024	0.898192	1.10001	1.1921	0.672548	1.33105	0.690276	0.891073	0.213199	0.527471	1.43983	0.329579	1.06145	0.444241	1.2045	1.04131	1.16525	0.868044	0.988687	1.12611	1.24925	1.69688	1.32241	0.934061	0.792902	0.510471	0.827409	0.634723	1.05639	0.693786	0.356482
OIT3	Q8WWZ8	1.08737	1.04435	1.10188	0.954309	0.905328	0.959884	0.975377	0.988327	0.993656	0.133337	0.229173	0.25925	1.1921	0.970254	0.91925	0.945762	0.380773	0.242975	0.363228	1.09988	0.142248	1.06145	0.724846	0.113639	0.088644	0.108701	0.14897	0.283002	1.12611	0.904778	0.092308	0.136234	0.081629	0.198754	0.272329	0.363622	0.142584	0.36317	0.237517	0.075906
NELFB	Q8WX92	1.24944	0.392924	0.155618	1.02595	1.31462	0.705693	0.750765	1.11131	0.790862	2.433	1.70339	1.01848	0.516181	0.807258	1.17891	0.700305	0.879028	0.727568	0.438793	1.23249	0.449771	0.240172	0.628696	1.47021	1.47102	2.43491	1.49422	1.15419	0.47547	1.01697	2.7695	2.56669	1.83567	1.69138	1.13512	2.07974	1.28385	1.35004	1.16388	1.38878
SYNE2	Q8WXH0	1.61265	0.815606	0.511144	1.1287	0.798881	1.11036	0.949139	1.01699	0.71335	1.35416	0.906618	0.901329	0.312263	0.495587	1.05398	1.27625	1.00754	0.710277	0.847283	0.321807	0.929592	0.263905	0.496606	0.881368	1.04869	1.33461	1.11556	0.844121	0.860639	1.81004	1.09445	1.26934	0.969676	0.699004	1.61413	0.660413	0.998117	2.46042	2.78148	1.42149
GATAD2B	Q8WXI9	0.527606	0.405727	0.480942	1.13514	0.921029	0.742755	0.905382	0.996995	0.765779	1.68356	1.20781	0.882342	0.610546	0.661595	1.1226	0.436298	0.638974	0.873993	0.860159	0.369606	0.580499	0.431511	0.936772	1.24395	0.999988	1.58097	1.41348	0.938633	0.736363	1.20112	2.71861	2.14113	1.29495	1.30855	0.945995	2.88154	0.964715	1.16501	2.01994	0.709375
AHCTF1	Q8WYP5	1.0682	0.318339	0.210281	0.775572	1.05622	0.696374	0.361102	0.614074	0.44253	2.01888	1.28078	1.4313	1.03768	0.145725	0.732444	1.76469	0.857872	1.33636	0.862488	1.11102	0.673026	0.133131	0.626019	1.69348	1.15636	2.86687	1.21655	1.39639	0.383931	0.814085	4.16661	1.37933	1.20511	1.48606	1.39884	2.18306	1.96133	1.38317	1.79537	1.90396
MRPS27	Q92552	2.23985	1.03943	0.550052	0.626875	1.00125	0.128541	0.690555	0.705843	0.433031	0.965744	1.10833	1.4601	0.874017	0.521599	0.577512	0.748091	0.671782	0.938718	1.09623	1.76332	0.959078	0.547943	0.758452	1.10007	1.00581	1.75477	1.13587	1.22557	0.97241	0.570665	0.917852	1.47597	1.75151	1.47162	1.4601	1.56929	1.21564	1.48886	1.75644	1.82165
HSPH1	Q92598	0.380124	0.50771	0.367104	0.993538	2.11444	1.87184	0.592876	0.684071	0.871346	2.11626	1.30357	1.43146	0.349744	0.679186	0.653745	0.858961	1.28421	1.0322	0.60448	0.880389	0.821517	0.862774	1.35997	2.07867	1.09053	2.14441	1.0271	1.84079	0.417423	0.74169	4.4399	1.86439	2.75873	1.93848	1.01319	4.91439	2.06087	1.40958	1.56442	1.4118
CNOT9	Q92600	0.700464	0.53931	1.77084	1.12822	0.826628	0.463174	0.837426	1.02358	0.793649	0.37137	1.08548	1.25033	0.989751	0.598091	0.650501	1.30329	1.06401	1.16324	0.947377	1.37211	1.41082	0.945105	1.46149	0.96571	0.897827	1.19172	0.789246	1.2064	2.40976	0.906287	0.787332	1.43279	1.42616	0.784037	1.50879	1.52315	1.65863	1.43964	1.51814	1.28078
LARP4B	Q92615	1.12489	0.406469	0.470938	1.13583	0.963754	1.15301	0.507983	1.13129	1.7549	1.59612	1.29444	1.00487	0.644533	0.852327	0.548694	1.11484	1.29542	0.509375	0.421056	1.08698	1.24477	0.395443	0.964439	1.26604	1.10345	1.19847	0.814336	0.527578	0.861343	0.778635	2.43348	2.12897	1.372	1.42672	0.944137	1.53416	1.19112	1.1305	1.54481	1.65411
DHX38	Q92620	0.883715	0.145775	1.76368	1.24509	1.29834	1.34366	0.743647	1.03611	0.934635	1.38299	0.9872	0.785238	0.384445	0.95814	0.885064	0.415884	0.905757	0.781076	0.353806	0.475606	0.484477	0.685777	0.514704	1.52356	1.0086	1.70983	1.19742	1.25696	0.852185	0.842102	1.45748	1.58925	1.18512	1.08861	1.24358	1.41497	1.29493	1.51736	0.994357	1.39314
ANKS1A	Q92625	0.497456	0.532571	0.823958	0.926482	0.778256	0.786771	0.409881	0.731971	0.589075	1.8	1.04506	1.03406	0.328935	0.343012	0.834924	0.388132	1.30794	1.48548	0.457084	0.971694	0.304649	0.667186	0.439073	1.77715	1.25706	2.69239	0.99528	1.52098	0.437682	0.674292	2.6054	2.30561	1.31422	1.68195	1.55755	2.13967	1.20707	1.97874	1.10457	0.931934
HDAC2	Q92769	0.526236	0.456012	0.362865	1.24537	0.856826	1.44661	1.17767	1.07485	0.918728	1.91275	1.48388	1.05787	0.414025	1.00021	0.706595	0.180728	0.963543	1.35848	1.31102	1.01655	0.695054	0.476375	0.969888	1.18327	1.28569	1.93118	1.28839	1.44606	0.334412	0.918728	2.94788	2.17929	1.75552	1.4596	1.03139	2.7365	1.46924	0.863171	1.87428	1.22499
DPF2	Q92785	0.646715	0.650735	0.53256	0.759931	0.652493	0.605052	0.949091	0.816994	0.838903	1.16918	1.38282	1.00716	0.647827	0.638202	0.734013	0.748807	0.961835	1.18729	1.27393	0.731937	0.640789	1.07804	0.262997	0.804464	0.975367	1.2828	1.34617	1.34459	0.671626	0.644889	2.14627	1.81921	1.0504	1.44927	1.46688	1.49487	0.829452	1.5049	1.76608	0.716615
SYMPK	Q92797	0.862722	0.299185	0.32115	1.00266	0.836875	0.964087	0.592185	0.904017	0.901909	2.27536	1.7019	1.00203	0.500195	0.504576	0.918355	0.92906	1.14677	0.687671	1.01739	1.97909	1.23604	0.800794	0.965085	1.39481	1.49864	1.99953	1.66399	1.21199	0.461063	0.933136	3.38178	2.62766	1.78507	1.75032	1.1745	1.59565	1.3381	1.54756	1.51989	1.39243
SMARCC1	Q92922	0.168486	0.520759	0.545719	1.01143	0.382204	0.348331	0.354047	0.626465	0.731313	1.9568	2.16783	1.1771	0.142155	0.181552	0.865207	0.540967	1.59085	1.17413	0.468283	0.585129	0.147423	0.699734	0.991455	1.09595	1.32965	1.69989	1.06114	1.44595	0.209637	0.200038	6.38463	1.96148	2.26632	2.46667	1.51385	2.78681	1.6161	3.0838	3.11294	1.18541
SMARCD2	Q92925	0.451426	0.799488	0.08569	0.740696	0.707775	0.881287	1.00666	0.758668	0.829334	1.79253	1.62315	1.38952	0.141338	0.513425	0.841686	0.177657	1.22958	1.39996	0.513663	0.375777	0.542534	0.305778	0.786659	1.09095	1.54411	1.40903	1.40182	1.42207	0.421357	0.704913	2.76441	2.11172	1.37998	1.38841	1.69101	2.05621	1.47869	1.6002	2.26784	1.25821
EMG1	Q92979	0.491881	0.719842	0.475116	0.728444	0.762918	0.563831	0.478826	0.48419	0.554015	2.02682	1.09683	1.33377	0.350476	0.581237	0.813246	0.33134	1.49379	0.980928	1.27473	0.997963	0.651602	0.618612	0.473868	1.34119	2.07459	1.82737	1.78486	1.16713	0.795975	0.625662	2.0867	2.02041	2.12178	1.96924	1.37843	1.69058	1.799	1.23851	2.18853	1.90239
USP7	Q93009	0.746553	0.696251	0.514509	0.857279	0.953949	1.18798	0.805881	0.85864	0.939302	1.66284	2.0009	1.27473	0.464769	0.720869	1.16392	0.702435	1.00236	1.31847	0.873672	0.66382	0.5296	1.07692	1.21345	0.938977	1.32578	1.24141	1.31246	1.09444	0.703589	0.996322	2.2931	2.25206	1.52533	1.38504	1.23603	0.817037	1.29411	1.60703	1.92104	1.34684
RNASE6	Q93091	1.08737	1.04435	1.10188	0.37869	0.97543	3.17002	0.865073	1.80247	3.62797	0.95488	0.804486	0.401622	1.1921	0.774834	1.88378	0.959108	0.077142	0.236898	1.06602	0.100363	1.06794	1.06145	1.02704	1.05851	0.63182	0.585154	1.27472	0.224139	1.12611	1.20702	0.271947	1.17027	1.01715	0.354135	0.346385	0.23114	0.402073	0.314125	0.163633	0.184533
TCEAL3	Q969E4	1.08737	1.04435	1.10188	2.13896	1.32381	1.58586	3.49907	1.64363	1.93286	0.452883	0.870475	0.237584	1.1921	0.705831	2.6045	0.711869	0.159168	0.160814	1.06602	1.09988	1.06794	1.06145	1.02704	0.404293	0.540471	0.335556	0.818726	0.189305	1.12611	1.34567	0.298424	0.803452	0.531968	0.311998	0.162909	0.183247	0.173951	0.208111	0.207307	0.173499
RFK	Q969G6	0.833072	0.400865	0.547547	0.844024	0.706894	0.568824	0.550961	0.818541	0.650815	1.30463	1.23193	0.868221	0.450253	0.482033	0.750702	0.496702	0.891708	0.795786	0.802623	1.22299	0.856263	0.764837	0.909422	0.745292	0.938814	1.19694	1.57968	1.04223	0.609021	0.573228	1.38994	1.04949	1.263	1.43132	0.421979	2.13002	0.922997	1.57752	1.04131	1.19015
RPL36AL	Q969Q0	1.71282	1.94663	2.21817	0.813358	0.931986	0.928814	0.879236	0.75278	0.621721	0.603991	0.449776	0.73659	0.756795	0.881711	1.58258	0.379424	1.13272	0.351738	1.34328	1.22709	0.915172	0.529643	1.56456	0.633914	1.17593	0.433622	0.759618	0.33575	0.83162	0.864036	0.702597	0.425243	0.528359	0.481715	0.981123	0.389068	0.620346	0.520384	0.456156	0.482962
UTP4	Q969X6	0.456061	0.706281	0.337983	0.160785	0.688259	0.679527	0.407765	0.319724	0.383178	2.77704	1.40606	1.51398	0.571691	0.489381	0.79443	0.393502	0.564838	0.892211	0.949475	1.79815	0.676791	0.44749	0.522046	1.28441	1.67929	1.72832	1.57159	1.16373	0.595956	0.334657	5.11716	2.20323	1.647	1.64883	1.24633	1.65559	1.21146	0.91032	2.87617	2.01861
MAGOHB	Q96A72	0.961377	0.760782	1.02719	0.806358	1.05712	0.831932	1.11117	0.927695	1.03699	1.0876	1.27703	1.23942	0.632643	1.04811	0.921739	0.403573	1.12919	1.3573	1.07144	1.64421	1.13236	0.982609	1.32994	0.996731	1.15283	1.24127	1.34883	1.45328	0.758188	1.05852	1.38251	1.57411	1.17321	1.4465	1.48137	1.77321	1.41735	1.37523	1.64338	1.4063
ESAM	Q96AP7	0.72403	0.701934	0.656892	0.814799	0.498424	0.482902	0.378346	0.571679	0.510708	0.745562	0.942287	0.968986	1.79854	0.620884	0.736736	0.499002	1.45956	1.8286	0.68463	0.860608	0.338102	2.55586	2.23258	0.81544	1.02109	0.634779	0.945517	1.34453	2.40666	0.724533	0.942548	0.580017	0.747101	0.756782	0.638995	1.41771	1.10968	1.38574	1.03468	0.971834
ELMO3	Q96BJ8	1.08737	1.04435	1.58821	0.697037	0.609117	1.06871	0.4598	0.711216	0.410796	1.01457	1.75718	0.88415	0.92335	0.174866	0.465952	0.536163	0.688532	0.153164	1.06602	1.09988	1.06794	0.46006	1.02704	1.38994	1.83404	0.920916	1.26122	1.31462	1.12611	1.38718	0.673225	1.52985	1.46509	1.09289	1.45348	1.30553	1.1101	2.29348	0.621178	1.70483
PPWD1	Q96BP3	0.900119	0.975979	0.653314	0.640882	0.79022	0.828826	0.719483	0.92673	0.592705	0.844713	0.855238	1.71532	0.413619	0.573482	1.34388	0.616337	1.28125	1.65861	1.00628	1.69296	1.07031	0.515653	0.464576	0.740295	1.49501	1.28459	1.49612	1.24415	0.58492	0.85357	1.68816	1.35766	0.951553	0.965891	1.435	1.82641	1.86923	0.680878	2.37396	1.85
TAMM41	Q96BW9	0.55356	1.11658	0.50205	0.479858	1.00574	0.22209	0.600401	0.693214	0.739464	1.82883	1.98218	0.604752	0.48451	0.612978	0.866279	0.43676	0.8506	0.910034	1.39556	0.864834	1.07573	0.467706	0.59581	1.03884	1.34669	2.9374	1.27826	0.942805	0.475753	1.20006	1.65612	2.10893	2.83396	1.741	0.661986	1.44847	1.7758	1.04238	1.57785	1.15514
PYCR2	Q96C36	1.59638	0.115048	0.493528	0.548596	1.59058	0.16041	0.330054	0.731541	0.413603	1.47546	0.63153	1.49301	0.605724	0.999819	1.97964	0.084239	1.08928	1.49167	0.568214	2.28806	0.743436	0.440675	0.608554	0.545286	0.716575	1.91162	0.392051	0.537132	0.206818	0.610377	0.812029	1.12578	1.39718	1.86591	1.49997	2.83272	1.56141	1.85315	2.29439	2.03628
DCPS	Q96C86	0.840103	0.490829	1.06066	0.90397	0.821484	0.822396	1.10351	0.869739	1.10267	1.45069	1.45174	1.19181	0.469641	0.765017	1.01606	0.898597	0.769309	1.03792	0.773567	0.772519	0.585886	0.934619	0.799046	0.968445	1.13629	1.63519	0.966857	0.857878	1.1568	1.0461	1.02177	1.60211	1.27352	1.15832	1.16488	0.652084	1.13497	0.996695	1.90874	1.20735
OPTN	Q96CV9	0.332673	0.415016	0.659112	0.99058	0.940343	0.990226	1.48226	1.22122	1.58712	0.744069	1.05768	0.906473	0.774821	1.39624	0.710979	1.40616	1.04627	0.780277	1.3951	1.56374	2.72396	1.22108	0.983424	1.38058	0.963726	0.997808	1.03409	1.08347	0.589842	1.01595	0.528841	1.07426	1.03975	0.772058	0.825342	1.13534	0.982644	0.765964	0.873879	0.770357
TUBGCP3	Q96CW5	0.607999	0.285582	0.268971	0.934475	0.685185	0.920799	1.12645	1.16919	1.03422	1.73063	1.35946	1.31516	0.256031	0.645815	0.732336	0.356517	1.03682	1.28833	1.06075	0.97015	0.385444	0.472076	0.755949	1.26247	1.24938	2.2868	0.955062	1.47496	0.236179	0.618702	2.43716	1.86731	1.33092	1.60205	1.21178	1.55456	1.74847	1.22018	1.60748	1.38778
RCN3	Q96D15	0.24935	0.097751	2.64088	5.65939	2.53774	2.08787	4.04451	4.65356	3.4474	0.222017	0.903346	0.251249	0.312202	4.3072	1.32457	2.71435	0.995672	0.391115	0.080507	0.106319	0.146969	0.570871	1.61356	1.30444	0.823187	1.42161	1.86004	1.09143	0.250175	2.37775	0.521657	0.696042	0.407629	0.731592	0.334605	1.80669	0.8241	0.560203	0.655269	0.405839
SNRNP40	Q96DI7	0.807139	0.518475	0.388269	0.980964	0.853507	1.04127	0.930361	1.09183	0.997111	1.76975	1.43498	1.44619	0.132989	0.780624	1.06999	0.568681	1.34807	1.12148	0.927493	1.20032	0.810448	0.415256	0.717138	1.19869	1.26751	1.74804	1.73062	1.32901	0.232321	1.08685	1.7446	1.68262	1.43741	1.31242	1.43132	1.31101	1.60369	1.56187	2.07474	1.45695
HOOK2	Q96ED9	0.380009	0.606261	0.377657	0.79418	0.606616	0.578276	0.708447	0.411258	0.273784	0.663257	0.280505	0.8201	0.841298	0.387975	1.02635	0.666539	0.716888	0.762366	1.22982	0.978795	0.373728	0.620099	0.155096	1.01823	0.632959	0.938191	0.851577	0.34893	0.4728	0.691863	0.837991	1.00649	0.783195	0.82469	2.35798	2.27442	0.880979	3.57328	0.665985	1.14898
MRPS24	Q96EL2	0.896889	1.49789	0.542725	0.381372	0.848369	0.645398	0.308982	0.506927	0.234971	1.556	0.878146	1.42122	0.302394	0.585333	0.587702	0.530799	0.71253	0.397451	0.93774	1.55108	0.583021	0.399455	0.645392	0.791979	1.21346	2.35171	1.15044	0.936137	0.629144	0.333532	1.3889	1.64668	1.55949	1.65487	0.733767	1.20287	1.24404	1.57585	1.75199	1.44655
L3HYPDH	Q96EM0	1.26418	1.66293	0.609783	1.30762	1.42111	1.77521	2.69903	2.66953	1.47288	1.04706	0.987573	0.578859	0.533917	1.72845	0.481479	2.14977	0.317735	0.892309	0.899504	0.291526	0.414984	0.581653	0.912889	0.261675	0.97957	0.54668	0.805385	0.819593	0.742033	1.02206	1.2412	1.06651	1.07241	0.158045	1.1531	0.804763	0.560595	0.372069	0.736739	1.19033
THOC1	Q96FV9	0.73945	0.082672	0.74191	0.833863	0.87188	0.381544	0.836049	0.554178	0.830959	1.57044	1.38985	1.43255	0.496779	0.602614	0.564459	0.308487	1.02808	1.1666	2.39262	1.80757	0.989213	0.487092	1.29257	1.31675	1.06699	2.14293	0.956251	1.96196	0.893639	0.942075	1.44563	1.0991	1.3462	1.69755	1.3862	1.61318	1.98239	1.12209	2.42695	2.07946
PERP	Q96FX8	0.55417	0.530753	0.528681	0.425092	0.390562	0.399412	0.352481	0.309741	0.320988	0.896923	1.5249	1.31091	0.692277	0.318877	0.596462	0.346919	2.81867	0.704561	0.510916	1.34182	0.318699	0.755551	0.417123	1.20712	1.3903	1.65645	1.10278	1.7083	0.565744	0.32796	1.2017	1.84528	1.69322	1.56741	1.43672	0.679447	1.58346	3.08797	1.46644	1.92239
MRPL48	Q96GC5	1.43017	0.861089	1.30215	0.547663	0.903335	0.198331	0.501739	0.404171	0.847492	0.421582	0.661488	1.68968	0.699886	0.524102	0.90992	0.41576	0.624544	1.05629	1.48405	1.79269	1.07343	1.40516	0.883153	0.770824	1.29954	1.26564	0.618387	1.01807	1.41482	0.864424	1.1327	0.66833	0.475827	1.41055	1.76464	1.31746	1.34876	1.41333	1.68566	1.98541
SMARCD1	Q96GM5	1.19125	0.530623	0.407091	0.344803	0.712368	0.529201	0.29608	0.419767	0.184446	0.898495	0.698466	0.71702	0.2868	0.367448	0.566099	0.392459	0.761583	0.56039	0.416516	0.868998	0.227259	0.56989	0.366772	0.896909	0.800595	1.65025	0.580319	0.736949	0.420363	0.558646	2.14218	1.26419	1.66743	1.04926	0.732879	0.995497	0.79071	1.3336	1.55361	0.615155
DDX27	Q96GQ7	0.510828	0.433727	0.210483	1.15111	1.30884	2.20121	0.76713	0.747962	0.698285	3.37728	1.50664	0.870128	0.441194	0.581593	1.33182	0.581665	0.453576	0.797029	0.566589	1.88337	0.423659	0.367359	0.277605	1.07411	1.38196	2.84641	0.868136	1.10572	0.658743	0.836369	3.4051	2.74716	1.91154	2.84946	0.95159	3.15528	1.37076	1.31719	1.44862	0.938004
ACY3	Q96HD9	0.347373	0.533184	0.446939	0.289778	0.576444	0.426939	0.599062	0.264846	0.369595	0.403441	0.216476	1.36376	1.55415	0.461034	1.35181	0.315879	0.864189	0.357065	1.90992	0.696475	0.14611	1.39019	0.62721	0.159292	0.298857	0.08388	0.197002	1.71599	0.423386	0.30334	0.213634	0.125859	0.206617	0.245184	0.34838	0.47206	0.177511	0.371281	0.342765	0.111373
PGAM5	Q96HS1	1.41843	0.961516	0.472675	0.379689	0.471396	0.526965	0.448778	0.541613	0.522905	2.00981	0.772446	1.0647	1.10502	0.501895	0.501143	0.909737	0.914474	0.610582	0.756339	1.81084	2.23344	1.18202	0.816555	1.05631	1.46458	1.48988	1.20456	1.0531	1.41655	0.380004	2.41029	1.22852	1.74602	1.61594	1.23899	1.67338	1.56616	0.995369	1.16662	1.3
VCPIP1	Q96JH7	0.613717	0.368252	0.516679	0.859422	1.01903	0.841233	0.721514	0.925801	0.771063	0.819735	1.66748	1.48221	0.507804	0.545234	0.895844	0.464303	0.952603	0.989178	0.820458	1.91763	0.943684	1.78555	1.08339	1.17346	1.61576	0.933428	1.36133	1.3919	0.446684	0.994219	2.1691	1.71479	1.85719	1.5095	0.990318	1.26109	1.4207	1.07716	1.6506	1.52503
PDLIM2	Q96JY6	2.24697	0.153111	1.20143	2.56872	2.57297	2.6834	2.59232	2.74481	2.69743	0.313674	0.583382	0.54433	2.6706	2.37311	0.807906	3.09512	0.476499	0.352982	0.311168	0.097629	0.49018	0.687298	0.542293	0.547739	0.361479	0.621503	0.593521	0.793604	1.10022	2.06791	0.161063	0.381709	0.546942	0.427122	0.223439	0.515595	0.258789	0.244364	0.353646	0.443646
FBXL18	Q96ME1	0.98205	0.762838	1.30883	0.952476	0.313675	0.47581	0.418822	0.429263	0.288907	0.783284	0.574787	1.12193	0.738046	0.525195	0.405114	0.578759	1.41096	0.720603	1.14617	0.777585	0.246996	1.13895	0.965286	0.713682	0.659193	3.15282	0.304768	1.35482	0.448194	0.470424	2.74644	0.670989	0.773484	0.324524	0.405716	2.92182	1.54404	6.11522	5.79137	0.736413
ZNF512	Q96ME7	0.708143	1.61597	0.353358	1.75276	2.10479	1.45327	2.21068	1.93933	1.43961	0.522862	1.23726	1.04283	0.263237	1.08436	1.85138	1.16603	0.367683	1.24697	0.154421	0.436363	0.429941	0.353947	0.137236	0.748668	0.992091	1.06481	0.976911	1.04894	0.138542	1.40539	0.933213	1.43473	0.745724	1.17162	1.12664	0.523322	0.374849	0.22173	1.82972	0.892918
ARHGEF17	Q96PE2	1.08737	1.04435	1.10188	1.19455	2.28783	1.87122	1.78168	4.86406	1.38674	0.485488	0.795624	0.709785	1.1921	0.90086	0.837991	1.03987	0.791934	2.18674	1.06602	1.09988	1.06794	1.06145	0.224008	0.713258	0.683288	0.976556	1.36485	1.13228	1.12611	1.16454	0.566404	0.206763	0.445871	0.738625	0.868943	1.12258	0.674666	0.575412	0.622319	0.640071
INPP4A	Q96PE3	1.08737	1.04435	1.10188	1.22503	0.553875	0.370081	0.765723	0.676985	0.296787	0.738359	0.603317	1.24584	1.1921	0.687229	0.753741	1.79265	1.09026	2.04898	1.06602	1.09988	1.06794	1.06145	1.02704	1.23659	0.489356	0.562705	1.22826	1.51801	1.12611	0.608868	0.391712	0.585378	0.462038	0.474923	0.720238	0.968285	1.22644	0.68172	0.999473	0.756116
LENG8	Q96PV6	0.519542	0.733873	0.48224	0.491084	0.550844	0.897668	1.14539	0.783197	0.784221	0.780243	1.18017	1.07837	0.99629	0.557528	0.271837	0.948132	1.78488	0.815635	2.27055	1.45203	1.0125	0.973689	0.945549	0.751174	1.33239	1.63607	1.1185	0.75227	0.901093	1.11578	1.45037	1.32315	0.870666	0.98583	1.09378	1.60126	1.06561	2.08277	2.60395	1.81373
PUS7	Q96PZ0	0.859501	0.14724	1.11641	0.920423	1.11306	0.568507	0.113738	0.396111	0.53736	3.15153	0.96619	0.757094	0.784077	0.354392	0.731501	1.26675	0.782955	0.611664	0.174563	1.51409	0.092634	0.608854	1.41215	1.12751	2.11341	5.02131	1.48047	0.703867	0.999378	0.811058	7.51441	3.19314	3.01021	2.0023	0.385305	3.24346	0.92668	0.818418	3.54259	1.13082
SMG1	Q96Q15	1.08737	1.04435	1.10188	0.570971	0.905328	0.959884	0.975377	0.317399	0.993656	1.37965	1.08907	0.391884	1.1921	0.970254	0.91925	1.52321	1.19922	1.15205	1.06602	1.09988	1.06794	1.06145	1.02704	1.34652	1.2082	0.79586	1.02758	1.27895	1.12611	0.904778	2.02521	2.52141	1.54455	1.56046	0.415	1.80987	1.15551	0.781138	3.25353	0.941761
PPP1R10	Q96QC0	0.717314	0.712293	1.07413	0.65275	0.930004	0.667156	0.52996	0.623807	0.589459	1.94063	1.82245	0.951087	0.667682	0.400745	1.08196	1.46175	0.962149	1.03801	0.357933	0.784772	0.753943	0.570031	1.07077	1.6342	2.44078	1.50221	1.52972	1.02661	1.07469	0.758021	2.73603	2.08666	1.56634	1.67016	1.12901	1.81346	1.05499	1.35212	1.50922	1.13756
MED15	Q96RN5	0.555305	0.415441	1.08921	0.651122	0.813878	0.356183	0.615007	0.612862	0.453205	1.46854	1.55606	1.12131	0.560396	0.664419	0.921229	1.42106	0.900311	1.60108	1.17606	0.691369	0.502431	0.684516	1.82738	1.23516	1.61439	1.66534	1.50918	1.88225	0.44214	0.521065	1.93871	1.77003	1.27751	1.40276	0.991314	1.57239	1.58322	0.843596	1.63844	1.16039
NUDCD1	Q96RS6	0.422843	0.313515	0.158288	0.737261	1.13286	1.16624	0.492328	0.953908	0.54449	1.12201	1.29139	0.871106	0.596444	1.13313	1.06739	0.170014	1.89136	0.554834	0.574813	2.13249	0.641392	1.10077	1.015	2.82572	2.64946	1.42098	1.36799	1.09456	0.669415	0.854721	5.29784	3.0015	4.04813	1.86453	1.17474	3.128	1.499	1.97761	2.66558	1.32348
WRNIP1	Q96S55	0.787619	0.293033	0.199465	0.792701	0.756326	0.847309	0.660781	0.378039	0.720447	1.74249	1.13141	0.772867	0.385694	0.284719	1.36108	0.463056	1.07726	0.568754	0.65806	0.814487	0.776757	0.684866	0.791148	1.34965	1.56788	2.36102	1.14802	0.792366	0.579691	0.811244	3.7395	1.74957	1.23497	1.08673	1.30118	3.50598	0.743003	1.61175	3.98196	1.39302
UBL7	Q96S82	0.650803	0.45465	0.743583	0.71755	0.6312	0.683989	0.436832	0.916594	0.525288	1.08241	1.23274	1.35034	0.648689	0.509073	0.998043	0.619332	1.0892	1.1374	0.927652	0.482654	0.601554	0.385616	0.938398	1.34979	1.39116	0.978363	1.24785	0.569734	0.576827	0.498262	1.56766	1.55979	1.54233	1.42152	0.901181	0.715543	1.03622	1.64889	2.84136	1.09105
SIN3A	Q96ST3	0.42363	0.155323	0.189069	1.03927	1.07498	1.08242	1.0494	0.807711	0.78186	1.6651	1.80077	1.14156	0.294205	0.657986	0.894779	0.114723	1.19549	1.39263	0.82617	0.734341	0.859888	0.307726	0.602247	1.04978	1.20442	1.89702	1.48897	1.27658	0.187861	1.36976	3.8516	2.08254	1.29862	1.15262	1.51799	1.21828	1.37134	1.32336	2.12382	2.10876
RSF1	Q96T23	0.430217	0.542954	0.797931	1.2521	1.01931	0.839601	0.937175	0.980561	0.907896	1.77461	1.20883	0.965253	0.459644	0.301418	1.22904	0.245461	0.825998	0.432839	0.711043	0.6097	0.224837	0.096486	0.835168	1.39002	1.31464	1.55783	1.28421	1.21894	0.131969	0.775506	3.45372	1.84746	1.4156	1.71797	1.04225	3.19042	0.999501	1.16335	2.26037	1.10007
RBM15	Q96T37	1.01478	0.44863	0.264907	1.00577	1.30621	0.911434	0.749675	0.981808	0.954009	1.70216	1.2234	1.05611	0.866195	0.712585	1.14685	1.18441	0.904255	1.14509	0.831143	1.27349	0.813303	0.260775	0.777215	1.03615	1.46223	1.37909	1.2158	1.04926	0.497716	0.868191	2.57093	1.62201	1.73997	1.52301	1.28709	1.63888	1.44362	1.27724	1.31356	1.19527
MMS19	Q96T76	0.638024	0.84496	0.73023	1.09237	0.944342	0.868558	0.648179	1.06152	1.38899	1.54615	1.33918	0.886363	0.142622	1.00223	0.498612	1.29005	0.80437	0.953037	0.727106	1.1474	0.729504	1.07245	1.73222	2.22981	1.5447	2.03919	1.44063	1.13715	0.812658	1.22419	2.67633	1.90747	1.8446	2.17942	1.09682	0.837755	1.00233	1.63783	1.88454	1.07931
CDC5L	Q99459	0.939613	0.492832	0.634921	1.10534	0.939138	0.923108	0.882831	0.922701	0.924501	1.82241	1.28937	1.19629	0.416149	0.88599	1.09108	0.748756	1.06547	0.865817	1.18864	0.882763	1.57705	0.579396	1.02404	1.36459	1.20899	1.97313	1.40565	1.11108	0.514057	0.955812	2.33039	1.79202	1.31627	1.36965	1.33848	1.44868	1.61203	1.2531	1.52716	1.20202
NUP88	Q99567	1.23334	0.977697	0.486935	1.05023	0.888435	0.739143	0.741604	1.00488	0.925748	1.66799	1.27081	1.26398	0.340039	0.560885	0.768318	1.03849	1.15976	1.44379	0.677086	1.61676	0.519005	0.807376	1.00793	1.34319	1.14279	2.03316	1.25192	1.42899	0.45698	0.816544	2.04811	1.71616	1.15928	1.87747	1.5308	1.86348	1.8876	1.64394	1.81644	1.79625
POP1	Q99575	0.911065	0.530045	0.14686	0.904589	1.19035	0.827502	0.083862	0.728041	0.290502	2.98802	1.42871	1.27354	0.263857	0.628683	0.752394	0.653146	1.2595	0.727924	0.974021	4.00428	0.580546	0.234472	0.604324	1.42481	1.88837	1.74627	0.975279	1.10267	0.322707	0.545748	5.5554	4.00809	3.06595	2.56591	1.20264	2.73649	1.31675	1.31617	2.85655	1.88984
EIF3C	Q99613	0.888371	0.672599	0.878758	0.93383	0.7857	0.830909	0.781884	0.832678	0.825284	1.05633	1.02979	1.06337	0.564661	0.779745	1.25765	1.13048	0.859125	0.968001	1.04102	1.22803	0.722706	0.715669	1.06288	1.1348	0.962403	1.12585	1.02884	0.915306	0.741561	0.93012	1.38716	1.07973	1.25139	1.05545	1.1273	0.999438	1.01878	1.00681	0.965255	1.10581
DNAJC7	Q99615	0.504359	0.688928	1.33291	0.852058	0.646923	0.569205	0.660296	0.917392	0.938365	1.53557	0.911854	1.05053	0.573299	0.938424	1.25219	0.506445	1.08641	0.681681	0.809876	1.47842	2.09088	0.6048	1.54817	2.22373	1.18874	1.53928	0.911501	0.839274	0.897892	0.845342	2.07974	1.9251	1.30274	1.35111	1.05507	1.40743	1.6508	0.928055	1.47518	1.2661
SEPTIN5	Q99719	0.587051	0.650717	1.22168	1.07624	2.03018	1.44543	3.01638	2.59041	2.53727	0.375682	0.622539	0.971608	1.13658	1.70389	0.737369	0.267108	1.20911	2.04365	1.20079	0.945415	0.566316	0.842125	0.324718	0.487039	0.478852	0.92931	1.02482	1.97195	0.725753	1.16196	0.365519	0.662981	0.639467	0.721638	0.852363	0.901336	1.06327	0.646038	0.527256	0.657248
CCT7	Q99832	0.747229	0.922817	0.905847	0.891537	0.744776	0.643419	0.987454	0.985668	1.03697	0.751448	0.911654	1.15283	0.689404	0.942915	0.950714	0.835826	1.20244	1.06873	1.65196	1.15724	1.40747	1.04317	1.56119	0.826637	0.910837	0.887741	0.792989	1.23871	0.867003	0.907022	1.02551	1.12051	1.49983	0.941036	1.14287	1.33624	1.22001	1.13864	1.01076	1.22142
EBNA1BP2	Q99848	0.341792	0.374511	0.461631	1.10367	1.09528	0.927613	0.809554	0.980826	0.903993	2.74355	1.8627	0.560263	0.527832	0.546218	1.19356	0.493716	0.396073	0.25199	0.510531	0.702732	0.511481	0.567583	0.62127	1.3568	1.39395	2.8935	1.27827	0.716896	0.382316	0.938889	3.47255	2.18084	2.55562	2.4873	0.8852	3.26243	1.39625	0.984664	1.47601	0.985969
AGPAT1	Q99943	3.75732	3.60327	1.13515	1.06597	1.27689	1.35863	1.9722	1.05243	1.13203	0.389789	0.522282	0.849482	0.398723	0.508537	0.788958	0.663568	0.661056	0.556033	2.62903	3.1046	1.83537	0.574986	1.24729	0.540156	0.531878	0.310319	0.481435	0.820253	1.6603	0.835205	0.127266	0.406217	0.151863	0.47239	0.802667	0.567326	0.69678	0.78557	0.643469	0.708116
NCAPG	Q9BPX3	0.48384	0.319457	0.510318	0.106834	0.905328	0.959884	0.975377	0.253655	0.993656	1.77567	2.17361	0.618838	0.452374	0.970254	0.91925	0.35457	1.04603	0.363753	0.217612	0.283713	0.603545	0.472852	0.535875	1.02783	0.75774	1.47584	0.59672	0.648721	0.543904	0.904778	6.13882	2.99759	1.81117	0.882177	1.29343	2.69964	1.78081	0.990093	3.25903	0.997043
GRWD1	Q9BQ67	0.495431	0.187601	0.793839	1.14781	0.716615	0.916162	0.684982	0.878219	0.709145	1.94118	1.54773	0.633053	0.502546	0.830632	0.959759	1.13918	1.03679	1.2822	0.606966	1.31375	0.597771	0.563163	1.07068	0.95859	1.56041	2.44061	1.21415	0.66206	0.417936	1.13478	4.06592	2.68143	2.8346	3.37997	1.22152	1.39878	1.26017	1.37056	1.63726	1.59942
WDR77	Q9BQA1	0.833995	0.780192	0.608911	0.986734	0.715139	0.787973	0.987179	0.657022	0.783616	1.37416	1.13925	1.15806	0.59526	0.94965	1.00448	0.310138	1.17553	0.973706	1.76479	1.15433	1.23121	0.557019	1.08078	0.938178	1.49337	1.26509	1.12289	1.402	0.933198	0.6102	1.71757	1.44966	1.29879	1.64033	1.32521	1.408	1.03285	1.23401	1.5534	1.07575
TUBA1C	Q9BQE3	1.51026	1.01781	1.19941	1.52719	1.62415	1.22845	0.794571	1.09547	1.33537	1.5666	1.37241	1.26244	0.843999	1.18485	0.816848	0.556444	1.24606	0.37547	0.73255	1.38838	1.24024	0.933918	1.16244	1.35433	1.2252	2.13583	1.12289	1.11843	0.717789	1.16257	2.24464	1.57235	1.67818	2.18682	1.18945	1.72883	1.03975	2.17375	1.37471	0.959986
MYBBP1A	Q9BQG0	0.644967	0.431169	0.112729	0.703067	0.494614	0.569513	0.542268	0.768525	0.687136	3.42169	1.56985	1.42314	0.339586	0.545842	1.52317	0.045286	1.06961	1.41068	1.07707	0.969619	0.378345	0.038879	0.149474	0.992943	1.76233	4.1451	1.77306	1.51119	0.046015	0.650312	3.48948	2.55401	2.26281	2.20739	1.32481	3.19991	2.2657	1.44716	3.02336	1.82824
ARHGAP9	Q9BRR9	1.08737	3.07523	1.10188	0.805148	0.706725	0.843984	0.681644	1.49565	3.39621	1.02456	0.489607	1.34367	1.1921	0.357552	0.512452	0.709021	0.365124	1.17353	1.06602	0.493291	1.06794	1.06145	1.02704	1.34283	0.55828	0.739654	0.612808	0.490421	1.12611	0.42415	0.636346	1.35427	0.510836	0.67739	0.646757	0.758825	1.2109	0.658624	0.836677	0.953019
TUBGCP2	Q9BSJ2	0.905488	0.196094	0.279363	0.798649	0.888898	0.556044	0.896335	1.00139	0.822963	1.18825	1.2855	1.40414	0.489791	1.88742	0.823893	0.591521	1.06489	1.20412	1.11781	0.795789	0.417975	0.381182	0.936954	1.84487	0.922151	2.0002	0.928944	1.36967	0.334399	0.78592	1.61968	1.95393	1.49039	1.41487	1.63377	1.80976	1.96301	1.46865	1.68283	1.58943
YIPF4	Q9BSR8	1.31068	1.33795	0.92446	0.80288	0.608968	0.411744	0.340109	0.920538	0.659336	1.04706	0.987573	0.586259	1.19684	0.556409	0.84549	0.942851	0.963907	1.08506	2.39398	2.82444	1.6526	1.03937	1.76168	0.99446	0.97957	1.0842	0.946213	0.587329	0.591548	0.859698	0.328441	0.334082	1.07241	1.02164	1.36422	0.673848	0.822872	1.67688	0.72091	0.637358
RTKN	Q9BST9	0.579828	0.250715	0.533394	0.755884	1.22788	1.42158	0.237167	0.84206	1.03196	1.19257	1.28187	0.983928	0.65691	0.713851	0.952996	0.746143	1.12501	1.03635	1.65274	1.7755	0.24145	0.923627	2.90278	0.519363	0.417208	1.91491	0.781015	0.260291	0.631473	0.886003	2.01455	1.33109	2.89081	2.6021	0.500336	4.40555	0.317566	3.2405	0.799753	1.08795
DIDO1	Q9BTC0	1.4883	0.151736	0.311594	0.742987	0.618739	0.704903	0.409844	0.535413	0.628101	4.07548	2.0798	0.699439	0.293886	0.275255	0.859948	0.201524	1.02071	0.735107	0.429889	0.398728	0.429635	0.303884	0.795812	1.62865	1.12488	2.31224	1.11772	0.807419	0.744173	0.568964	5.732	2.894	1.49267	1.5629	0.790051	1.31733	1.70206	1.69075	4.42005	0.879689
MCMBP	Q9BTE3	1.12617	1.15807	0.067896	0.792459	0.963496	1.01649	0.794636	0.860084	1.16515	1.63485	1.55934	0.838382	1.00377	1.04221	0.80695	0.145667	0.56047	1.12753	2.67067	1.0452	0.382888	0.292069	1.08875	1.91604	1.2687	1.59172	1.37762	1.31441	0.543019	0.898115	4.33662	1.68227	1.45565	1.25965	1.27564	2.34139	1.68792	0.974041	1.98802	2.12599
NDC1	Q9BTX1	1.33727	0.381864	0.473553	0.719436	0.659338	0.526939	1.18965	1.66183	1.66386	1.76562	1.47568	1.03356	0.572871	1.26435	1.14476	0.293675	0.996901	0.727362	0.792112	0.937105	0.492683	0.592478	0.454426	1.46427	1.38598	1.64668	1.36285	0.999916	0.646921	0.712218	2.7248	1.8017	1.55853	1.66362	1.04635	1.83014	1.30973	1.56806	1.94354	1.59242
HGH1	Q9BTY7	0.625343	0.794411	1.00837	0.789464	0.95932	0.643529	0.616617	0.832278	0.714614	1.63495	1.67369	0.734227	0.734837	0.423981	0.502854	0.657664	0.35605	0.691739	0.965654	0.799046	0.501658	0.974937	1.42958	2.11936	2.99209	1.21115	1.70862	1.38568	1.00473	0.962595	1.96143	3.78571	7.39256	3.13045	0.738603	1.53967	1.0792	0.727349	0.809974	1.58385
POLR3C	Q9BUI4	0.540715	1.04435	1.10188	0.458925	0.74214	0.306039	0.420535	0.769202	0.345387	1.41711	1.47408	1.2688	1.1921	0.392016	0.744203	0.232144	1.09398	0.989774	1.06602	0.86691	0.698622	1.06145	1.36056	1.25662	0.982801	1.89262	0.955157	1.12405	1.12611	0.302878	1.37695	2.614	1.60427	1.44332	1.18015	1.73319	1.31366	1.60909	2.66669	1.48204
HNRNPUL1	Q9BUJ2	0.848549	0.594217	0.716015	1.14741	0.894767	1.11141	1.01336	1.01845	1.0303	1.3292	1.38503	1.12116	0.799023	0.992381	1.1561	1.03478	1.24274	1.05234	0.803464	0.94691	0.651372	0.540635	1.21851	1.30682	1.09456	1.65804	1.34781	1.03627	0.837173	1.11291	2.16226	1.52882	1.38494	1.15039	1.30612	0.852271	1.24598	1.37169	1.30814	1.24002
THUMPD3	Q9BV44	1.01364	0.87371	0.702322	1.04561	1.20958	0.970413	1.04013	0.818315	0.846199	0.956633	1.17766	0.82409	0.663685	0.527558	0.95476	0.367159	0.462238	1.14547	1.82784	1.26795	0.716937	0.33581	0.710837	0.770568	1.29487	1.29735	0.760504	0.962811	1.1412	1.16543	2.05248	1.36981	1.28767	1.1643	0.938829	1.31861	1.14323	1.09147	2.43242	1.13284
NTMT1	Q9BV86	0.314362	1.49988	1.59104	1.6156	1.01282	1.82059	0.925946	1.78857	1.42111	0.726984	1.14828	1.06737	0.499033	1.35601	0.631467	0.494024	1.35773	0.993677	0.497256	1.47096	0.929225	0.618768	2.03082	0.874014	1.03386	1.0214	0.92362	1.05491	0.995168	1.15239	1.66187	1.22293	1.2556	1.28506	1.04316	1.45862	1.70522	1.6128	2.25208	1.46726
NOC4L	Q9BVI4	0.171414	1.04435	1.10188	0.408976	0.260398	0.609875	0.282227	0.271343	0.301151	2.71046	1.29381	1.10939	1.1921	0.331627	0.307921	0.192688	0.470999	0.94667	0.190645	1.28006	0.523347	1.06145	1.02704	0.934054	1.58513	3.24568	1.25729	1.46811	1.12611	0.097113	2.22765	3.14845	3.56961	2.38096	1.23109	2.40977	1.85085	1.235	2.39448	2.47688
NUP58	Q9BVL2	0.902486	0.332267	0.917861	1.0046	0.515424	0.759487	1.06558	0.532546	0.730595	1.87717	1.25087	1.20455	0.926016	0.525901	0.556384	0.88063	1.16788	1.50948	0.692039	1.03354	0.952171	0.358201	0.917851	1.37453	1.06692	2.0754	1.18832	1.38963	0.597251	1.01472	2.05866	1.66765	1.49788	1.30797	1.27336	1.31208	1.60952	1.11427	1.4457	1.67207
GNL3	Q9BVP2	0.314132	0.189852	0.346907	1.06619	0.813432	0.843364	0.612871	0.827982	0.693567	3.03413	1.4301	1.03098	0.302546	0.749331	2.00931	0.484878	0.624276	0.615635	0.581883	0.797791	0.688904	0.257155	0.382469	0.820611	1.51448	2.16852	1.15538	0.81233	0.101923	1.03381	3.83345	2.29796	2.59346	2.87829	1.23156	1.93257	1.83527	1.31212	1.36976	1.57639
NUP85	Q9BW27	1.26738	0.741635	0.473083	1.08588	1.24775	0.343779	1.21079	1.17389	0.9712	0.973028	1.21295	1.49566	0.44641	0.884005	0.754769	0.623143	1.30231	1.7758	1.35979	2.07908	0.894363	0.500433	0.895311	1.15351	0.901065	1.64954	0.936403	1.53228	0.614505	1.03132	1.17409	1.81946	1.48787	0.973705	1.73017	2.07286	1.84146	1.32255	2.29612	1.98322
RBM4	Q9BWF3	0.721404	0.467813	1.55829	1.19456	0.994114	0.919423	0.938995	0.796905	0.835303	1.45587	1.27897	0.990776	0.607278	0.876067	1.11009	0.990161	0.789582	0.857273	0.857921	1.24362	0.960738	0.70274	1.37045	1.26893	1.15056	1.64708	1.57907	1.44177	0.578115	0.885367	2.1473	1.60269	1.37	1.4454	1.35953	1.94053	1.04583	1.38406	1.85683	0.935658
RPAP1	Q9BWH6	1.37106	0.923339	0.957746	0.56223	0.638362	0.2137	0.975377	0.988327	0.993656	0.258122	1.05632	1.02641	0.773107	0.970254	0.91925	0.945762	0.776568	0.987498	1.48564	1.69311	1.02518	1.14974	0.863482	1.34101	1.51229	0.931653	1.00963	0.979569	1.0256	0.275085	1.54803	1.60611	1.54403	2.49557	1.11201	1.05572	1.07933	1.3234	1.95746	1.05975
SF3B5	Q9BWJ5	0.868251	0.676159	2.09596	1.01954	0.766102	0.304847	0.925098	0.770008	0.935421	0.94672	1.1996	1.41049	1.63927	0.660012	0.585309	0.707547	1.13585	1.2621	0.989652	1.07701	1.04475	1.14436	1.61726	0.73325	0.751315	1.21774	0.991326	1.48976	1.30928	1.03241	0.870623	1.70184	1.51459	0.755814	1.53196	2.10077	1.71345	1.4725	2.12752	1.6821
LSM14B	Q9BX40	0.18241	0.279232	0.515061	0.969257	0.831414	1.43452	0.563448	0.70402	0.475567	1.40947	1.12777	0.655481	0.226861	0.676516	1.59348	0.449179	0.839769	1.02875	0.326551	0.263922	0.221362	0.364476	0.589891	1.58686	1.20793	1.87446	1.20891	0.836969	0.244197	0.670447	1.73446	1.9581	2.18479	1.64197	1.08555	1.32655	0.808209	1.04216	2.10687	1.44302
RAB11FIP5	Q9BXF6	1.08737	1.04435	0.572161	4.40615	2.91773	1.6695	2.27194	3.20479	1.42143	0.597224	1.40345	0.343434	1.1921	1.31204	0.817657	1.06661	0.809845	0.611656	0.393216	1.09988	0.516583	1.06145	0.644577	0.710121	0.430833	0.838093	0.97548	0.790281	1.12611	1.92301	2.19449	1.11184	0.81067	0.86973	0.434911	0.855343	0.504167	1.09236	0.275004	0.341166
ASPN	Q9BXN1	0.158246	0.00811	8.84096	0.491917	2.71154	6.68167	2.73377	1.2079	5.08482	0.022141	0.128028	0.010595	0.477632	5.31341	0.842248	1.58018	0.128443	1.07037	0.003389	0.002633	0.005365	0.158406	0.348985	0.121506	0.108289	0.330692	1.03287	0.830932	0.005652	3.94087	0.039893	0.065424	0.059943	0.034644	0.313987	0.565154	0.03502	0.126568	0.042107	0.138995
HDHD5	Q9BXW7	0.982436	1.0593	0.203188	0.639336	0.66811	0.337836	0.576592	0.601127	0.337635	2.76474	0.954265	1.06378	0.814968	0.260726	0.809146	0.346089	0.598696	0.589306	0.815793	1.3507	0.672549	0.629745	0.251024	0.936978	2.05893	2.33291	1.4016	0.90845	0.709776	0.385614	1.85785	2.1801	1.92936	1.78764	1.11984	1.8562	0.92703	1.53561	1.49898	1.52914
MAK16	Q9BXY0	0.926216	0.513839	0.519176	1.11587	0.723735	0.947471	0.743294	0.787236	0.976465	1.47519	1.27584	1.00408	0.755591	0.396544	1.45277	0.505688	0.694635	0.801812	0.603413	1.27706	0.809551	0.539373	1.30208	1.22517	1.05131	1.26142	1.2645	1.51426	0.28818	0.940474	1.95267	1.39595	1.4859	2.18276	1.21244	2.47074	1.4101	0.997349	1.60447	2.15218
ITPA	Q9BY32	0.815776	0.309987	1.2762	1.64439	0.124763	0.973665	1.33085	1.04279	1.21245	1.57216	1.32931	1.40985	0.425303	1.24252	0.78269	0.942839	1.38699	0.687912	0.922117	0.290292	0.257125	0.535855	1.00108	1.5546	1.1011	1.58239	1.41125	1.23898	0.375316	1.31386	1.7319	2.79059	2.26237	2.37327	0.580626	1.77168	1.00556	1.20391	1.24529	1.17261
EIF2A	Q9BY44	0.640899	0.740576	0.411894	1.13437	1.20026	0.835727	0.576431	0.701232	0.6765	1.68835	1.48653	1.19915	0.32861	0.858428	1.15557	0.369379	0.885583	1.15436	0.79927	1.35667	0.79952	0.526895	0.568021	1.49911	1.3576	1.46561	1.05597	0.874251	0.546175	0.895989	2.46228	1.30938	1.62455	1.51109	1.22232	1.57345	1.12553	0.812242	1.54084	1.12841
MRPL20	Q9BYC9	1.1573	0.144973	0.509659	0.326949	0.825909	0.510304	0.461427	0.47114	0.59995	1.50579	1.16922	1.31288	0.840581	0.708912	0.750966	0.478483	0.896162	0.858062	1.19288	1.8325	1.05697	1.03936	0.709162	0.866615	1.00696	1.91984	1.09437	0.926237	0.963009	0.377793	0.842266	1.23353	1.63009	1.52908	1.32599	1.56367	0.872171	1.48001	1.7916	1.52889
MRPL4	Q9BYD3	1.05938	0.962925	0.102827	0.422079	0.756222	0.397332	0.123285	0.592827	0.247213	2.21286	1.38228	1.4745	0.130845	0.248804	0.605967	0.142983	0.69724	0.656406	1.03888	1.74731	0.777257	0.788865	0.230119	1.16256	1.83269	3.14085	1.78013	0.824219	1.02085	0.094884	1.92161	1.77695	2.08606	2.8477	1.29054	1.58857	1.2335	1.3956	1.53967	2.14463
PARD6B	Q9BYG5	0.362899	0.482703	0.574801	0.60669	0.834619	0.633707	0.729896	0.249307	1.02245	0.73323	0.609127	0.774774	0.253283	0.382683	0.545215	0.206268	0.805018	0.788785	0.635675	1.54831	0.55333	0.388193	1.3648	1.63404	0.564861	1.24439	1.0198	0.543716	0.72714	1.04661	2.70574	1.21942	1.6682	1.70571	0.516384	2.27367	1.39273	2.36329	0.757504	1.18424
YTHDF1	Q9BYJ9	1.08737	1.04435	1.10188	0.380795	0.914625	1.05752	0.728827	0.770677	0.945996	1.37167	1.1425	0.587799	1.1921	0.495661	0.786782	0.384018	1.26414	0.901678	1.06602	1.50466	1.06794	1.06145	0.966727	0.985026	1.05123	1.5603	1.07236	1.46981	0.5041	0.651746	2.78559	1.71685	2.1554	1.46079	0.70178	1.32994	1.92791	2.1262	2.14637	1.03224
HELZ2	Q9BYK8	1.08737	1.04435	1.10188	0.253922	0.163255	0.959884	0.975377	0.400123	0.33684	0.567105	0.793335	0.138265	1.1921	0.970254	0.91925	0.945762	0.847547	1.0694	0.750648	0.608804	0.040204	0.150606	1.02704	2.67386	1.10226	0.835651	0.485533	0.551864	1.12611	0.904778	0.775761	1.92392	4.81892	6.08915	0.874672	0.197846	1.31984	2.87353	6.46505	2.10804
PANK2	Q9BZ23	1.06464	0.501658	0.567085	0.510932	0.818473	0.73369	0.88251	0.812379	0.694513	0.872804	1.04795	0.797551	0.674694	0.885098	1.26512	1.56583	0.784109	1.01139	1.04724	0.326317	0.644173	1.0257	1.03462	1.03629	0.532171	1.21019	1.05201	1.27987	1.24984	0.874191	1.96502	1.7324	0.969439	1.78353	0.730131	0.882907	1.18987	0.625759	1.24693	1.27572
MRPL37	Q9BZE1	1.63724	1.1175	0.316504	0.49167	0.89228	0.521569	0.483939	0.520837	0.392826	2.25877	1.2022	1.27402	0.377764	0.371431	0.605674	0.407325	0.83374	1.07664	1.37109	1.67745	0.909765	0.863269	0.296449	1.07237	1.57624	2.71576	1.38702	1.03772	0.972125	0.456462	1.77478	1.49147	1.58783	2.14882	1.42024	1.45378	1.49316	1.6079	1.69002	2.19648
GTPBP4	Q9BZE4	0.472849	0.138255	0.350991	0.878046	0.977053	0.905322	0.570281	0.709301	0.675024	2.48151	1.44947	1.08366	0.473758	0.628839	1.22532	0.132692	1.1819	1.13983	0.920517	2.3535	1.22232	0.263746	0.29683	1.03678	1.94755	1.96476	1.58839	1.2987	0.31167	0.655378	3.99971	2.27457	2.29351	2.24535	0.970498	2.39292	2.14821	1.3201	2.11489	1.75181
DPH1	Q9BZG8	1.08737	1.04435	1.10188	0.892453	0.725613	0.333964	0.387998	0.46729	0.647584	0.61587	0.649052	1.08738	1.1921	0.313887	0.911917	0.653978	0.846525	0.876321	1.06602	0.863627	1.06794	1.06145	1.60759	0.754625	1.07055	0.815475	0.804028	0.91822	1.12611	0.490184	1.64448	1.67785	1.49159	0.420482	1.39895	2.80837	0.984539	1.18785	0.514978	1.21404
CRNKL1	Q9BZJ0	1.38552	0.786191	1.00647	0.789745	0.907317	0.244167	0.612121	0.753963	0.652733	1.30022	1.21254	1.15986	1.38124	1.29438	0.60812	0.462987	1.32701	1.04721	1.14792	0.900035	1.86256	0.883247	1.21145	1.14108	1.15147	1.80587	0.872975	1.13944	0.517735	0.858611	1.05869	2.23231	1.11748	0.967005	1.26476	1.7983	1.71846	1.32072	2.41369	1.23268
PRKD2	Q9BZL6	0.117496	0.492207	0.553242	0.849958	0.810284	0.86629	0.310133	1.02883	0.990452	1.1001	1.67512	1.31245	0.424681	0.604894	0.206018	0.608059	1.19594	1.31725	0.300356	0.528941	0.434369	0.701631	0.523296	1.97962	1.59309	1.1315	1.38231	1.70083	0.294933	0.902139	1.33889	1.59482	1.20687	1.2469	2.00348	0.865515	1.79294	2.47315	1.72407	1.59187
UCK2	Q9BZX2	0.333385	0.435428	0.416933	0.487623	0.572683	0.959884	0.975377	0.988327	0.349478	1.6937	1.50871	0.784786	0.555442	0.970254	0.91925	0.945762	0.981833	0.947786	0.707455	1.17043	0.949753	0.59597	0.446727	0.703843	0.839704	1.77331	0.68536	0.636444	0.386915	0.904778	2.79848	1.82544	1.64085	1.98472	0.871917	2.58101	1.70233	1.37324	2.36891	1.3443
MTMR12	Q9C0I1	0.787888	0.640256	0.285937	0.639737	0.44902	0.310929	0.557247	0.439184	0.148151	0.697193	1.14576	1.06494	0.196679	0.628953	0.869338	0.254319	0.810903	0.716998	0.667634	0.688998	0.38182	1.02406	1.02753	0.914421	0.949718	1.02651	0.686134	0.745619	0.90594	0.890131	0.659898	1.32811	0.773659	0.621431	1.20325	0.127786	1.57926	0.875219	1.90359	0.839157
WDR12	Q9GZL7	0.855212	0.252646	0.74944	1.10684	1.13856	1.44721	0.556443	0.751017	0.50856	2.02986	1.10502	1.03758	0.270252	0.959346	1.20085	0.344938	0.856546	1.14075	2.27149	2.73418	0.830224	0.286609	0.580484	1.29904	1.40851	1.81632	1.27217	1.51968	0.349684	0.779158	3.30749	2.23298	2.05818	2.6312	0.94103	2.57467	2.07013	1.83797	1.86678	2.10349
C20orf27	Q9GZN8	1.14376	1.25417	1.01681	0.778572	0.835105	0.468773	0.961291	1.11582	1.23401	0.74668	0.837537	1.81037	0.635857	1.62816	0.569812	0.231411	1.10841	1.22108	0.879964	0.576114	0.575192	1.04936	1.01582	0.591342	0.908303	0.918973	0.499824	2.2227	1.60881	0.855857	1.68224	1.80928	1.04095	1.44388	1.39559	2.47118	1.18789	0.714878	1.2869	1.4333
PITHD1	Q9GZP4	0.847938	1.39379	0.432777	0.619199	0.916887	0.827472	1.00156	0.885139	0.708195	0.723168	0.216627	1.26281	0.340522	1.29107	0.898015	0.35778	1.04539	1.10536	0.580111	0.49426	1.13502	0.471613	0.656945	0.859052	1.58159	0.48365	1.08758	1.02501	0.771273	0.808557	0.641008	1.0261	1.27417	0.962979	1.40976	1.50274	1.35872	1.21986	1.53588	1.27694
MKRN2	Q9H000	1.08737	1.04435	1.10188	0.954309	0.905328	0.959884	0.975377	0.955639	0.993656	0.930442	0.502311	0.85858	1.1921	0.970254	1.29646	0.945762	0.736553	1.46515	1.66541	1.09988	1.30297	1.06145	1.02704	1.32209	1.05074	0.868936	1.33233	1.48603	1.12611	0.904778	0.754736	1.14586	0.636239	1.10678	0.820018	1.48907	0.983245	0.633982	1.43364	0.740087
LSG1	Q9H089	0.578449	1.04435	1.10188	0.685659	0.73941	0.640867	0.599501	0.771862	0.490118	1.42478	0.737955	1.01432	1.1921	0.608435	1.11918	0.430847	0.576769	0.262304	0.853609	1.77703	0.856565	1.06145	1.02704	0.731616	0.63258	1.06877	0.625682	1.01117	1.12611	0.80801	1.6822	1.1414	1.29893	1.61678	1.05217	2.36257	0.79782	1.31134	5.29312	1.3275
NAT10	Q9H0A0	0.846148	0.480009	0.09818	0.992741	0.986013	1.07132	0.742301	0.688342	0.68079	2.47396	1.30936	1.16336	0.051305	0.800289	1.14332	0.092414	1.03668	1.19709	1.19728	2.15034	1.58708	0.182314	0.456411	1.489	2.3	2.14452	1.41723	1.18711	0.04595	0.806422	4.07797	2.31363	2.1383	2.4016	1.31384	3.28958	1.3273	1.11073	1.84131	1.70163
XRN2	Q9H0D6	0.852489	0.548307	0.416628	1.10739	0.810387	0.956188	0.968384	1.11317	0.917458	1.9976	1.56349	1.2428	0.793895	0.851888	0.997997	0.750007	1.17692	0.925943	1.03813	1.01193	1.08573	0.492654	0.608379	1.39992	1.75352	2.08907	1.45734	0.933412	0.727878	0.970032	2.29157	2.21719	2.16976	1.9631	1.06936	1.29115	1.1916	1.09373	2.16868	1.25746
INTS2	Q9H0H0	1.19468	0.24567	0.553393	0.547119	0.905328	0.959884	0.975377	0.458449	0.599409	1.77534	0.756627	1.14604	0.764793	0.970254	0.91925	0.945762	1.11022	1.42103	1.15414	2.13147	0.783134	0.661694	0.745959	0.941663	0.650527	1.27841	0.593413	1.40764	0.529891	0.649021	2.04139	1.53913	1.06801	1.17631	1.0356	2.01936	1.9541	1.20725	1.57399	1.42521
DDX47	Q9H0S4	0.689117	0.284753	0.127444	0.763973	1.11436	0.493973	0.532712	0.480186	0.619634	2.46287	1.60868	0.693316	0.721061	0.508914	0.899641	0.308843	0.918351	0.570679	1.21675	1.37952	0.758648	0.524648	0.589309	1.59799	2.15463	3.21272	1.14205	0.697644	0.348814	0.650893	2.75148	3.18698	2.50357	2.5972	1.33879	1.50843	1.64095	1.18389	1.44831	1.25005
SLC25A18	Q9H1K4	0.472661	1.14569	0.209761	0.308723	0.457387	0.269398	0.310099	0.284077	0.259744	0.361901	0.121067	0.433663	2.82957	0.289665	1.29639	0.940585	0.651541	0.181587	4.92903	4.73385	8.78042	0.563321	0.947115	0.321379	0.179168	0.125138	0.248471	0.459935	0.992246	0.496629	0.299287	0.137276	0.194231	0.322045	0.216239	0.18363	0.259879	0.200607	0.157172	0.339342
OSBPL2	Q9H1P3	0.283475	0.534697	0.473521	1.06759	0.552879	1.5301	0.704946	0.890117	0.948355	1.0046	1.14001	1.36619	0.250185	0.675076	0.859625	0.28736	1.24352	0.947703	0.45674	0.702916	0.283247	0.593722	0.577611	0.98265	1.44763	1.10447	0.943786	0.834344	0.258598	1.03485	1.43291	1.50047	1.45871	1.22186	1.23616	1.18705	1.25253	1.80156	1.73794	0.951412
PDCL3	Q9H2J4	1.09687	0.950081	1.23778	1.05604	0.661875	0.672337	0.592988	0.72269	0.779626	0.939266	1.05514	1.15608	1.08617	1.07778	0.495534	0.955528	0.738051	1.37089	1.32261	0.858074	1.12641	1.39456	1.23437	1.02261	0.76599	1.15576	0.873592	1.54021	2.15549	0.661836	1.79683	1.14973	1.22998	0.953451	1.33065	1.23836	1.42054	1.2359	1.15083	1.35212
ADNP	Q9H2P0	0.805382	0.749644	1.09992	1.08953	0.826022	0.860289	0.806319	0.572687	0.547549	2.94295	1.51332	0.652278	1.39496	0.215815	0.608454	0.463087	0.854025	0.359241	1.24665	1.35505	0.694523	0.234493	1.11978	1.23246	1.4734	2.38817	0.92794	0.975941	0.719634	0.67846	2.75796	2.609	2.8123	2.08568	1.13218	3.28481	1.29476	1.54095	2.01803	0.73666
DHX36	Q9H2U1	0.202033	0.923297	0.420213	1.4654	1.12002	0.868262	0.470577	1.34697	0.884774	0.941136	1.37438	1.38453	0.340323	0.488359	0.808805	0.301281	1.35493	1.33886	0.945038	1.57411	1.13133	1.49735	0.688258	1.69439	1.19886	1.48042	1.04682	1.39645	0.57615	0.895385	3.17947	1.43799	1.75678	1.82883	1.25785	1.98342	1.47903	1.05323	2.37249	1.05038
C11orf68	Q9H3H3	1.45078	1.06308	1.39701	1.6435	1.33194	1.25609	1.89688	1.63243	1.25273	0.665534	0.780783	0.831483	0.912372	1.22642	1.69924	2.04238	0.685409	1.27724	0.842782	0.600812	0.638185	1.01626	1.10399	0.666172	0.746191	0.925235	1.10845	0.912951	1.46144	1.39452	0.739122	0.840928	0.606896	0.551288	0.722318	0.764038	0.595365	0.627929	0.871348	0.703197
C1orf198	Q9H425	0.244408	0.283471	2.54403	1.98069	2.24371	1.69858	1.92617	3.31714	2.3413	0.487695	0.576684	0.748602	0.85425	0.854187	0.654385	2.33402	0.852391	0.198684	0.155501	0.280074	0.503787	2.32472	0.901616	0.327615	0.155765	0.679142	0.382045	1.22911	0.827106	1.72734	0.540522	0.437035	0.41628	0.36343	0.7586	1.17544	0.614517	0.933557	0.662888	0.696161
EPB41L1	Q9H4G0	0.052003	0.443227	0.049213	1.70171	1.54882	2.14145	1.16832	0.606487	0.620251	0.810087	0.664142	1.16493	0.078604	0.55546	1.5002	0.418554	0.957269	0.436852	0.02043	0.165208	0.10786	0.124212	0.040111	0.252065	0.781292	1.45558	0.655009	0.705211	0.096054	2.0804	1.30653	0.882267	1.61681	1.17958	1.47807	0.734102	1.4416	2.32903	1.27123	0.9906
ESF1	Q9H501	0.225725	1.04435	1.10188	0.496848	0.474946	0.598953	0.13282	0.318673	0.249726	2.75189	1.43013	0.263894	1.1921	0.460893	0.498471	0.283977	0.247285	0.108633	0.643831	0.807045	0.32401	1.06145	1.02704	1.17375	1.54935	2.52215	0.688823	0.250994	1.12611	0.311876	6.49503	4.80905	1.84096	2.87083	0.461592	1.13831	1.21747	1.5348	0.663575	0.794122
HEATR1	Q9H583	0.390182	0.128536	0.360073	0.720488	0.660514	0.536598	0.404468	0.463738	0.508774	3.07815	1.84956	1.24304	0.139701	0.415982	0.729094	2.06613	0.994405	1.17749	0.70234	1.46911	0.778633	0.053629	0.323381	1.37021	1.49671	2.82225	1.38947	1.49529	0.556957	0.63153	3.37637	2.61178	2.38187	2.03777	1.26007	2.16936	2.70725	2.0046	4.24636	2.99138
NOL6	Q9H6R4	0.139223	0.278925	0.363637	0.600132	0.391147	0.430116	0.357178	0.33109	0.359072	5.13764	1.39137	0.80707	0.290783	0.230659	0.638077	0.597545	0.794062	0.830257	0.577833	1.131	0.177066	0.07507	0.587536	1.19865	1.51964	3.56352	0.936123	1.05537	0.205209	0.404047	4.81285	3.99953	3.12723	3.45283	0.832627	1.8137	1.37068	0.916706	2.37591	1.64263
ESRP2	Q9H6T0	0.81248	0.492255	0.553573	0.625482	0.483293	0.599012	0.463332	0.186136	0.401212	0.958056	1.54261	1.04085	1.39971	0.263642	1.06982	0.48164	0.510379	0.670327	0.86668	0.655139	0.373688	0.645176	1.6504	1.54292	0.706754	1.807	0.986805	0.766931	0.658264	0.302732	1.65301	1.77851	1.36748	0.795865	1.20575	1.49092	1.2099	1.40193	0.591682	1.8147
WDR55	Q9H6Y2	0.591766	0.235438	0.462812	0.691313	0.499452	0.735673	0.364515	0.345791	0.535635	1.61183	1.32715	1.3617	0.644656	0.674038	0.380804	0.850563	0.873539	1.20815	0.55481	2.33367	1.15847	0.268681	0.962162	0.958857	2.10769	1.88556	1.59702	1.5688	0.182344	0.750964	1.19141	1.56826	1.4792	1.79757	1.56451	3.4005	2.72008	1.16716	1.8508	2.25577
RPF2	Q9H7B2	0.584517	0.274077	0.456994	0.876284	0.544507	0.671527	0.735774	0.510362	0.269059	2.6344	1.01974	0.788687	0.860156	0.211637	1.64977	0.578554	0.680047	0.722815	0.738437	2.23502	0.654209	0.397596	0.396682	0.730884	1.84015	1.42887	1.45376	1.22375	0.374383	0.696224	3.30945	2.52915	3.00914	2.87677	0.917261	2.48841	1.66023	1.15361	1.83634	1.80567
PTGES2	Q9H7Z7	1.26271	1.07084	0.61651	0.946012	0.926545	0.281702	0.835459	0.87996	0.777133	1.24563	1.07175	0.466568	0.854547	0.768876	0.957337	0.732972	0.742441	0.918024	0.27832	1.49999	1.04346	0.507396	0.248926	0.829512	1.01615	1.3243	0.899882	1.16526	1.02843	0.796524	1.21098	1.1761	1.54328	0.972221	0.872348	1.26794	1.40095	1.34304	1.49886	1.67618
CAAP1	Q9H8G2	0.707376	0.912069	1.58707	0.289169	0.905328	0.959884	0.975377	0.988327	0.993656	0.514977	0.611157	1.03618	1.19591	0.970254	0.91925	0.945762	1.0336	1.30348	1.04359	0.602525	1.2833	0.785243	2.03372	1.61911	0.695697	1.09613	1.45831	1.38476	1.36529	0.904778	1.17771	1.05606	0.724591	0.552699	1.94204	2.2008	1.70254	1.48458	1.49086	1.53897
NOL11	Q9H8H0	0.466209	0.41629	0.506598	0.434833	0.359553	0.681626	0.15375	0.316198	0.347894	2.14197	1.11657	0.905147	0.199012	0.264221	0.565768	0.825969	0.890939	1.10355	0.547334	1.20753	0.378049	0.706953	0.950224	1.13856	1.65577	1.91199	1.26378	1.32684	0.825838	0.367519	5.22138	1.72169	3.14824	1.70445	1.17388	2.43588	1.91382	2.05544	4.49392	2.76414
DDX31	Q9H8H2	0.919878	0.422444	0.378567	1.36334	1.13748	1.65579	0.74582	1.82053	0.913548	1.77602	1.15668	0.977341	0.541402	0.481541	0.628657	0.56943	0.668606	0.923401	0.93029	1.85972	0.358374	0.576424	0.662214	0.87076	0.66248	1.06528	0.562189	1.06741	0.508084	0.551879	1.79542	1.43296	1.26135	1.18941	0.879866	1.82243	2.02446	1.30753	1.21293	1.23726
QTRT2	Q9H974	1.09274	1.06473	0.610313	0.654007	0.738865	0.555248	0.103427	0.565539	0.370379	1.92592	1.80517	1.02809	0.168097	0.340041	0.923063	0.551529	1.0185	0.978542	1.07103	0.714756	0.836711	0.206738	1.18921	1.12199	1.41383	2.61918	1.58168	1.10021	1.38146	0.527696	2.3988	1.52238	1.87534	2.37975	1.03655	2.09066	1.08967	1.31893	0.975513	1.50229
EHMT1	Q9H9B1	0.945709	0.568813	0.509685	0.639543	0.257334	0.48646	0.753642	0.630775	0.657299	1.54269	0.868026	0.566076	0.598982	0.853441	0.827684	0.730473	0.842702	0.654708	1.01322	1.27022	0.772651	0.283726	1.26101	0.416462	1.14373	1.87292	0.939824	1.56274	0.389271	2.00363	5.81709	0.927177	1.2676	1.39676	0.709819	1.31032	2.11854	1.38433	2.19788	1.02202
COG4	Q9H9E3	1.22693	1.59002	0.495892	1.49696	1.10762	0.418321	0.769043	0.97115	0.987215	0.996246	1.35096	1.30951	0.524216	0.676204	1.09996	0.342236	1.01859	1.08832	0.674536	1.61366	0.629494	0.84433	0.873814	1.03839	0.899272	0.773214	0.802443	1.52072	0.657056	1.37395	0.747647	1.61903	1.44575	0.553627	1.56641	1.69562	1.47633	1.93603	1.07966	1.16575
MRPL44	Q9H9J2	1.13201	0.855045	0.352621	0.598637	0.841741	0.30908	0.484912	0.66536	0.509136	1.63878	1.45388	1.38706	0.469879	0.586542	0.531008	0.419424	0.76756	1.04962	0.963947	1.59534	0.797696	0.713789	0.481586	1.36464	1.35516	2.83258	1.44814	1.06045	1.17812	0.476597	1.09785	1.75197	2.1132	2.11919	1.32377	1.53381	1.271	1.48049	1.69815	1.98257
UPF2	Q9HAU5	0.670701	0.368769	0.432261	0.707007	0.841991	0.840826	0.275494	0.844923	0.706927	1.41108	1.59904	1.11075	0.48906	0.342881	0.83934	1.80507	1.71017	0.993401	1.53691	1.36112	1.0175	0.176125	0.564273	1.47458	1.58161	1.2563	1.22421	1.19465	0.376376	0.683232	2.37047	2.40774	1.63752	2.20641	1.28321	2.31255	1.13152	1.06501	1.56036	1.1924
XPO5	Q9HAV4	1.89186	1.12184	0.603551	0.86015	0.915289	0.780799	0.481203	0.755253	0.712977	2.23919	1.20655	0.469421	0.227426	0.305577	1.17873	0.450697	1.0729	1.15706	0.719702	3.34714	0.724446	0.472447	1.14643	1.65681	1.10333	2.99644	0.885564	0.747194	0.819375	0.558981	5.65106	2.79695	2.18262	3.05625	0.767888	4.79173	2.28099	1.93197	1.46141	1.26024
CACYBP	Q9HB71	1.58381	0.650488	0.755238	0.958044	1.3376	0.872026	0.973694	0.929569	0.954577	1.39242	1.49813	1.20101	0.655384	0.716699	0.826376	0.295582	1.21875	0.934144	1.18133	0.791305	1.20887	0.905316	1.8393	1.54734	1.55759	1.70014	1.20017	1.29581	1.07169	0.836553	2.91633	1.38364	1.65632	1.63738	1.20241	2.4669	1.37101	1.1365	1.38057	1.43378
NCOA5	Q9HCD5	0.419566	0.352758	0.656051	0.761957	1.24434	1.35487	0.770236	0.762364	0.887132	1.37502	0.949701	1.13615	0.19436	0.835725	0.823099	0.511246	1.14935	1.3273	0.371511	1.38009	0.652924	0.249138	0.912375	1.15775	0.93506	1.77685	1.21641	1.20638	0.304758	0.873675	2.77264	2.51814	2.01012	1.16263	1.09485	2.20326	1.89823	1.29847	1.49035	1.16155
CWC22	Q9HCG8	1.08737	1.04435	1.10188	0.648577	0.671449	0.790081	0.562154	0.937633	0.636974	1.86329	1.45664	0.841911	1.1921	0.349199	0.916692	0.55304	1.16526	0.852451	0.862773	0.575885	0.428097	1.06145	0.303692	1.51328	1.06832	1.99106	1.58207	1.20561	1.12611	1.06401	4.09855	2.14807	0.925005	1.63499	1.49971	1.16607	1.41411	1.20035	1.85545	1.08605
TM9SF3	Q9HD45	0.5064	0.371937	0.296762	0.579277	0.947037	1.33134	0.400552	0.921559	0.631911	1.29192	1.1001	1.9568	0.35675	0.528041	0.659507	0.498807	2.63131	0.958687	0.458102	0.789214	0.312708	0.373336	0.583653	1.22735	1.53321	0.753845	0.938904	1.09677	0.286431	0.838811	1.42826	0.937026	1.24374	1.20405	2.78218	0.538792	1.87553	2.95323	1.74255	2.0694
SARS2	Q9NP81	0.642889	0.789092	0.138582	0.473584	0.359939	0.416183	0.821924	0.570752	0.315748	1.30228	0.7326	0.937095	1.77638	0.248185	0.994102	1.19873	0.656048	0.507573	0.4927	1.23259	1.01562	0.559865	0.585411	0.82171	0.989087	1.07151	0.906706	0.48117	0.778419	0.428621	1.23194	1.40845	1.07931	1.40429	1.51153	0.72707	0.879874	1.48282	1.87642	1.45315
MRPS30	Q9NP92	1.21756	0.930135	0.362418	0.531403	1.06202	0.473002	0.225238	0.744786	0.294479	1.99963	1.50506	1.11826	0.140953	0.290627	0.672534	0.213121	0.786925	0.675214	1.12134	1.72715	0.725442	0.470629	0.129051	1.00563	1.68863	3.31448	1.49273	0.689181	0.835072	0.497515	1.674	1.6136	2.19661	2.5603	1.06556	1.23712	1.37171	1.52362	1.60882	2.10216
EXOSC4	Q9NPD3	0.986655	0.76336	0.419801	0.916322	0.809143	0.492784	0.634436	0.84528	0.890287	1.53872	1.25275	1.12268	0.503529	0.719639	0.910711	0.127681	1.12257	0.793464	1.11759	1.01411	0.946482	0.665861	0.705823	1.44003	1.38559	1.60724	1.33946	1.33514	1.05522	0.680442	2.42733	1.57852	1.63396	1.55224	1.16183	1.53827	1.58983	1.32139	1.66756	1.61999
NOP10	Q9NPE3	0.92871	0.251076	0.606101	1.24042	1.06902	0.488645	0.761514	0.772137	0.756605	2.5096	1.41375	1.1829	0.469586	0.700564	1.15515	0.544277	0.910156	1.01591	1.36148	1.91904	0.611164	0.580388	0.766586	1.25047	1.53674	2.30017	1.17216	1.06029	0.499716	0.847768	1.67799	2.0636	2.20059	1.9437	1.14865	2.04443	1.61946	1.04583	1.51146	2.1154
DCP1A	Q9NPI6	1.08737	1.04435	1.10188	0.82989	0.454356	0.528409	0.74811	0.636303	0.574057	1.72353	1.81713	0.676781	1.1921	2.02214	0.710267	1.71508	0.644196	0.880396	0.64682	1.09988	0.406985	1.06145	0.515835	0.966033	0.979485	1.73954	1.17589	0.743497	1.12611	0.568365	3.17245	1.52297	1.15132	1.81836	1.53876	1.38823	1.23114	1.26549	1.24615	1.28217
PPAN	Q9NQ55	0.997645	0.463312	0.42302	0.402529	0.536423	1.12724	0.692799	0.352737	0.388507	3.17348	0.829059	0.912342	1.10734	0.494235	0.600728	0.951722	0.40399	0.545365	0.642683	1.60517	0.384561	0.946595	0.235963	1.17104	0.972142	3.05457	0.849825	0.607432	0.795218	0.484026	2.67624	1.57008	1.46632	2.68266	0.612579	1.96288	1.65064	0.715808	1.91127	2.16071
EXOSC5	Q9NQT4	0.973766	0.652078	0.950841	0.818991	1.1891	0.656884	0.664033	0.966994	0.917793	1.60881	1.30406	1.01095	0.891008	0.902368	0.949991	0.389235	1.07132	1.00933	1.11319	0.995891	0.975672	0.834982	1.10796	1.40734	1.59109	1.27542	1.33768	1.3219	1.16813	0.839683	2.10992	1.77738	1.78175	1.68126	0.988027	1.06737	1.41268	1.24374	1.53999	1.27748
EXOSC3	Q9NQT5	0.485303	0.593273	0.50476	0.867441	0.99788	0.778117	0.724639	0.850155	0.740911	1.58247	1.27937	1.02869	0.345158	0.430608	0.869642	0.588319	0.80322	0.950685	0.866341	0.572687	0.493728	0.196185	0.36659	1.40828	1.46729	1.27433	1.18359	1.45909	0.397484	0.779333	2.37182	1.69585	1.54468	1.43746	0.999473	1.33989	1.50675	0.922483	1.66979	1.62656
UTP3	Q9NQZ2	0.351218	0.501804	0.890712	0.499224	0.460057	0.531076	0.263405	0.25655	0.448633	1.8002	1.02664	1.207	0.480079	0.240915	0.862565	0.55214	1.09576	1.28927	0.516653	0.45234	0.365219	1.00444	0.386952	0.752255	0.850707	1.87165	0.432295	2.13413	0.642954	0.201032	3.07688	1.79235	1.54076	1.4288	2.54537	1.23127	2.8414	1.27283	2.54229	2.14882
DDX21	Q9NR30	0.319459	0.205528	0.290397	0.580958	1.03257	1.04766	0.477238	0.571383	0.836128	3.36149	2.01128	1.14323	0.182463	0.746005	0.754655	0.63275	1.00741	0.874285	0.956292	1.38007	0.26651	0.319951	0.478235	1.65386	1.97473	2.08856	1.29418	1.07745	0.260822	0.644849	6.69337	3.42528	2.7947	2.91775	1.10205	2.31992	2.41823	1.49646	2.20338	1.80477
SAR1A	Q9NR31	0.842503	2.08206	0.832575	2.15515	1.93289	0.560478	1.27435	2.5501	1.94207	0.759474	1.01922	0.863627	0.436953	1.46258	1.29431	1.51299	0.955266	1.29414	0.95308	0.334418	0.610019	1.00452	0.497105	0.974104	0.707514	0.937696	0.942868	0.944854	0.548448	1.9681	1.09251	1.24186	1.14952	0.922712	0.975089	1.04949	1.00676	1.35624	1.07172	1.0119
SH3GLB2	Q9NR46	0.421467	0.537461	0.85987	1.37228	0.976045	0.520037	0.642238	0.99231	0.842628	0.772139	1.50952	1.31472	0.467558	1.03272	0.874699	0.910438	0.80089	0.92994	0.226504	0.352332	0.420993	0.358191	0.716758	1.15615	1.24309	0.892527	1.07486	1.34039	0.53541	1.0468	0.997011	1.33943	1.39455	1.03006	1.21513	1.0587	1.27781	1.46153	1.0948	1.50979
EIF2B3	Q9NR50	0.681491	0.689879	0.296505	0.726285	0.746979	0.517345	0.646277	0.806846	0.570017	1.14621	0.845551	1.00463	0.572444	0.557158	1.87181	0.443129	0.836481	0.897328	0.702397	0.997519	0.989045	0.231413	0.879317	0.849255	1.14617	0.887705	0.904098	0.89686	1.03529	0.928624	1.30214	1.20126	1.40092	1.52534	1.05104	1.08247	1.05436	1.31938	1.38087	1.00352
AAAS	Q9NRG9	0.796564	0.956311	0.977325	0.794422	0.973243	1.00882	0.728775	0.950232	1.01035	1.36524	0.963605	1.57287	0.447836	0.501181	1.08031	0.636383	1.17221	1.60346	0.892661	1.92898	0.797374	0.46526	0.811673	0.76759	0.958539	1.35708	1.0186	1.31158	0.266186	0.904789	2.26297	1.16136	1.00369	1.17395	1.63553	2.26355	1.83676	1.81126	1.98551	1.9596
AASDHPPT	Q9NRN7	0.719984	0.307825	0.538366	1.19425	0.662622	0.807619	0.879031	0.604461	1.12005	1.27258	1.09165	0.806598	0.540427	1.3775	1.31908	0.647135	0.435093	0.762397	0.84799	0.975683	0.852256	0.404527	1.22467	1.72127	1.01331	1.43906	1.14401	1.2369	0.480407	1.01271	1.9681	1.88876	2.13064	1.84327	0.9717	1.68721	1.4523	0.636543	0.877636	1.17747
GKN1	Q9NS71	0.007455	0.000651	0.001745	0.000887	0.003948	0.000863	0.000495	0.000236	0.000496	0.001813	0.002302	2.66906	0.000703	0.000848	0.001701	0.003322	0.608341	0.005918	0.025199	0.000751	0.003603	0.002097	0.00153	0.003115	0.003819	0.002974	0.002021	0.00625	0.007255	0.001464	0.000895	0.002689	0.001886	0.003323	1.03471	0.01303	1.9328	2.47883	1.04809	3.12362
LANCL2	Q9NS86	1.13218	0.893741	0.60334	0.707554	0.770525	0.368622	0.914417	0.830068	0.719727	0.735868	0.727177	1.12816	0.99998	0.645015	0.901542	0.801539	1.13685	0.9562	1.33122	1.44518	1.18509	2.35776	0.709849	0.788421	0.7668	0.949884	0.884618	0.846371	1.08519	0.854928	0.875333	1.70346	1.4607	0.8105	1.00489	0.872985	1.07712	1.03734	1.19305	1.36866
SMC4	Q9NTJ3	0.18363	0.196294	2.48184	0.175796	0.289732	0.27796	0.293048	0.374577	0.180722	3.07619	1.79478	0.912693	0.275224	0.309194	0.210429	0.534964	1.09625	0.419144	0.984197	0.732448	0.798425	1.03774	0.831932	1.65502	1.57136	1.76487	0.875732	0.886233	0.875004	0.224094	11.1995	2.00314	3.01456	1.69599	2.86941	3.66224	1.95865	1.72162	4.45597	1.46103
MDN1	Q9NU22	0.115262	0.349199	0.28534	0.331212	0.274875	0.141371	0.150507	0.222983	0.118223	2.42007	1.83355	0.406826	0.061406	0.115309	0.107382	0.58947	0.192068	0.227064	0.084883	0.543413	0.249823	0.167211	0.107515	0.720451	1.39659	0.910442	0.640786	0.554058	0.118226	0.074076	7.40989	7.57188	1.85652	2.50946	0.490714	9.93346	1.65606	1.72352	4.69835	0.435927
ACSS1	Q9NUB1	0.04949	0.0249	0.013193	0.25436	0.262174	0.20417	0.585078	0.27223	0.274296	1.30221	0.47287	1.36755	0.059878	0.14697	1.19679	0.371563	0.937356	0.480692	0.08393	0.145146	0.409068	0.014543	0.02864	0.388914	0.644002	0.433456	0.522666	1.08586	0.009671	0.60089	0.799271	1.18751	0.996506	0.741527	1.02386	0.972244	0.917863	2.09357	0.725631	0.960949
ABCF3	Q9NUQ8	0.827247	0.985027	0.72117	1.12158	1.10418	0.854365	0.724458	1.08569	0.871828	0.837382	1.70901	0.862652	0.531362	0.995299	1.4887	0.873677	0.934146	0.903603	0.872376	1.41611	0.991875	0.388032	0.946677	1.08268	1.12034	1.0694	1.10288	1.20985	0.567486	1.062	1.2899	1.24861	1.33551	1.28511	1.28223	1.8637	1.04413	1.45097	1.64388	0.927708
DCAF13	Q9NV06	1.08737	1.04435	1.10188	0.658637	0.559899	0.479211	0.584494	0.544113	0.232003	1.42029	0.666503	0.9401	1.1921	0.56385	0.878298	0.421706	0.953711	1.24418	0.333188	1.73387	0.812581	1.06145	0.987077	0.758082	1.52066	2.27436	1.19222	1.35591	1.12611	0.432361	4.40807	1.78173	3.13687	1.54864	1.3503	2.67453	1.82452	1.66554	3.54936	3.21589
IMP3	Q9NV31	1.59611	1.55343	0.668718	0.786423	0.576095	0.438273	0.61102	0.576718	0.77973	1.65058	1.28618	0.725309	1.93239	0.592831	0.711157	0.394431	0.463362	0.679293	0.800181	1.27446	0.624737	1.09054	0.901314	0.797328	1.12588	1.84907	1.29386	0.84101	1.92398	0.648601	1.84751	1.91029	1.82977	1.66366	0.846084	1.47917	1.04059	0.857985	1.5792	1.72684
EXOC1	Q9NV70	0.296327	0.617667	0.230175	1.52971	0.649018	1.39606	0.863657	1.324	1.00939	1.44012	1.93826	1.20774	0.103923	0.654035	1.00829	0.1373	0.982132	0.774359	0.659355	0.971007	0.378891	0.104343	0.139289	1.62078	1.32672	1.91726	1.19963	0.980216	0.147445	1.02678	1.9524	1.61466	2.01938	1.5692	1.26609	0.932325	1.40814	1.60663	1.25489	1.19624
INTS9	Q9NV88	0.545416	0.638977	0.469365	0.372699	0.293449	0.403319	0.614746	0.33804	0.854105	1.46063	0.814665	1.77286	0.351675	0.473259	0.564358	0.680229	1.34746	1.41082	0.665841	0.952003	0.575781	0.537738	0.56549	0.940188	0.876306	1.13233	0.70471	1.70453	0.416105	0.215689	1.26454	1.09553	0.832339	1.34577	1.61029	2.27482	1.8745	1.51764	1.57909	1.80152
EXD2	Q9NVH0	0.297833	0.485829	0.338739	0.921021	0.838684	0.595436	0.546383	0.693658	0.525471	1.47537	1.14951	0.901992	0.45089	0.665988	1.11767	0.971566	0.894486	0.807328	0.152819	0.604893	0.795438	0.152541	0.389559	1.17042	1.28999	1.69731	1.16622	0.796815	0.383036	0.978659	0.603952	1.77394	1.15449	1.35135	0.663473	1.85963	1.23263	1.01759	1.84778	1.24263
DNAJC11	Q9NVH1	0.447785	0.675498	0.31346	0.345094	0.753081	0.501788	0.562423	0.512137	0.356381	1.23723	0.769993	1.25657	1.97159	0.456815	0.694251	0.519846	0.892202	0.995101	0.740127	1.02768	1.04768	0.363778	0.180479	0.71488	1.10047	0.820141	0.85921	0.831427	0.773119	0.516964	0.775793	0.958324	1.06265	1.03313	1.05254	1.04278	1.51644	0.997185	1.76447	1.6125
ARL8B	Q9NVJ2	0.58205	1.04435	1.10188	2.75989	1.92668	0.095717	2.67636	2.52229	2.51659	0.569373	0.653851	0.988083	1.1921	1.57983	0.885586	1.4141	0.978401	0.97339	1.53495	1.09988	1.06794	1.06145	1.02704	0.766619	0.537519	0.426213	0.374247	0.956226	1.12611	1.17168	0.616484	0.420921	0.81528	0.400753	0.968047	1.05858	0.166743	1.03361	1.1021	1.00531
INTS13	Q9NVM9	0.5507	0.124908	0.542411	0.941229	0.542143	0.653379	0.217754	0.575101	0.448487	2.50937	1.98858	1.59703	0.654231	0.330127	1.13689	0.637699	1.33807	1.11462	1.17706	2.03234	0.679688	1.57103	0.667814	1.48235	1.23802	2.08871	1.27563	1.63067	0.434756	0.580364	2.2983	2.03148	1.56799	1.42115	1.41656	1.85848	1.88293	1.9217	1.39499	1.68034
DDX18	Q9NVP1	0.424631	0.562693	0.218556	0.982082	0.931073	1.05288	0.739192	0.810976	0.716251	2.87336	1.71622	1.22053	0.326905	0.643935	1.12269	0.550425	0.988349	1.16751	1.10845	1.91008	0.911855	0.087824	0.095527	1.31157	1.58519	2.4245	1.22231	1.14377	0.219042	0.806343	5.475	2.74768	2.10325	2.44926	1.23082	1.7822	1.56498	1.67296	2.08673	1.73635
ARMC1	Q9NVT9	0.746702	0.331617	0.860306	0.494992	0.873481	0.397442	0.301839	0.670767	0.617818	1.26765	1.14895	0.666795	1.37146	0.409848	0.831045	1.43793	0.634892	0.46726	0.719824	1.18358	0.513112	1.15915	0.769873	0.710688	1.01277	1.04746	0.971328	0.59903	1.48248	0.67421	1.27335	1.32624	1.36934	1.33611	0.88116	0.939948	0.775236	0.726113	1.57258	1.01423
POLR3E	Q9NVU0	1.08737	1.04435	1.10188	0.806715	0.967407	0.398502	0.272746	0.635067	0.307825	1.12613	1.52877	0.868888	0.990013	0.573959	0.738963	0.451428	0.443948	0.698651	1.06602	1.09988	1.06794	1.06145	1.33461	0.891576	1.17419	1.467	1.12939	0.458021	1.12611	0.471178	3.11036	1.45953	1.36801	1.56061	0.876233	1.65067	0.687572	1.69137	4.02591	0.940727
SDAD1	Q9NVU7	1.08737	1.04435	1.10188	0.70103	0.70517	0.847019	0.916708	0.48728	0.529508	1.7932	0.551217	0.965577	1.1921	0.577925	1.34306	0.593635	0.801981	0.522909	0.725805	2.17259	0.916214	1.06145	1.02704	0.631032	1.21622	1.05287	1.07888	0.516879	1.12611	0.802352	1.93004	0.893664	1.24069	1.98107	1.06183	1.58709	1.44043	1.48744	2.15585	0.927211
MTPAP	Q9NVV4	0.932896	0.633561	0.283191	0.566376	0.557988	0.488701	0.228558	0.25246	0.341088	2.09167	1.07207	0.729721	0.439834	0.298719	0.548406	0.337164	1.09115	0.26806	1.0088	1.23853	1.90253	0.452254	0.391997	0.801761	1.6302	2.65424	0.512118	1.00679	0.118648	0.479047	2.36618	1.56827	2.13887	2.4261	0.803444	1.57463	1.53103	1.53906	2.41472	1.80578
POLR3B	Q9NW08	1.08737	1.04435	1.10188	0.463448	0.271554	0.959884	0.975377	0.400088	0.993656	0.297292	1.04049	1.15763	1.1921	0.970254	0.91925	0.945762	0.714304	1.04113	1.06602	1.27412	0.460585	1.06145	1.40395	0.391927	1.47904	1.00151	1.34353	1.21168	1.12611	0.905697	2.27138	1.56408	1.65576	1.52971	1.54988	0.595777	1.33275	1.63973	4.75102	1.10107
RBM22	Q9NW64	0.862089	1.26913	0.519803	1.2135	1.24543	1.04437	1.08727	1.12738	1.15126	1.51893	1.22637	1.03976	0.504305	0.735069	1.15155	0.774713	1.13696	0.717355	1.45853	1.05549	1.42304	0.681333	1.20695	1.05115	0.604809	1.31452	1.26532	1.23602	0.689457	1.07466	1.8377	1.54883	1.89774	1.10758	1.30785	1.9953	1.42625	1.20075	2.1417	1.39588
NMRK1	Q9NWW6	1.11409	0.707709	0.62983	2.19102	0.857684	0.565804	0.585879	1.12616	0.43045	0.349705	0.438756	0.609066	0.329034	0.590447	1.14448	0.683922	0.443959	0.543186	0.742105	1.01867	0.603698	0.867432	0.586445	0.499538	0.423427	0.320593	0.237966	0.424627	0.960617	0.48816	0.292188	0.265076	0.380092	0.329764	0.594333	0.34997	0.455458	0.466025	0.191619	0.432598
NDUFB11	Q9NX14	0.683437	0.359962	0.410143	0.516441	0.502887	0.300514	0.493883	0.434185	0.374168	0.584394	0.618051	0.181993	1.21454	0.385975	0.653831	0.60014	0.739458	1.08532	0.615013	0.742649	1.27439	1.1334	1.1057	0.756703	0.808243	0.701888	0.975821	0.859089	1.18725	0.417468	0.46529	0.870382	0.579774	0.519355	1.09187	0.836711	0.860157	0.455509	1.10375	1.38177
NHP2	Q9NX24	0.531606	0.419601	2.00203	1.08445	0.925816	0.516564	0.730788	0.69702	0.721589	2.02463	1.28283	1.20905	0.715229	0.833875	1.07025	0.597173	0.985045	0.902772	0.921944	1.17132	0.641311	0.771994	1.20532	1.12169	1.29349	2.05431	1.31972	1.12624	0.950104	1.02923	1.30545	1.88772	1.96711	1.95031	1.26206	1.90579	1.48054	1.291	1.45148	1.64457
LYAR	Q9NX58	0.727097	0.119018	0.291636	0.694366	1.00779	0.756357	0.838669	0.603002	0.801668	4.45833	1.83559	1.13912	0.126834	0.634424	1.04218	0.076865	0.732107	0.904303	0.641767	0.891951	0.322301	0.169914	0.538187	1.59975	3.11736	2.29918	1.59616	0.905214	0.200932	0.746338	4.8288	2.42675	3.11776	3.15174	1.3967	2.04279	0.899123	1.02037	2.2899	1.54875
GDAP2	Q9NXN4	0.504178	0.867162	0.698102	0.652742	0.694311	0.629004	0.638309	0.85884	1.12946	0.662723	0.840656	0.710691	0.709973	0.719842	0.911473	1.45057	1.23145	0.874857	1.33251	1.90441	1.74811	1.15151	0.87077	1.0479	0.88981	0.680191	0.741259	0.784986	0.406204	0.722109	0.944499	0.654849	0.984982	0.837992	0.908877	1.26492	1.25792	0.933757	1.07695	1.354
GAR1	Q9NY12	0.357556	0.290009	0.630545	0.747474	0.677205	0.687992	0.63057	0.746355	0.784136	2.32842	1.44488	1.1968	0.188543	0.406226	1.12709	0.205209	0.794211	1.20379	0.659752	1.25893	0.590729	0.507306	0.446653	1.22957	1.65602	2.17938	1.52858	1.20499	0.495679	0.737349	1.82052	2.37388	2.15116	2.31414	1.16339	1.91647	1.6346	1.51507	1.41308	1.66197
PPP4R2	Q9NY27	1.0073	0.462132	0.772174	0.697814	0.484894	0.80571	0.761823	0.608825	0.612522	1.4346	1.92016	0.968426	0.962828	0.534676	0.819178	0.817065	1.41411	1.20698	1.02541	1.0328	0.991558	2.1002	1.29291	1.18961	1.07812	1.57556	1.3716	1.10938	1.64617	0.550572	3.08442	1.49793	1.48372	1.29719	1.08821	1.84612	0.906054	1.26523	1.78845	1.29624
DDX56	Q9NY93	0.769339	0.417062	0.491021	0.946674	1.02638	0.502813	0.238088	0.686028	0.580006	3.43004	1.54825	0.705688	0.301336	0.470087	1.28198	0.718358	0.348637	0.448311	0.55033	1.12607	0.335628	0.379051	0.171293	1.54968	1.65241	3.71442	1.33687	0.875513	0.023245	0.559831	5.17432	2.48371	2.8367	3.26765	0.844636	1.56311	1.39672	1.26854	1.78726	1.5836
UTP6	Q9NYH9	1.08737	1.04435	1.10188	0.57777	0.223472	0.286954	0.312865	0.238556	0.20795	1.29516	0.847873	0.351946	1.1921	0.369025	0.357769	0.245733	1.06265	1.20475	0.294513	1.03085	0.343545	1.06145	1.02704	1.15898	1.19186	1.81399	1.47443	0.826042	1.12611	0.383363	1.08992	2.05631	2.01267	1.15924	0.819489	2.23748	2.08031	1.43487	3.84272	3.83899
MRPL39	Q9NYK5	1.2259	0.633895	0.694675	0.619054	0.788987	0.406508	0.342619	0.682162	0.34671	1.65385	1.22665	1.26706	0.225624	0.439791	0.746225	0.652146	0.789702	0.989269	1.07724	1.42944	0.635999	0.778902	0.786485	1.07458	1.68379	2.41273	1.41564	0.879267	0.886002	0.47606	1.73766	1.52614	1.93289	1.92375	1.45987	1.48681	1.27712	1.47293	1.6413	2.00556
CDK12	Q9NYV4	0.345372	0.406712	0.513268	0.708149	0.472126	0.68447	0.651204	0.639299	0.78962	2.70972	2.58387	0.130806	0.492136	0.488836	0.793385	0.386587	0.532488	0.388807	0.901516	1.2896	1.36504	0.381683	0.52335	1.22451	0.757587	1.80776	1.10066	0.133796	0.36003	0.670616	4.81131	3.37821	1.33692	4.82105	0.621082	1.47458	1.1566	1.12892	0.963812	0.442432
CNOT2	Q9NZN8	1.05411	0.593827	0.685943	1.2245	0.561611	0.820565	0.729095	0.810445	0.921304	1.27657	1.58752	1.08798	0.840376	0.505906	0.828731	0.428607	0.881592	0.617996	0.746121	0.500627	0.612505	0.640637	0.378715	1.24051	1.05679	1.25033	1.27856	1.1086	0.485491	0.673248	1.43311	1.42292	1.40014	1.52411	1.09047	1.10308	1.51407	1.55497	1.15262	1.26359
PDP1	Q9P0J1	0.056352	0.028547	0.605516	1.35274	1.21462	1.02787	0.981742	0.967587	0.760036	1.34036	0.769865	1.11168	0.068863	1.02546	1.11247	0.766552	1.11688	1.29111	0.361251	0.424411	0.270926	0.177589	0.256339	1.13585	1.02768	2.02853	1.04162	1.39876	0.222445	1.37059	1.28985	1.1923	2.40632	2.22294	1.27614	1.65981	1.6358	1.53007	1.21303	1.72275
CALCOCO1	Q9P1Z2	0.761871	1.04435	1.10188	0.679793	0.743442	0.652621	1.08001	0.338228	0.401644	0.94759	1.03189	0.611558	1.1921	0.888563	1.04213	3.817	0.799685	0.774703	1.17024	1.46272	2.79978	1.06145	1.02704	0.784122	1.86113	0.883513	1.09714	0.909644	1.12611	0.941247	0.630807	1.24485	1.15502	1.53767	0.684673	0.779549	0.637577	0.573423	0.451532	0.517713
RCC2	Q9P258	0.456401	0.330007	0.637874	0.882557	1.31154	1.20501	0.902373	1.13622	0.997021	1.6429	1.46631	1.38596	0.020608	1.4066	1.22729	0.578128	1.95013	1.73655	0.505196	1.01982	0.366734	0.275897	0.701829	0.956755	1.88762	1.18166	1.85935	2.17894	0.368499	0.985995	1.51622	1.48102	1.49398	1.38246	1.62573	2.97013	1.81022	1.64924	3.98518	1.65546
BCCIP	Q9P287	1.0229	0.916827	1.77113	0.469463	0.86691	0.45709	0.457844	0.560962	0.601905	2.64883	0.986743	0.500509	1.14164	0.239882	1.13807	0.981941	0.679195	0.710056	1.42752	0.861063	0.374669	0.82497	1.63572	1.83525	1.15501	1.51915	1.0293	0.638026	1.57922	0.906045	4.46384	1.70305	1.37696	2.70749	1.01367	2.45174	0.967628	0.921798	1.1374	0.763471
COPZ2	Q9P299	1.08737	1.04435	0.928317	3.01543	2.08244	1.16721	1.7866	2.21736	2.79542	1.04706	0.338424	0.290406	1.23533	3.40071	0.757213	1.55965	0.455419	1.6412	0.286349	1.09988	1.06794	1.06145	1.02704	0.99446	0.97957	0.514633	0.844616	1.16369	0.309834	1.1856	1.2412	1.06651	1.07241	1.02164	0.440625	0.971542	0.322817	0.295974	0.326974	0.487051
CPSF2	Q9P2I0	1.00245	0.615935	0.177342	1.28076	0.87421	0.935839	0.45798	0.999885	0.696551	2.19372	1.61542	1.28681	0.604916	0.298319	1.09701	0.908047	1.13402	1.10638	1.02949	2.12439	1.26551	1.01831	1.03191	1.28333	1.37683	1.57577	1.3038	1.22306	0.728725	1.07866	2.92141	2.10671	1.40606	1.55878	1.25124	1.93142	1.364	1.70454	1.71542	1.70303
TFIP11	Q9UBB9	1.31085	0.66962	0.520126	0.792901	0.594851	0.209259	0.622253	0.638694	0.505198	1.38306	1.27216	1.09748	0.879851	0.62448	0.579783	0.645493	0.651341	0.994009	0.757986	1.67708	1.34544	0.614903	1.10234	1.24189	1.10926	1.68497	1.38025	1.11045	1.27162	0.549409	1.45343	1.3676	1.53245	1.47202	1.27356	1.56336	1.25292	1.27172	1.78041	1.21314
ORC3	Q9UBD5	1.08737	1.04435	1.10188	0.157942	0.905328	0.959884	0.975377	0.988327	0.291782	3.63103	1.1411	0.936291	1.1921	0.970254	0.666976	0.945762	1.09227	0.316481	0.437487	0.250043	0.801168	1.06145	0.25745	0.819437	1.54806	1.39401	1.20335	1.31475	1.12611	0.904778	4.7255	2.65189	0.887596	1.78549	1.49093	2.16109	1.28399	2.10881	2.13007	1.339
SAE1	Q9UBE0	0.413336	0.294115	1.27682	0.95315	0.646456	0.951974	0.989277	0.876916	0.971286	1.41423	1.40223	1.29421	1.00868	0.827558	0.729315	0.787143	1.57854	1.21641	1.41318	0.779251	0.702275	0.595904	1.75818	1.37655	0.90982	1.6663	1.3125	1.28982	0.896644	0.9043	2.27256	1.91998	1.51421	1.52393	1.47629	1.18926	1.57285	1.60621	1.62263	1.25371
SPAST	Q9UBP0	0.394201	0.434104	0.678754	0.413895	0.905328	0.959884	0.975377	0.427329	0.993656	0.699121	1.10806	1.77633	0.440445	0.970254	0.599063	0.945762	1.20622	0.881743	0.575936	0.485495	0.338358	0.624062	0.889323	0.949573	0.947983	0.924497	1.30073	1.24672	0.484952	0.904778	2.00702	1.54502	1.52673	1.35286	1.15026	0.717187	0.664641	1.82512	1.39881	0.961942
METTL1	Q9UBP6	0.281938	0.440587	0.819499	0.985487	0.592856	0.422344	0.536242	0.81385	0.518232	3.0404	0.826038	1.08517	0.258897	0.5664	0.762793	0.809576	0.415334	0.578571	0.238419	1.61127	0.521371	0.252282	1.09362	1.66037	2.06806	3.303	1.26842	0.223821	0.539419	0.387661	3.30405	2.57686	6.38996	3.35087	0.710507	0.81024	1.43935	1.5718	2.04761	1.12377
MORF4L1	Q9UBU8	0.279175	0.440333	1.56178	0.490359	0.762604	0.873049	0.545735	0.823073	0.553999	1.36669	1.31848	0.660422	1.04737	0.371684	0.538892	0.452826	0.860981	0.715557	0.598225	0.74201	0.497377	1.05205	1.82443	1.83822	1.15017	1.56159	1.45499	1.09403	1.3286	0.704429	2.70802	1.66803	1.09377	1.6862	0.757554	1.47984	1.10896	1.07223	1.74415	0.885248
NXF1	Q9UBU9	0.661833	0.700086	0.592746	1.35946	1.31861	1.19191	0.724866	0.992301	0.98149	1.4325	1.1676	0.947396	0.239803	0.819333	1.23645	0.549041	1.15183	1.28355	0.763285	1.32753	0.887822	1.11032	0.945101	0.930232	1.53256	1.53688	1.65054	1.29636	0.578776	1.23186	2.43455	1.48992	1.51659	1.2604	1.18662	1.86186	1.04236	1.21879	2.33938	1.26213
TJP2	Q9UDY2	1.02503	0.322565	0.420594	1.56	0.660491	0.72799	0.626131	0.498278	0.414475	1.10402	1.48548	1.239	0.21102	0.485912	0.842815	0.801202	1.92953	0.465287	1.19172	0.866776	0.803085	0.777818	0.860144	1.40979	1.17691	1.22282	0.887144	1.21189	0.71847	0.895317	3.31058	1.17126	1.55487	1.17477	1.62418	1.58721	1.77621	2.86237	0.586295	0.830555
DNAJB4	Q9UDY4	0.462742	1.26855	0.238028	0.852031	0.569703	0.461922	0.768418	0.642872	0.325459	0.176212	0.328141	0.620447	1.90114	0.620502	1.92253	0.574184	0.473249	1.43082	0.830418	1.13909	1.24659	1.05497	1.17345	0.630504	0.402541	0.333473	0.783121	1.26432	1.11631	0.597753	0.345116	0.5184	0.418916	0.620755	0.643693	0.527518	0.503444	0.356664	0.905196	0.471261
CHORDC1	Q9UHD1	0.648102	0.248526	0.796311	1.02784	0.667461	0.957894	0.464605	0.69603	0.878429	0.788713	1.55	1.3153	0.427865	0.87437	0.607563	0.522062	1.1597	1.04969	1.34861	1.55666	1.50811	0.909289	2.32898	1.78538	1.57789	1.20107	0.96825	1.6073	0.450585	0.63785	2.69472	2.01144	1.86755	1.57992	1.3815	2.48188	1.76144	0.87437	1.66215	1.45612
PUF60	Q9UHX1	0.90015	0.830883	1.22277	0.894343	0.894564	0.978109	0.784959	0.771717	0.678682	1.20307	1.02118	1.08685	0.648615	0.782277	0.952236	0.494224	1.14878	1.14499	1.0743	1.73287	0.993983	1.53136	1.60392	1.11591	1.3565	1.21715	1.20335	1.17628	1.03401	0.896601	2.09482	1.33302	1.71674	1.29533	1.11978	1.74798	1.37729	1.18382	1.43675	1.40821
ANAPC5	Q9UJX4	0.292205	0.87731	0.544309	1.00741	0.57489	0.563831	0.351184	0.85945	0.260643	1.35158	1.66922	1.29388	0.502734	0.417616	1.11529	0.737569	0.787207	0.587913	0.522118	1.86245	1.15873	0.880147	1.0366	0.813932	1.43604	2.69408	1.13833	0.930633	0.682165	0.713437	3.93956	2.71987	1.95277	1.29244	0.894108	1.15067	1.14257	1.10392	3.21585	1.14321
ANAPC4	Q9UJX5	0.768269	1.02746	0.493678	1.0582	0.959141	0.427288	0.789407	0.641196	0.710405	1.31737	1.0572	1.07268	0.600845	0.519544	0.972549	0.482625	1.66247	1.0239	0.696025	0.886541	0.559881	0.306092	1.21239	1.03695	1.38997	1.43404	1.15298	1.23093	0.461409	0.711885	2.63737	1.87335	1.25118	0.770223	1.22672	0.826064	1.28014	1.18472	2.26189	1.39146
ANAPC2	Q9UJX6	0.157413	1.04842	0.666752	0.712782	0.217951	0.225857	0.302861	0.496909	0.415535	1.47031	1.54326	0.916921	0.695596	0.529898	0.620091	0.681125	1.18698	1.07645	0.77692	0.859513	0.981739	0.573606	0.732759	1.18345	1.41575	1.96295	1.15161	1.6439	0.582904	0.487775	2.61308	1.65566	1.04284	1.83941	1.38834	1.31052	1.88725	1.39408	2.30977	0.93726
GGA2	Q9UJY4	0.541325	0.262292	0.577183	0.477027	0.349402	0.822472	0.665411	0.974946	0.683288	1.71514	1.15033	1.04013	0.812634	0.423057	0.975889	0.804098	0.828112	0.610445	0.838293	0.437002	0.719067	0.784019	1.78172	0.970935	1.18681	1.11222	1.01945	0.707088	0.419335	0.77938	2.65053	1.67873	1.53027	1.06087	0.71967	0.85065	1.16016	1.4207	1.51755	0.857483
MRTO4	Q9UKD2	0.876554	1.0021	0.841824	0.953553	1.02252	0.717307	0.682397	0.690564	0.800722	2.05742	1.22184	0.764825	0.600777	0.815889	1.27613	0.94929	1.00188	0.86915	0.844068	2.20132	1.26442	0.489946	1.10894	1.19164	1.77622	1.43084	1.22637	0.96145	0.700974	0.75096	2.66641	2.17382	2.27953	1.68935	1.26016	1.90652	1.56043	1.11401	2.78317	1.44655
CPSF3	Q9UKF6	0.883986	0.747323	0.169839	0.930542	0.747895	0.254068	0.257894	0.674428	0.831852	1.96785	1.36285	1.48807	0.219398	0.447385	0.808396	0.108709	1.47019	1.37915	1.53755	2.10337	1.44044	0.700781	0.795452	1.24077	1.28933	1.8362	1.36928	1.63009	0.40128	0.641224	3.1143	2.55642	1.64247	1.56666	1.61458	1.91293	1.8357	1.9896	2.02499	1.70969
RCOR1	Q9UKL0	0.299782	0.200873	0.621119	1.00466	0.52423	0.868797	0.735781	0.678337	0.899553	1.32405	1.94834	0.996089	1.22839	0.468687	0.979144	0.474733	0.805786	0.357739	0.449742	1.00348	0.598185	0.996187	0.484095	1.80667	1.10455	2.55135	1.56147	0.622617	0.934989	0.591929	3.60921	2.07326	1.73899	1.6854	0.873792	2.22595	1.72087	1.47586	0.987124	0.821332
MAN1B1	Q9UKM7	0.527995	0.695358	0.182775	1.95149	1.20757	0.759137	0.523166	2.14151	0.807192	1.52777	1.29157	1.18443	0.360339	1.05557	0.717118	0.369548	2.09182	1.22155	0.447929	1.3806	0.995692	0.186346	0.87422	2.03891	1.69054	1.1285	1.12538	0.804969	0.368035	0.606903	2.3081	1.30414	1.72313	1.49669	1.47838	1.95974	2.02432	3.54293	1.97674	1.21813
GTF3C4	Q9UKN8	0.653836	0.351954	0.244523	0.908278	0.941019	0.863375	0.625118	0.771804	0.6958	1.87062	1.87733	0.964786	0.285216	0.374761	0.965931	0.793621	0.984592	1.1102	0.288182	1.55775	0.771092	0.164016	0.857092	0.907659	1.49573	2.01399	1.33036	1.40246	0.397909	0.89364	4.08524	1.93214	2.11361	1.61064	1.12258	2.829	2.08022	1.79381	2.69339	1.12066
NUP50	Q9UKX7	0.660438	0.19074	1.25277	0.780792	0.568766	0.616508	0.42263	0.878228	0.677777	2.20947	0.984265	1.26082	1.08221	0.165321	0.692328	2.18497	0.783907	0.817796	0.924529	1.04828	0.728216	0.489227	1.56084	1.39284	1.68984	1.13437	1.37303	1.1942	0.893058	0.560584	2.69986	1.67785	1.56093	1.56484	1.4814	1.41692	1.63596	1.25212	1.5045	1.85375
ASAP1	Q9ULH1	1.08737	1.04435	2.26045	1.23864	1.61217	1.14823	1.17615	3.65014	2.35862	0.496857	0.75913	0.898951	1.1921	1.13348	0.481231	0.507506	0.883363	0.798785	1.06602	1.03753	1.06794	1.06145	0.69953	1.4806	1.01768	0.594117	0.543677	0.785147	1.12611	0.879297	1.41103	1.3637	1.38107	1.84623	0.72081	0.684543	1.9213	0.398066	1.28689	0.925129
MED23	Q9ULK4	0.121317	0.22934	0.507153	0.896994	0.948497	0.423636	0.348252	0.538833	0.335951	1.56012	1.38628	1.32582	0.359967	0.132757	0.411985	0.643608	2.08717	1.01005	1.02602	1.09657	0.965102	0.47001	0.809245	1.16647	2.12286	1.55444	1.38252	1.92598	0.39893	0.441222	1.8703	2.07038	0.962716	1.00519	1.91369	2.08313	2.17524	1.42729	2.85696	1.6892
ZMYND8	Q9ULU4	1.08737	1.04435	1.10188	0.579898	0.817461	1.15495	0.706823	0.235319	0.452016	2.29755	1.52054	0.717281	1.1921	0.409629	0.665813	0.495504	0.885726	0.654397	1.19979	1.45887	0.65584	1.06145	0.406231	1.39575	1.43656	2.05372	1.17049	0.471976	1.12611	0.26394	6.58661	2.62877	1.51818	2.50882	1.00256	3.83987	1.6334	1.3468	1.59915	1.03215
AKAP8L	Q9ULX6	0.678899	0.509074	0.720252	0.793938	0.539538	0.684279	0.988863	0.82364	1.02459	1.43892	1.62476	0.974882	0.398091	0.390123	0.994847	0.436875	1.09599	0.864849	1.6738	2.07409	1.0643	0.701899	1.02974	1.21484	0.975918	2.30883	1.57542	1.13035	0.800727	0.810796	4.18142	2.13278	1.93069	1.49286	1.17975	1.82943	1.42657	0.872127	1.39878	1.10881
PRPF19	Q9UMS4	0.647287	0.31698	0.572795	0.981907	0.916886	1.04571	0.834839	1.01888	0.851342	1.87061	1.3188	1.23779	0.385968	0.924085	1.09733	0.230308	1.17238	1.35535	0.924564	1.22341	1.15377	0.64488	0.69995	1.20168	1.6034	1.697	1.40048	1.21238	0.44486	1.01956	2.4388	1.91608	1.44505	1.39257	1.3724	1.62011	1.63427	1.2701	1.71929	1.4153
FAF1	Q9UNN5	1.31473	1.33908	0.19317	0.838849	0.791338	0.783307	0.577843	0.657157	0.792077	1.18819	0.950961	1.14775	0.510801	0.513627	1.26353	1.15341	0.717517	0.809905	2.14944	0.891211	1.08093	0.587801	0.792173	0.980515	1.36545	0.792398	1.07133	1.04833	1.29681	0.96744	2.76987	1.30966	1.65572	1.25813	1.2562	0.934706	0.90467	1.33648	1.18122	1.26442
WDR3	Q9UNX4	0.429109	0.20598	0.381868	0.685744	0.711881	0.613634	0.411311	0.483502	0.404254	1.21367	0.726009	1.47836	0.84312	0.82825	0.85552	0.495636	1.04756	1.38269	0.767852	1.84525	0.86058	0.152734	0.478164	0.936387	1.71058	1.42681	1.04154	1.78277	0.274905	0.662751	2.45597	2.13603	2.42196	2.00137	1.78169	3.35828	2.2228	2.99261	4.07142	4.27639
USP24	Q9UPU5	1.045	0.944619	0.327943	0.915431	0.632599	0.660593	0.469399	0.636277	0.654297	1.12038	1.02127	1.65882	0.194508	0.49044	0.631571	0.227343	1.16151	1.00766	1.74298	1.77336	1.20755	0.577292	1.52095	0.967875	1.38655	0.920415	1.01573	1.19932	0.664224	0.845427	1.63683	1.59206	1.5571	1.20486	1.50924	1.28823	1.41788	1.20581	1.57458	1.34376
DICER1	Q9UPY3	1.30817	1.06351	0.165035	0.498321	0.493016	0.981334	0.496975	0.663398	0.153967	0.930531	1.49934	0.980463	1.20086	0.860937	0.799709	0.927523	0.993237	0.528354	2.92178	1.25338	0.543054	2.68716	1.8827	1.15032	1.07038	1.3606	0.819186	0.9859	0.797101	0.971464	3.04714	0.937155	1.36789	2.33874	0.878804	2.25741	1.07861	1.07777	0.982628	1.38467
CDK11A	Q9UQ88	0.611199	0.341964	0.134347	1.11371	0.824695	0.8464	0.799335	0.99361	1.16032	1.63903	1.35634	1.38574	0.291716	0.770015	1.25642	0.444231	1.15872	1.54011	0.872674	0.958807	0.956293	0.214593	0.671858	1.32992	1.31506	1.5459	1.26206	1.60514	0.781134	1.09543	1.59578	1.37066	1.60613	1.41026	1.15993	1.46197	1.69912	1.35756	2.32261	1.95013
SMC3	Q9UQE7	0.817113	0.607826	0.405862	0.943537	0.994892	0.940045	0.976528	0.972848	0.936102	1.43346	0.951799	1.37135	0.477533	0.870045	1.16257	0.969543	1.14588	1.39606	1.01188	1.14492	0.697448	0.567925	0.637944	1.08756	1.06215	1.28665	1.06339	1.29337	0.649548	1.11563	2.16685	1.39702	1.1878	0.877311	1.2211	1.78328	1.72428	0.950522	1.53116	1.48899
NIP7	Q9Y221	0.272835	1.04435	1.10188	1.4909	1.5123	0.740857	0.198602	0.709259	0.95514	1.64458	1.50444	0.910065	1.1921	0.544848	0.85653	0.863435	0.613635	0.724063	1.02883	0.861444	1.06794	1.06145	0.391722	0.994762	1.58034	3.64499	1.24794	1.35422	1.12611	0.80451	3.64934	2.55958	3.65618	2.59462	1.17709	2.08187	1.52158	1.47373	1.47056	1.8273
RUVBL2	Q9Y230	0.906991	0.957226	0.904876	1.57238	1.11346	0.84687	1.34393	1.03879	1.0867	0.990669	1.52154	1.12299	0.653151	1.30934	1.14	0.816032	1.05382	1.0797	0.89499	1.71272	1.07396	0.693991	1.03665	1.1262	1.04456	1.36414	0.895387	1.29123	0.667687	1.22976	1.80503	1.34615	1.52669	1.30548	1.22883	1.50589	1.30011	1.2404	1.83903	1.21574
RUVBL1	Q9Y265	0.635231	0.837468	0.605964	1.37457	0.93283	0.84929	1.04001	0.883662	0.978601	1.32092	1.75399	1.14487	0.327614	1.05567	0.999615	0.778167	1.24757	1.35945	0.656207	1.46464	0.856468	0.42808	0.679256	1.37317	1.40707	1.55015	1.10265	1.34655	0.503387	1.09845	2.50197	1.52914	1.80104	1.81075	1.2805	1.8181	1.32544	1.38457	2.14462	1.33385
MAN2B2	Q9Y2E5	0.917068	0.811856	0.515207	1.64833	0.932092	0.813055	1.30959	1.60753	1.27855	0.849093	1.01423	1.26291	1.4802	0.44012	1.13236	0.283641	0.772773	0.882144	0.107176	0.212605	0.524024	1.07329	0.976889	0.585788	0.809622	0.40226	1.42634	0.840721	0.945566	1.05991	0.408726	0.442389	0.893985	0.498533	0.498839	0.477228	1.29489	0.47845	0.191923	0.642813
DIS3	Q9Y2L1	0.967722	0.439188	0.126086	0.870117	0.834717	1.10631	0.506525	0.857868	0.673814	2.02908	1.6021	1.47544	0.245746	0.719219	0.874926	0.560792	1.39348	1.04731	1.17788	1.62044	0.309735	0.464911	0.614635	1.035	1.29241	2.03177	1.46216	2.07756	0.601232	0.956628	3.01931	2.2593	2.85847	1.51013	1.58234	1.6922	2.58912	1.55426	1.99496	1.11266
LRCH1	Q9Y2L9	1.08737	1.04435	1.10188	0.977809	0.883483	1.75996	1.07548	1.02412	1.24293	0.724628	0.87604	1.18033	1.1921	1.22368	0.465423	0.390267	0.765104	1.38611	0.628258	0.752687	1.06794	0.748799	1.02704	0.237209	0.421948	1.64958	0.818715	1.50299	2.75191	1.25668	1.32932	0.902653	1.87074	1.09846	0.965007	1.65622	1.60793	0.921214	0.850807	1.15568
DDX52	Q9Y2R4	1.08737	1.04435	1.10188	0.664465	0.275704	0.484828	0.346278	0.351745	0.231615	2.53688	1.5178	0.578467	1.1921	0.622666	0.429152	0.509742	1.06089	0.694919	0.647114	0.892268	0.477375	1.06145	1.02704	1.11249	1.18111	2.58352	1.14901	1.05201	1.12611	0.319281	4.40454	2.77448	2.44111	2.33625	0.81122	1.5731	1.55793	1.21013	1.58231	1.98277
MRPS17	Q9Y2R5	1.80767	1.14833	0.632677	0.955017	1.05656	0.964305	0.65714	0.398538	0.543009	1.53716	1.12694	1.09969	0.596848	0.719256	0.570912	0.942084	0.567445	0.407399	1.03434	1.34653	0.518304	0.67017	0.616331	0.767412	1.47779	2.26124	1.12618	0.9383	0.87721	0.791422	1.088	1.3777	1.22999	1.61222	1.2507	1.79315	1.12845	1.47869	2.05437	1.70723
LEMD3	Q9Y2U8	0.637115	0.493866	0.601204	0.603169	0.945794	1.18953	0.782668	0.791236	0.759364	1.72202	1.20585	1.05604	0.390674	1.59017	0.751342	0.91103	0.896185	1.55213	0.671116	0.870589	0.652232	0.133104	0.801387	1.17501	0.957801	1.45891	1.12518	1.15111	0.531473	0.87119	1.99233	1.33699	1.55911	1.27538	1.15384	0.912449	1.27516	1.54924	1.9728	1.26834
THRAP3	Q9Y2W1	0.958031	0.569935	1.42108	1.1499	0.808965	0.795282	0.972601	1.01435	0.98265	1.62284	1.08469	0.983401	1.57282	0.723658	1.20812	0.026102	1.01481	0.678446	1.23777	0.719444	1.26312	1.07594	0.522999	1.18022	1.29011	1.2908	1.25435	0.966988	1.528	1.13625	2.33707	1.48552	1.34345	1.16036	1.25846	1.37436	1.03358	1.31149	1.33446	0.955932
AMDHD2	Q9Y303	1.48481	1.13807	0.387086	1.78104	1.4333	2.26114	2.01015	1.87911	2.18599	0.619096	0.689024	0.976618	0.629196	2.28945	1.10683	1.47489	0.570853	1.58141	1.62315	1.1237	0.735502	0.888317	0.735953	0.875972	0.691024	0.618454	1.10782	1.23954	0.636564	1.25284	0.488054	0.859307	0.533656	0.751116	0.859803	0.993108	0.784184	0.739632	0.682706	1.05231
AAR2	Q9Y312	0.440235	0.496027	0.693668	0.986023	0.869124	1.08192	0.827895	1.01416	0.85478	1.82679	1.07471	1.09261	0.499017	1.07893	0.696118	0.953729	1.35438	1.32523	0.546077	1.02852	0.819231	0.709554	1.08247	1.56255	1.14016	1.88979	1.1278	1.34889	0.558446	0.69485	2.32313	2.3857	1.24527	1.30753	1.28157	1.30084	1.35065	1.48052	1.77288	0.899513
LSM2	Q9Y333	0.854169	0.848776	1.67927	0.87926	0.778749	0.427211	1.02562	0.85616	0.815521	1.01348	0.921057	0.954017	1.05641	0.572216	0.545387	0.365821	1.15501	1.24254	0.895808	0.912209	0.810697	1.17123	1.43057	0.699462	1.09539	1.759	1.60448	1.2101	2.13379	0.703244	1.01963	1.33292	1.5537	1.36378	1.12573	1.48324	1.21494	1.09992	1.54117	1.46312
MOB4	Q9Y3A3	0.521256	0.309365	0.691405	1.19867	1.16465	0.722928	0.756267	1.30032	1.00504	0.943948	1.40484	1.40516	0.251844	1.17178	0.530704	0.351335	1.34538	1.59166	1.22029	0.909882	0.723882	0.402802	0.775435	1.37091	1.07844	1.21312	1.09007	1.37936	0.42475	1.12273	1.36219	1.49019	1.23655	1.40657	1.25604	1.14544	1.81972	1.60183	1.74886	1.60615
TPRKB	Q9Y3C4	0.830494	0.525047	0.515981	0.645462	1.10162	0.600857	0.888672	0.930064	0.954433	1.00437	1.30689	1.32357	0.806598	1.15684	1.07665	0.388642	0.924734	1.22407	1.0135	0.701561	0.65266	0.85275	0.465038	0.762067	0.959651	1.61384	1.11959	1.10655	0.803958	1.026	1.0735	1.68084	1.5263	1.19702	1.31996	1.71271	1.45557	1.39866	1.31062	1.29431
PPIL1	Q9Y3C6	0.834827	0.747628	0.935559	0.945486	0.875306	0.779234	1.07539	0.746777	0.832071	1.30968	1.00643	0.693251	0.71035	1.00084	1.09423	0.601312	1.15732	1.45688	0.670803	1.63278	0.830856	1.27487	1.14561	1.15311	1.19703	1.2395	1.07276	1.12584	0.839486	0.83349	1.64449	1.48456	0.994555	1.31567	0.647504	1.39367	0.89435	1.39765	1.54639	1.47285
MRPS23	Q9Y3D9	1.42681	1.02332	0.390862	0.465386	0.721628	0.34038	0.398634	0.561412	0.452147	1.48383	1.08483	0.876082	1.16227	0.307334	0.754515	0.532434	0.526605	0.340923	0.621564	1.10512	0.487769	0.752126	1.03639	1.03344	1.18045	2.38788	1.31082	0.614771	0.923632	0.551715	1.70419	1.69529	1.7249	2.04374	1.22195	2.18498	1.03414	1.66138	1.51709	1.50252
NOC2L	Q9Y3T9	0.959038	0.623423	0.481818	0.891339	0.856896	0.619378	0.637761	0.553916	0.566071	2.11635	0.984889	1.37259	0.378757	0.918924	1.27907	0.818252	0.886888	1.177	0.833474	2.2487	1.16105	0.208371	0.626009	0.930351	1.22643	2.08382	0.925525	1.71884	0.140384	0.711334	2.86384	1.51961	1.9674	2.10971	1.2366	2.00624	1.56936	1.20054	1.97939	1.58199
HBS1L	Q9Y450	0.657096	0.964913	0.268371	0.786823	0.874128	0.578642	0.753821	0.695738	0.604833	0.743981	0.934191	1.09446	0.347293	0.496521	1.49186	0.39295	0.815445	1.11654	1.77934	0.802784	1.38266	1.10802	0.885889	0.684218	0.817305	0.832246	0.574262	0.818985	0.943972	0.605013	1.49606	0.978054	0.776023	1.05324	1.44716	1.96481	1.55367	1.19395	1.10226	0.923931
PRKAB1	Q9Y478	0.691632	0.636244	0.326202	0.382553	0.742755	1.05843	0.509785	0.916297	0.657799	1.01393	1.02477	1.26056	0.376801	0.356202	0.780564	0.740507	1.49975	0.947824	1.05116	1.12096	0.759354	0.78846	1.11583	1.05722	1.28009	1.43076	1.69283	1.30067	0.540602	0.677511	1.02016	0.929899	1.04944	1.0899	1.52476	1.26563	1.50574	1.23151	1.62395	1.36713
TRRAP	Q9Y4A5	0.424917	0.29974	0.097038	0.807429	0.816991	0.964918	0.777429	0.805709	0.777125	2.08353	1.53968	1.48823	0.971849	0.557156	0.812387	0.376831	1.46046	1.73	0.712723	1.48808	0.448467	1.23856	0.557713	1.5071	1.74533	1.53442	1.30307	1.76612	0.348378	0.765337	2.18684	2.11358	1.5675	1.37303	1.99636	2.19812	2.64833	1.43258	1.72864	1.57509
DCAF1	Q9Y4B6	0.590837	1.02381	0.624892	0.845857	1.03209	0.748952	0.460409	0.94155	0.580357	1.07973	1.08731	1.16902	0.275454	1.05617	0.553882	0.456153	0.914228	1.15325	1.35485	1.86262	1.42857	0.375929	0.1828	0.773458	1.04603	1.18346	0.871965	0.66232	0.61841	1.07298	2.50192	1.98874	0.971685	0.81595	0.803823	1.57074	1.16492	1.22675	2.9797	1.12312
CRYBG1	Q9Y4K1	0.255467	0.361542	0.188994	0.731157	0.114125	0.805807	0.18989	0.387967	0.493854	0.653959	2.19893	1.61617	0.113906	0.520455	0.224748	0.179026	0.529409	1.7814	0.731982	0.184428	0.035752	0.161876	0.290184	2.48186	1.67198	0.498769	2.40446	2.27026	0.246166	0.324895	5.83944	3.31998	3.00274	3.9887	2.45997	0.021142	1.016	0.436314	1.03122	3.05745
LAS1L	Q9Y4W2	0.552928	1.86161	0.482007	0.756052	1.04021	0.537678	0.524216	0.935807	0.732916	2.51035	1.7122	1.02075	0.13923	1.0674	1.05253	0.518341	0.719348	0.936062	0.99122	2.16746	1.04435	0.296072	0.482627	0.880277	1.23586	2.13777	1.27726	1.02458	0.433769	0.902018	2.08477	2.53419	1.5299	1.55991	1.18531	2.26782	2.6223	1.30003	1.95909	1.62961
RNF114	Q9Y508	0.473342	0.126434	0.365991	0.632626	0.606044	0.998787	0.889465	0.763869	1.08236	1.52582	1.28518	0.956896	0.463149	0.595623	1.12505	0.706802	1.10047	0.597764	0.9741	0.905229	0.607616	0.300246	0.712864	2.46514	1.4303	2.56953	1.19111	1.40943	0.27715	0.848711	3.43615	2.33327	2.00341	2.3039	0.98255	2.79954	1.56084	1.4846	1.65847	0.774687
YTHDF2	Q9Y5A9	0.506881	0.834725	0.555982	1.10077	0.880201	0.820566	1.00206	0.947064	0.976676	1.36575	1.43561	1.36522	0.365706	0.684079	0.945301	1.26216	1.26921	1.04184	0.833022	1.18161	1.09965	0.380859	0.750119	1.45417	1.3305	1.58855	1.56904	1.42339	0.416834	0.898533	1.69189	1.75312	1.59853	1.67321	1.01434	1.90382	1.78355	1.38537	1.53467	1.39595
PAXBP1	Q9Y5B6	0.822636	0.846042	0.632833	0.931733	0.791406	1.12827	1.22572	0.825474	0.687658	1.88207	1.95365	0.476923	0.776626	0.622641	0.822498	0.539152	0.382028	0.508806	0.265221	1.23478	1.01438	0.599946	1.13349	1.1336	1.40515	2.07445	1.51779	0.504536	0.429695	0.639778	2.62232	1.43956	1.69887	1.60054	0.53397	1.65491	1.22005	1.47296	2.4307	1.40239
SUPT16H	Q9Y5B9	0.116144	0.288309	0.069844	1.06327	1.11473	1.30063	1.22361	1.00828	1.00143	1.93969	1.42687	1.41162	0.232758	1.00047	1.09617	0.317062	0.834282	1.10879	1.11329	1.22695	0.624328	0.241567	0.600234	1.27996	2.01536	1.82651	1.22767	1.70723	0.522775	1.01807	3.22212	2.21503	1.4917	1.78449	1.36427	2.21006	1.39405	1.4115	3.1253	1.70516
UTP18	Q9Y5J1	0.125285	1.04435	1.10188	0.869489	0.420705	0.413988	0.402627	0.302835	0.398595	3.57687	2.20715	0.913629	1.1921	0.42636	1.05794	0.49425	0.391114	0.643044	0.617305	0.967495	0.317208	1.06145	1.02704	1.60005	1.32306	2.83288	1.11844	1.01606	1.12611	0.370087	5.99079	3.38188	4.71865	2.27814	0.901723	1.63889	1.33629	1.3871	2.53124	2.38941
GTF3C5	Q9Y5Q8	0.320402	1.04435	1.10188	1.06134	0.779937	0.948374	1.27089	1.02209	0.98447	1.95715	1.3723	0.836286	1.1921	0.420446	0.922709	0.621731	0.908371	0.72893	1.06602	0.713857	0.78078	1.06145	0.828418	0.668083	1.18852	1.62642	1.32658	0.966332	1.12611	0.818955	3.39759	1.45311	1.27215	1.11437	1.03078	1.60934	1.06743	1.27044	1.86037	0.884803
GTF3C3	Q9Y5Q9	0.621821	0.750356	0.847651	0.879725	0.821704	0.307083	0.226829	0.845757	0.681812	1.73381	1.66483	0.903057	0.559812	0.443203	0.476042	0.460947	0.933881	1.2707	1.41623	0.626495	0.278495	0.413764	0.819115	0.776859	0.981935	2.08916	1.23371	1.42835	0.327926	0.632392	4.21584	1.95222	1.7208	1.56478	1.30607	1.53257	1.78497	2.03332	2.57298	1.17089
USP16	Q9Y5T5	0.282328	0.284351	0.192081	0.608829	0.26209	0.428022	1.1731	0.670964	1.26897	0.965517	1.64373	1.0773	0.518369	0.679579	0.561975	0.73963	0.912269	0.641043	0.967045	0.30369	0.532038	0.554482	0.149108	0.98864	1.41454	1.2802	1.20805	0.837255	0.283014	0.578643	1.12518	1.05829	1.81852	1.18828	1.49534	1.15897	1.38518	1.09506	1.65964	1.49336
PUS1	Q9Y606	1.03946	0.885148	0.274036	0.395378	1.11781	0.651789	0.354076	0.520445	0.451602	3.14476	1.57744	1.3115	0.461545	0.410354	0.765615	0.876212	1.04043	0.984375	0.606191	1.6611	0.88082	0.492096	0.590149	1.32227	1.7102	2.5682	1.65184	1.14623	1.01576	0.487789	2.73196	2.84232	2.10932	2.41844	1.42703	1.95471	2.06033	1.60102	1.7088	1.56118
ARFGEF2	Q9Y6D5	0.784376	0.911879	0.455841	0.528571	0.653967	1.22201	0.324749	0.612994	0.507315	1.28846	1.10248	1.28649	0.70529	0.374069	1.12517	0.20146	1.0508	0.598221	0.87842	1.66959	0.984331	0.962311	0.581457	1.05872	1.25489	0.717134	0.831832	0.661736	0.737209	0.69971	1.19063	1.44244	1.40875	1.04084	1.16991	1.7181	1.12213	1.51445	1.27804	1.16991
ARFGEF1	Q9Y6D6	0.146957	0.31107	0.315087	0.926023	0.873817	1.16329	0.454697	0.801683	0.752597	1.13877	1.45834	1.43177	0.233403	0.601685	0.679304	0.89058	2.29381	0.710422	0.643147	1.32477	0.588578	0.971899	0.857946	1.15166	2.2606	0.858971	0.971497	0.987057	0.441287	0.825802	2.50362	1.57162	1.92935	1.58317	1.34332	1.19049	1.36904	1.85325	2.91828	1.41514
BZW2	Q9Y6E2	0.648653	0.64562	1.25296	1.13601	0.581194	0.630838	0.757459	0.614848	0.849357	1.42809	1.20078	1.0116	0.50603	0.921534	0.9352	0.54962	0.96897	1.14389	0.957802	1.33698	0.506936	0.686641	1.05474	1.28805	1.34163	1.91302	1.02133	0.974711	1.118	0.730882	2.1774	1.69862	2.86501	1.73569	1.09941	1.7085	1.01219	1.69455	1.35801	0.89197
USP3	Q9Y6I4	0.46076	0.187266	0.40414	0.431278	1.01967	1.08192	0.840733	0.712598	0.355135	1.16905	1.61023	1.12188	0.57394	1.92801	0.537162	0.422768	0.906126	2.5948	0.712125	1.56694	0.379623	0.60826	0.496011	1.16498	1.18561	1.2204	1.3848	0.77448	0.400829	0.768384	4.09641	1.40796	1.65665	1.83688	0.931802	2.30959	1.30519	1.27717	1.36572	1.57999
IGF2BP2	Q9Y6M1	0.447052	0.086758	0.882177	1.21031	0.904464	0.747722	0.293757	0.551203	0.889026	1.17654	1.82884	0.256861	0.03821	0.674014	0.697618	0.828701	0.776805	0.403597	1.20035	1.0994	0.044942	0.919268	1.55366	2.36677	1.61462	3.66727	0.812895	1.43765	0.092427	0.884864	6.89715	0.949563	2.08158	2.77482	1.12775	1.73359	0.530761	2.2938	4.4014	0.503248
MAP3K4	Q9Y6R4	1.08737	0.307915	1.10188	0.855002	0.556769	0.648949	0.862934	0.781168	0.485454	0.76594	0.807191	1.09456	1.1921	0.670166	0.625072	0.580107	1.11617	1.6627	1.06602	1.09988	0.356421	1.44932	0.931753	0.82444	0.476653	1.25625	0.858677	1.27702	1.12611	0.705428	2.98144	1.20893	0.618893	0.999185	1.14839	1.78602	1.30421	0.978229	1.39186	1.12511
CAPN7	Q9Y6W3	1.86598	1.68534	0.316984	0.703658	0.473366	0.624057	0.53849	0.862407	0.746562	1.06093	1.32963	1.00517	0.302381	0.729402	1.17371	0.462929	1.11774	0.548033	1.63137	1.05201	1.01069	0.646971	0.948531	0.687477	0.954539	0.921261	0.881545	1.12479	1.10143	0.748719	1.84989	1.23547	1.50449	1.24399	1.09144	1.34499	1.15719	1.29154	1.14688	1.26166
WASF2	Q9Y6W5	0.606798	0.541232	1.9521	1.03566	1.35201	1.36268	1.07648	1.67247	1.51087	0.730024	1.27876	0.708541	1.97618	1.33262	1.13624	1.36934	0.816716	0.629755	0.788042	1.01435	0.808007	1.49306	1.94067	0.764996	1.04754	1.06326	1.17505	1.05272	0.857092	1.41806	0.534711	1.12543	0.744897	0.857047	0.754008	0.493978	0.635114	0.887329	0.570754	0.655749
MORC2	Q9Y6X9	0.865973	0.742417	0.627954	0.761682	0.989714	0.823389	0.633804	1.00453	0.772603	0.852414	0.973992	0.873543	0.422937	0.603951	0.757513	0.381674	0.909397	0.821042	0.757556	1.14841	0.466138	0.745055	0.894643	1.06428	1.09448	1.27968	1.16129	1.24529	0.425151	1.05841	1.20696	1.60236	1.28473	1.04922	1.09132	2.19453	1.26619	1.44471	1.98338	1.45823
