# Supplementary material for: Integrated Lactylome Characterization Reveals the Molecular Dynamics of Protein Regulation in Gastrointestinal Cancers
Source: Adv Sci (Weinh). 2024 Jul 17;11(35):2400227. doi: 10.1002/advs.202400227 (PMC11425215; doi:10.1002/advs.202400227)
Supplement: Supplementary file 6 — Supplemental Table 5 [file ADVS-11-2400227-s002.xlsx]

## Sheet: Table S5A
Table S5A: 401 differential Kla sites were enriched in larger tumors with diameter >5 cm, related to Figure 3
Protein Name	Uniprot Accession ID	Protein Position	Amino acid	Fold change	adjusted P value
DDX39B	Q13838	334	K	1.7899	0.0103685
PSMD9	O00233	123	K	1.70767	0.0218253
ARPC1B	O15143	307	K	1.86909	0.00891998
ARPC1B	O15143	308	K	1.6907	0.0476086
ZBTB7B	O15156	212	K	1.73384	0.0077028
ARPC5	O15511	67	K	1.72401	0.00518526
CHMP2A	O43633	94	K	2.04001	0.0235615
ZNF207	O43670	100	K	1.81183	0.0236848
ACTN4	O43707	214	K	1.60505	0.009596
ACTN4	O43707	54	K	1.67809	0.02035
ENSA	O43768	114	K	2.14198	0.0216853
ENSA	O43768	80	K	1.69616	0.0404929
LANCL1	O43813	128	K	1.85701	0.0392306
PLIN3	O60664	128	K	1.75583	0.0400608
PLIN3	O60664	164	K	1.76179	0.0294068
EDF1	O60869	25	K	1.56559	0.0119427
TBCA	O75347	52	K	1.80384	0.00169911
MTA2	O94776	533	K	1.65651	0.0100748
ZRANB2	O95218	18	K	1.67373	0.022829
VAPB	O95292	147	K	1.58703	0.0432249
AGR2	O95994	89	K	1.70852	0.019475
AGR2	O95994	95	K	1.73327	0.0052174
ADH1B	P00325	248	K	2.47997	0.000104413
ADH1B	P00325	105	K	1.67212	0.0164835
GLUD1	P00367	480	K	1.65527	0.00817352
GLUD1	P00367	503	K	1.87157	0.00750985
PGK1	P00558	361	K	1.53189	0.0156981
ASS1	P00966	58	K	1.6296	0.00779046
SERPINA1	P01009	159	K	1.63706	0.0303553
SERPINA1	P01009	217	K	1.53649	0.0237774
C3	P01024	428	K	1.60584	0.0130155
--	P0DOX5	290	K	1.60776	0.0259436
COL1A1	P02452	759	K	1.72196	0.0070207
LMNA	P02545	420	K	2.21597	0.00624409
LMNA	P02545	135	K	1.50322	0.0432629
LMNA	P02545	201	K	1.67995	0.00978202
APOA2	P02652	62	K	1.70795	0.0150737
FGA	P02671	167	K	1.84521	0.011574
TF	P02787	258	K	1.67605	0.036322
TF	P02787	453	K	1.52112	0.0292185
TF	P02787	668	K	1.61077	0.0378686
ALDOA	P04075	322	K	1.56811	0.0402383
GAPDH	P04406	215	K	1.85633	0.0367712
HSPB1	P04792	198	K	1.70429	0.0397673
ALDH2	P05091	378	K	1.61172	0.0189837
ALDH2	P05091	368	K	1.7537	0.00523287
SLC25A5	P05141	147	K	1.80952	0.0062791
SLC25A5	P05141	96	K	1.53475	0.0276089
SSB	P05455	354	K	1.79395	0.0469105
SSB	P05455	360	K	1.91948	0.020694
KRT18	P05783	417	K	2.6122	0.0112255
KRT18	P05783	426	K	2.52749	0.000831683
PTMA	P06454	103	K	1.57413	0.012259
ATP5F1B	P06576	522	K	1.68519	0.0314995
ATP5F1B	P06576	201	K	1.75175	0.00580759
ATP5F1B	P06576	198	K	1.53275	0.0453209
NPM1	P06748	150	K	1.80066	0.0313306
P4HB	P07237	309	K	1.60179	0.0367238
P4HB	P07237	31	K	1.51245	0.0420755
P4HB	P07237	375	K	1.72674	0.0333867
H1-0	P07305	82	K	1.5891	0.0405479
ANXA2	P07355	47	K	1.7167	0.0228082
ANXA2	P07355	206	K	1.61446	0.029518
ANXA2	P07355	176	K	1.52158	0.014576
DCN	P07585	119	K	1.6608	0.00645363
DCN	P07585	130	K	1.5135	0.0096126
DCN	P07585	138	K	1.76761	0.00587122
DCN	P07585	242	K	1.74897	0.00371216
DCN	P07585	74	K	1.77333	0.0114634
PFN1	P07737	108	K	1.93362	0.00529171
HSP90AA1	P07900	283	K	1.81665	0.00549354
HSP90AA1	P07900	407	K	1.66218	0.0240335
HNRNPC	P07910	8	K	2.56469	0.0202334
ANXA6	P08133	446	K	1.76927	0.0293277
SNRPB2	P08579	111	K	1.83524	0.0311482
VIM	P08670	439	K	1.57252	0.0302531
VIM	P08670	235	K	1.67682	0.0248581
ANXA5	P08758	108	K	1.78505	0.0123958
ANXA5	P08758	76	K	1.55588	0.0335452
SNRPA	P09012	122	K	1.83977	0.0311033
CLTA	P09496	223	K	2.34339	0.00183939
CLTB	P09497	204	K	2.05084	0.00585667
ANXA4	P09525	218	K	1.5629	0.0373575
ANXA4	P09525	185	K	1.64982	0.0497565
ANXA4	P09525	246	K	1.56679	0.0183799
ANXA4	P09525	57	K	1.57949	0.0437971
SNRPA1	P09661	179	K	2.09272	0.0167648
SNRPA1	P09661	191	K	1.69228	0.0434629
PARP1	P09874	518	K	1.87619	0.0360614
PARP1	P09874	105	K	1.9528	0.0161184
HSPA1B	P0DMV9	507	K	1.64303	0.0209902
HSPA1B	P0DMV9	328	K	1.65688	0.0190685
CALM3	P0DP25	95	K	1.72114	0.00745821
H1-4	P10412	97	K	1.71871	0.00386442
HSPD1	P10809	191	K	1.64902	0.0270276
HSPA5	P11021	213	K	1.84942	0.00568497
HSPA8	P11142	507	K	1.6789	0.00774699
HSPA8	P11142	187	K	1.90072	0.0328968
HSPA8	P11142	328	K	1.72912	0.0279801
COL6A2	P12110	197	K	1.93727	0.0031821
COL6A3	P12111	904	K	1.55952	0.0387445
COL6A3	P12111	2474	K	1.81278	0.00364016
COL6A3	P12111	1530	K	1.58673	0.0144836
COL6A3	P12111	573	K	1.55822	0.0353788
SLC25A6	P12236	147	K	1.70736	0.0116836
SLC25A6	P12236	96	K	1.5896	0.0482688
ACTN1	P12814	420	K	1.70658	0.00526449
XRCC6	P12956	596	K	1.5856	0.0274293
XRCC6	P12956	317	K	1.77109	0.0193955
XRCC6	P12956	570	K	1.72096	0.0168836
EEF2	P13639	239	K	1.91573	0.00436993
EEF2	P13639	275	K	1.53582	0.0333537
EEF2	P13639	439	K	1.99086	0.0105038
EEF2	P13639	512	K	1.61013	0.0447098
PRKAR2A	P13861	318	K	1.94376	0.0125269
HCLS1	P14317	241	K	1.59028	0.0394207
HCLS1	P14317	123	K	1.56802	0.0255158
HSP90B1	P14625	683	K	1.56493	0.0495252
HSP90B1	P14625	168	K	2.03858	0.0332129
HSP90B1	P14625	97	K	1.55436	0.0406043
HSP90B1	P14625	733	K	1.76813	0.0213165
MSN	P26038	262	K	1.55489	0.0413539
MSN	P26038	263	K	1.89118	0.034306
NME2	P22392	12	K	1.52337	0.0393265
VCL	P18206	646	K	1.51665	0.0384633
VCL	P18206	219	K	1.80165	0.00484572
VCL	P18206	1070	K	1.59457	0.0224427
NCL	P19338	545	K	1.63101	0.0231884
NCL	P19338	477	K	1.9127	0.0154159
NCL	P19338	429	K	1.70611	0.0264162
NCL	P19338	398	K	2.01945	0.0160814
CAST	P20810	43	K	1.74076	0.0130227
CSRP1	P21291	112	K	1.76167	0.0269719
CSRP1	P21291	173	K	1.57167	0.0319796
CSRP1	P21291	108	K	1.72019	0.0446482
FLNA	P21333	916	K	2.10239	0.0286916
FLNA	P21333	781	K	1.50862	0.0209989
BGN	P21810	132	K	1.99638	0.00407627
BGN	P21810	219	K	1.55952	0.0456125
BGN	P21810	82	K	1.74292	0.00796273
PCMT1	P22061	4	K	1.68775	0.0233134
HNRNPA2B1	P22626	112	K	1.57365	0.0313118
PPIB	P23284	209	K	1.68056	0.0361946
PPIB	P23284	165	K	1.60695	0.0459654
PPIB	P23284	98	K	1.5374	0.037947
RPS3	P23396	75	K	1.63909	0.0232837
RPS3	P23396	10	K	1.88058	0.00219339
RPS3	P23396	62	K	2.11415	0.00370615
RPS3	P23396	108	K	1.96962	0.0218815
CFL1	P23528	22	K	1.64097	0.0446413
CFL1	P23528	19	K	1.80628	0.035955
CFL1	P23528	92	K	1.79121	0.0191235
EEF1B2	P24534	129	K	1.85205	0.00517586
ACAT1	P24752	174	K	1.67374	0.0136542
RPS12	P25398	102	K	1.76236	0.0117808
ATP5F1A	P25705	498	K	1.70049	0.00296816
ATP5F1A	P25705	161	K	1.79662	0.0402201
PSMA1	P25786	243	K	1.81081	0.0283798
PSMA3	P25788	206	K	1.68625	0.00285129
PSMA3	P25788	57	K	1.81093	0.00639015
U2AF2	P26368	70	K	1.79327	0.00443251
VARS1	P26640	246	K	1.52704	0.0495809
RPA1	P27694	88	K	1.90392	0.00738753
APEX1	P27695	7	K	2.13613	0.014481
MAP4	P27816	718	K	1.54217	0.0296653
MAP4	P27816	634	K	1.68635	0.0103525
LAP3	P28838	455	K	1.71257	0.0330388
PRDX6	P30041	209	K	1.74561	0.0114993
PRDX6	P30041	144	K	1.5264	0.0328872
ATP5F1D	P30049	136	K	1.52543	0.0191703
PDIA3	P30101	425	K	1.63746	0.0243358
YWHAB	P31946	11	K	1.51789	0.0190993
S100A11	P31949	3	K	1.67805	0.0423369
S100A11	P31949	55	K	1.80376	0.00907
S100A11	P31949	27	K	1.5223	0.0427837
GBP1	P32455	215	K	2.20789	0.0426173
RPL22	P35268	107	K	1.62774	0.0256065
MYH9	P35579	8	K	2.00794	0.00887815
MYH9	P35579	1525	K	1.51469	0.0107254
MYH9	P35579	202	K	1.70515	0.0306291
MYH9	P35579	1249	K	1.57119	0.0125706
MYH9	P35579	910	K	1.7084	0.00718928
MYH9	P35579	1024	K	1.58653	0.0143111
MYH9	P35579	299	K	1.81711	0.0259067
MYH9	P35579	651	K	1.75836	0.0163831
HMGCL	P35914	137	K	1.60787	0.00821805
PSMC2	P35998	116	K	1.65205	0.0163978
RPL4	P36578	364	K	1.5366	0.0176064
SRP14	P37108	43	K	2.14784	0.0137663
TAGLN2	P37802	17	K	1.92949	0.00602474
TALDO1	P37837	130	K	1.63989	0.00526385
HSPA9	P38646	625	K	1.53649	0.0181421
MDH1	P40925	110	K	1.50785	0.0428636
STAT1	P42224	193	K	1.863	0.0108598
ACAA2	P42765	214	K	1.76711	0.0183674
NAMPT	P43490	48	K	1.78725	0.0234076
CBX5	P45973	91	K	2.21669	0.0244229
NSF	P46459	105	K	1.67772	0.00640736
RPL27A	P46776	94	K	1.59284	0.0146389
RPL28	P46779	47	K	1.79661	0.0159778
RPS5	P46782	63	K	1.60099	0.0048865
IQGAP1	P46940	1475	K	1.93607	0.0259737
IQGAP1	P46940	1445	K	1.98406	0.0149839
CAPZB	P47756	235	K	1.76935	0.00841155
RPL29	P47914	134	K	1.89615	0.0316236
RPL29	P47914	149	K	1.72958	0.0249981
ARCN1	P48444	233	K	1.74203	0.0418853
CCT5	P48643	265	K	2.36163	0.00199892
IDH2	P48735	155	K	1.64603	0.012387
IDH2	P48735	384	K	1.59021	0.0095194
IDH2	P48735	282	K	1.53432	0.0152903
IDH2	P48735	256	K	1.53084	0.0170478
HINT1	P49773	7	K	1.78814	0.0426263
RANBP2	P49792	1851	K	1.71518	0.0107033
GDI2	P50395	112	K	1.63039	0.0147676
GATM	P50440	385	K	1.61638	0.010386
GATM	P50440	55	K	1.89436	0.0230416
RPL14	P50914	204	K	1.86759	0.00588774
RPL14	P50914	187	K	1.58786	0.0210953
MECP2	P51608	210	K	2.02234	0.0403544
MECP2	P51608	449	K	1.83758	0.0464333
MECP2	P51608	271	K	1.87044	0.027554
HDGF	P51858	39	K	2.12087	0.0341126
PRELP	P51888	277	K	1.64994	0.00909836
CNN1	P51911	19	K	1.93828	0.0318104
ARHGDIA	P52565	52	K	1.73761	0.0112243
AGFG1	P52594	318	K	1.64142	0.0441235
SUB1	P53999	53	K	2.25195	0.0165443
SUB1	P53999	29	K	2.25232	0.00974401
SUB1	P53999	38	K	2.36669	0.0174586
TPD52	P55327	138	K	2.02012	0.0256142
EIF3B	P55884	257	K	1.55443	0.0267493
TPI1	P60174	149	K	2.01975	0.0319383
TPI1	P60174	156	K	1.5463	0.0325812
MYL6	P60660	56	K	1.85459	0.00778814
ACTB	P60709	50	K	1.86586	0.0129898
EIF4A1	P60842	238	K	1.64351	0.0163816
RPS20	P60866	8	K	1.8308	0.00812879
S100A10	P60903	57	K	1.57924	0.0306333
CDC42	P60953	163	K	1.825	0.0117542
DSTN	P60981	22	K	1.71976	0.0206265
UBE2N	P61088	92	K	1.9932	0.0109757
ACTR3	P61158	42	K	1.73342	0.0240331
ACTR2	P61160	46	K	1.67948	0.029052
RAP1B	P61224	128	K	1.60703	0.0404886
RPS3A	P61247	56	K	1.62833	0.0403065
HSPE1	P61604	8	K	1.95423	0.0137354
HNRNPK	P61978	52	K	1.86819	0.0368557
HNRNPK	P61978	163	K	1.91111	0.0257859
PPP1CA	P62136	305	K	1.64101	0.0316076
TMSB4X	P62328	39	K	2.00052	0.0152445
TMSB4X	P62328	32	K	1.5818	0.0122532
TMSB4X	P62328	12	K	2.15013	0.0354746
RAB1A	P62820	132	K	1.54019	0.0135472
RAN	P62826	142	K	1.66656	0.0225724
RPL30	P62888	9	K	1.683	0.0345676
PPIA	P62937	133	K	1.7457	0.00496465
PPIA	P62937	155	K	2.12853	0.0195444
PPIA	P62937	125	K	1.70827	0.0291711
PPIA	P62937	31	K	1.59998	0.0311144
FKBP1A	P62942	53	K	1.80078	0.034508
RPS27A	P62979	48	K	1.86674	0.0312503
RPS27A	P62979	6	K	1.88094	0.0198431
TRA2B	P62995	197	K	1.65913	0.02278
SKP1	P63208	155	K	1.64515	0.0157293
RPS21	P63220	74	K	1.95955	0.00905536
HBA1	P69905	17	K	1.78919	0.0442597
HBA1	P69905	62	K	2.01065	0.0387264
RPL24	P83731	131	K	1.50571	0.0235446
H3-3A	P84243	28	K	2.58518	0.0405761
SLC25A3	Q00325	99	K	1.66326	0.0136478
FKBP3	Q00688	80	K	1.8763	0.0289165
SPTBN1	Q01082	2177	K	2.16734	0.0136644
CAP1	Q01518	317	K	1.70031	0.0258282
CAP1	Q01518	287	K	2.00086	0.028118
CAP1	Q01518	312	K	1.66889	0.0238861
TAGLN	Q01995	4	K	1.73051	0.0111634
TAGLN	Q01995	17	K	2.07891	0.0125264
LMNB2	Q03252	186	K	1.67652	0.0038718
LMNB2	Q03252	81	K	1.67132	0.00877277
CALD1	Q05682	655	K	1.66287	0.00288666
CALD1	Q05682	522	K	2.28043	0.00804149
CALD1	Q05682	534	K	1.84021	0.00367618
CALD1	Q05682	577	K	1.67014	0.0201168
CALD1	Q05682	690	K	1.9477	0.0357525
CALD1	Q05682	664	K	1.74859	0.0156367
CALD1	Q05682	674	K	2.20466	0.00332086
PRDX1	Q06830	35	K	1.88484	0.00129706
PRDX1	Q06830	197	K	1.67672	0.0183673
PRDX1	Q06830	190	K	1.62046	0.0376501
DHX9	Q08211	146	K	2.02015	0.0354913
AHNAK	Q09666	1652	K	2.16474	0.01639
AHNAK	Q09666	5831	K	1.64872	0.0102906
AHNAK	Q09666	3734	K	1.83573	0.00599543
AHNAK	Q09666	3356	K	1.80971	0.00510442
AHNAK	Q09666	4118	K	2.21814	0.00252047
AHNAK	Q09666	1911	K	1.84224	0.0206969
AHNAK	Q09666	1184	K	1.94564	0.00947713
AHNAK	Q09666	807	K	2.46997	0.00260406
AHNAK	Q09666	5725	K	1.79249	0.0206144
AHNAK	Q09666	134	K	2.0286	0.0164399
AHNAK	Q09666	1466	K	1.69124	0.032383
AHNAK	Q09666	942	K	2.14246	0.00183506
AHNAK	Q09666	884	K	2.38515	0.00276554
AHNAK	Q09666	1005	K	1.66123	0.0221716
AHNAK	Q09666	756	K	2.12084	0.00326906
AHNAK	Q09666	2773	K	2.16021	0.00642875
AHNAK	Q09666	1668	K	2.06568	0.00143071
AHNAK	Q09666	2132	K	1.9136	0.0440798
AHNAK	Q09666	1210	K	1.96626	0.0173525
AHNAK	Q09666	712	K	1.80106	0.0119835
AHNAK	Q09666	438	K	1.77478	0.0174268
PAK2	Q13177	52	K	1.80443	0.0440877
CBX3	Q13185	10	K	1.72037	0.0269432
CBX3	Q13185	92	K	2.09748	0.0114098
CBX3	Q13185	21	K	1.88173	0.0380592
PDAP1	Q13442	95	K	1.59007	0.0417651
PDAP1	Q13442	137	K	1.5908	0.0299055
HDAC1	Q13547	412	K	1.62966	0.0316484
SNTB1	Q13884	314	K	1.87488	0.00253797
HNRNPD	Q14103	243	K	1.63406	0.0327982
SCARB2	Q14108	129	K	1.5811	0.0135798
CTTN	Q14247	87	K	2.1209	0.00739902
CTTN	Q14247	208	K	2.26744	0.00416299
CTTN	Q14247	272	K	2.05529	0.00443669
CTTN	Q14247	198	K	2.00483	0.00369933
CTTN	Q14247	161	K	2.21242	0.00564858
CTTN	Q14247	235	K	1.97314	0.00260973
CTTN	Q14247	124	K	1.7285	0.0320037
CTTN	Q14247	309	K	2.03734	0.00125202
CTTN	Q14247	152	K	1.78246	0.00479588
CTTN	Q14247	226	K	1.96671	0.00289801
CTTN	Q14247	295	K	1.52108	0.0242374
CTTN	Q14247	110	K	1.80362	0.00602789
CTTN	Q14247	97	K	1.72808	0.0120407
CTTN	Q14247	107	K	2.02194	0.00495753
CTTN	Q14247	181	K	2.06637	0.00902129
CTTN	Q14247	144	K	2.03435	0.00469928
CTTN	Q14247	171	K	1.79974	0.0101405
MVP	Q14764	745	K	1.53302	0.0390429
LASP1	Q14847	96	K	2.17375	0.00339345
LASP1	Q14847	50	K	1.7221	0.0233495
LASP1	Q14847	112	K	2.49584	0.00548685
LASP1	Q14847	75	K	2.63239	0.00205337
LASP1	Q14847	128	K	1.88551	0.00168648
LASP1	Q14847	87	K	2.07378	0.0116982
LASP1	Q14847	92	K	2.07879	0.00109813
EIF4H	Q15056	123	K	1.80103	0.00726283
PLEC	Q15149	3027	K	2.06748	0.022183
PLEC	Q15149	1438	K	1.84565	0.0215862
NONO	Q15233	11	K	2.10416	0.0394006
QPRT	Q15274	288	K	1.58211	0.0425632
PCBP1	Q15365	115	K	2.02806	0.00756933
PCBP2	Q15366	115	K	1.97396	0.0120737
MAPRE1	Q15691	174	K	1.84345	0.0109553
MYLK	Q15746	1771	K	2.05153	0.00826898
ZYX	Q15942	272	K	1.69764	0.0152987
CSRP2	Q16527	173	K	1.79767	0.0447292
DPYSL2	Q16555	525	K	1.76603	0.0223673
DPYSL2	Q16555	520	K	1.91146	0.0332571
HDGFL2	Q7Z4V5	554	K	1.81904	0.0220686
ALYREF	Q86V81	81	K	1.78727	0.0215747
GATAD2A	Q86YP4	499	K	1.7938	0.0162146
NUP133	Q8WUM0	135	K	1.80104	0.0221324
H1-10	Q92522	23	K	1.79635	0.00963801
DDX17	Q92841	109	K	1.78489	0.0296731
KHSRP	Q92945	71	K	1.94006	0.0337431
FUBP1	Q96AE4	394	K	1.50231	0.0442798
EFHD2	Q96C19	233	K	1.56534	0.0174904
PDLIM5	Q96HC4	415	K	1.72231	0.029742
PAWR	Q96IZ0	227	K	1.9534	0.00200909
CNN2	Q99439	19	K	1.74493	0.0286721
CNN2	Q99439	234	K	1.97433	0.0111678
PARK7	Q99497	182	K	1.7588	0.00748491
PARK7	Q99497	148	K	1.59141	0.0122869
PARK7	Q99497	130	K	1.58605	0.0148701
NAP1L4	Q99733	146	K	2.11201	0.0104991
ACO2	Q99798	520	K	1.56718	0.0174274
SH3GL1	Q99961	76	K	1.6984	0.0469482
API5	Q9BZZ5	398	K	1.8008	0.0150999
CHMP4B	Q9H444	17	K	2.09495	0.0045329
CHMP4B	Q9H444	14	K	1.91376	0.0120274
NMNAT1	Q9HAN9	128	K	1.63958	0.0331239
EML4	Q9HC35	197	K	1.52253	0.0296073
VTA1	Q9NP79	52	K	1.82165	0.0418531
THUMPD1	Q9NXG2	15	K	1.84479	0.0416671
THUMPD1	Q9NXG2	19	K	1.57483	0.0457108
CWC15	Q9P013	40	K	1.73107	0.0306472
RRBP1	Q9P2E9	691	K	1.79274	0.0292712
RRBP1	Q9P2E9	1159	K	1.50897	0.00361635
RRBP1	Q9P2E9	779	K	1.5038	0.0207945
MBD2	Q9UBB5	185	K	1.92943	0.00433905
TES	Q9UGI8	101	K	1.70519	0.0496162
SEPTIN9	Q9UHD8	62	K	1.62506	0.0262032
DBNL	Q9UJU6	280	K	2.52052	0.00987593
STOML2	Q9UJZ1	221	K	1.57591	0.0178485
RALY	Q9UKM9	13	K	1.98559	0.0253144
CORO1C	Q9ULV4	419	K	1.6844	0.0446113
SSR3	Q9UNL2	103	K	1.78901	0.0224941
SBDS	Q9Y3A5	98	K	1.67923	0.02853
NCOR2	Q9Y618	1578	K	1.58008	0.0147366

## Sheet: Table S5B
Table S5B: 252 proteins were differentially expressed in larger tumors with diameter >5 cm, related to Figure 3
Protein Name	Uniprot Accession ID	Fold change	adjusted P value
IGHV3-72	A0A0B4J1Y9	0.531055	0.017197
DDX39A	O00148	1.56141	0.0244908
MEIS1	O00470	0.633909	0.0264109
FAAH	O00519	1.60919	0.0301105
FBP2	O00757	1.61152	0.0412626
ISLR	O14498	0.364832	0.0371375
HSPB6	O14558	0.315367	0.0101617
APAF1	O14727	1.61746	0.0406758
NRP1	O14786	0.650351	0.0479301
IRF6	O14896	1.51828	0.0412778
GIPC1	O14908	1.61928	0.0064166
HAT1	O14929	1.76513	0.0253326
CLIC2	O15247	0.626476	0.0387736
MAPK13	O15264	1.64694	0.0389778
TLR3	O15455	0.658727	0.030286
CLDN3	O15551	2.30992	0.00270026
SPINT1	O43278	1.95713	0.0188285
HSPA12A	O43301	0.338545	0.0266728
SORBS3	O60504	0.642117	0.0128669
GCAT	O75600	0.37012	0.0139729
POP7	O75817	1.57693	0.0223229
RPP40	O75818	1.84832	0.0494716
CCNK	O75909	1.62279	0.019482
SNCG	O76070	0.431637	0.0387922
TJP3	O95049	1.83626	0.001059
TACC2	O95359	1.88817	0.0151749
DDAH2	O95865	0.663356	0.0328308
RECK	O95980	0.561777	0.0117016
CFD	P00746	0.402414	0.00787848
SERPINA1	P01009	0.625266	0.0449322
GCG	P01275	0.211556	0.0237486
IGHG4	P01861	0.544472	0.0419733
SHBG	P04278	0.567666	0.0193022
CHGB	P05060	0.100118	0.0249454
APOD	P05090	0.37007	0.00632978
LGALS2	P05162	0.37471	0.0250909
KRT18	P05783	0.657433	0.00253221
LCK	P06239	0.657927	0.0471744
H1-0	P07305	0.520383	0.0176248
PRSS2	P07478	0.451749	0.0363268
DCN	P07585	0.284136	0.0290012
SERPINA6	P08185	0.623333	0.0496924
SOD3	P08294	0.336461	0.0041617
MYL3	P08590	0.576575	0.0444239
ANXA4	P09525	0.63056	0.0102627
PDGFRB	P09619	0.577501	0.0228618
--	A6NNC1	0.585664	0.0330736
--	A6NNC1	0.554851	0.0187199
CYP2C8	P10632	0.298791	0.00591779
CYP2D6	P10635	0.431692	0.0243253
CLU	P10909	0.572364	0.0346993
CDK4	P11802	1.50194	0.04149
PCNA	P12004	1.92975	0.00563519
SCG2	P13521	0.397227	0.0448705
VCAN	P13611	0.311204	0.00871974
FOLR2	P14207	0.529365	0.0123072
JUP	P14923	1.55113	0.0297553
CPB1	P15086	0.00196065	0.0472985
EPCAM	P16422	2.17684	0.0201801
CPE	P16870	0.251164	0.0354319
ENG	P17813	0.571878	0.033003
LIG1	P18858	2.18829	0.0484838
OGN	P20774	0.26622	0.0369047
BGN	P21810	0.292683	0.0152757
TGM2	P21980	0.523652	0.0250448
TNXB	P22105	0.47304	0.0178893
GPX3	P22352	0.483172	0.011894
LAMA2	P24043	0.303614	0.0177822
IGFBP5	P24593	0.247769	0.019344
MCM3	P25205	1.88954	0.0210318
AZGP1	P25311	0.617511	0.0450872
DNMT1	P26358	1.88656	0.0477966
HLA-DMB	P28068	0.577889	0.00589573
ACADL	P28330	0.107135	0.0445824
POLD1	P28340	2.01562	0.0115204
PPP2R1B	P30154	1.74578	0.0218132
RRM2	P31350	2.14646	0.0286912
CYP2C19	P33261	0.538381	0.0418825
MCM4	P33991	2.17705	0.0183739
MCM5	P33992	1.80222	0.0308138
MCM7	P33993	2.13072	0.0236721
SDC2	P34741	0.519358	0.0171492
GPC1	P35052	0.343045	0.0047471
PFN2	P35080	0.641232	0.023073
FBN1	P35555	0.564069	0.0412829
FBN2	P35556	1.90535	0.0354168
GGT5	P36269	0.468583	0.00459326
CPOX	P36551	1.52952	0.0405594
SERPINF1	P36955	0.371218	0.011216
COL15A1	P39059	0.508147	0.0222162
FEN1	P39748	1.7348	0.0143828
RFC5	P40937	1.82302	0.00903573
RFC3	P40938	1.54325	0.0305808
ALDH3B1	P43353	0.442194	0.0187644
MAP1B	P46821	0.531629	0.0282639
POLD2	P49005	1.98447	0.0310064
NASP	P49321	1.67756	0.040362
MCM2	P49736	2.18439	0.0136965
GZMK	P49863	0.508242	0.00902541
PAPOLA	P51003	1.56954	0.0217875
LUM	P51884	0.297082	0.0144481
PRELP	P51888	0.1723	0.00959977
MFAP4	P55083	0.448736	0.0418489
FCGRT	P55899	0.627796	0.0355782
RPL31	P62899	0.60174	0.0311407
MRPS11	P82912	1.64158	0.00485643
HMGCS1	Q01581	1.98403	0.0121827
AKAP12	Q02952	0.471115	0.0371643
COL14A1	Q05707	0.331604	0.0265307
FMR1	Q06787	1.67541	0.00900047
FMOD	Q06828	0.468916	0.0142525
ENPEP	Q07075	0.444184	0.0347026
DPT	Q07507	0.200713	0.0306309
LRP1	Q07954	0.658731	0.00565133
MGAT5	Q09328	1.55527	0.0471628
CPSF1	Q10570	1.58307	0.00607902
ACACA	Q13085	1.77995	0.0222186
DSG2	Q14126	1.71418	0.0387453
MCM6	Q14566	2.18002	0.0242828
LTBP2	Q14767	0.361902	0.028067
NAA25	Q14CX7	1.61489	0.00405453
NCAPD2	Q15021	2.01284	0.0273171
PCOLCE	Q15113	0.394948	0.0179227
OASL	Q15646	1.72976	0.0117129
ADIRF	Q15847	0.499569	0.0334151
PRSS8	Q16651	1.50506	0.0312087
RTN1	Q16799	0.450081	0.0149445
RALGAPA2	Q2PPJ7	1.60192	0.0129915
GXYLT1	Q4G148	2.06857	0.0275594
TMEM119	Q4V9L6	0.246301	0.0108238
SH3D19	Q5HYK7	0.631136	0.0321514
NT5DC1	Q5TFE4	1.59721	0.000393619
NAA35	Q5VZE5	1.8398	0.0116978
ANO1	Q5XXA6	0.557458	0.0339103
POLR2M	P0CAP2	0.616487	0.000810765
RALGAPA1	Q6GYQ0	0.629264	0.0168426
DHX57	Q6P158	1.50102	0.0239962
CDC73	Q6P1J9	1.6312	0.0387116
LLGL2	Q6P1M3	2.17604	0.0010703
LETMD1	Q6P1Q0	0.433836	0.00822501
SFXN4	Q6P4A7	1.523	0.0474281
CNNM4	Q6P4Q7	1.97447	0.0095247
MOXD1	Q6UVY6	0.286355	0.00794141
OLFML1	Q6UWY5	0.25658	0.00448055
NPNT	Q6UXI9	0.569813	0.0348046
THSD4	Q6ZMP0	0.357621	0.0143803
ERN2	Q76MJ5	1.94861	0.0205588
FASTKD5	Q7L8L6	1.85151	0.0351903
EFL1	Q7Z2Z2	1.53247	0.0203065
NUFIP2	Q7Z417	1.5027	0.0155651
PODN	Q7Z5L7	0.291061	0.0141533
ABI3BP	Q7Z7G0	0.19538	0.00710497
GALNT7	Q86SF2	2.41397	0.0349259
PBRM1	Q86U86	1.54034	0.0477717
PHLDB1	Q86UU1	0.55783	0.0304943
NR2C2AP	Q86WQ0	1.6481	0.00332561
GCC2	Q8IWJ2	1.56027	0.0497907
GALNT12	Q8IXK2	1.84157	0.0130456
PM20D2	Q8IYS1	1.87837	0.0127858
MICU2	Q8IYU8	1.50571	0.0246905
STAG2	Q8N3U4	1.53611	0.037742
SYNPO	Q8N3V7	0.577502	0.0464162
GALNT4	Q8N4A0	2.04372	0.0277549
TC2N	Q8N9U0	1.58614	0.0124676
AVL9	Q8NBF6	1.70201	0.0119626
GOLM1	Q8NBJ4	1.65455	0.0048125
BOD1L1	Q8NFC6	1.63433	0.0334801
TDRD7	Q8NHU6	0.552698	0.0160248
TRPM4	Q8TD43	1.93052	0.0157935
GPX8	Q8TED1	0.602735	0.0382824
PPIL4	Q8WUA2	1.57121	0.0251446
CEMIP	Q8WUJ3	2.37481	0.0224296
CANT1	Q8WVQ1	1.98382	0.0189788
POF1B	Q8WVV4	1.8837	0.0437936
OIT3	Q8WWZ8	0.511162	0.00352194
AKAP1	Q92667	1.61154	0.00768153
TCEAL3	Q969E4	0.529697	0.0146426
TBRG4	Q969Z0	1.76515	0.0368964
PPP1R14A	Q96A00	0.632583	0.034817
FAM3D	Q96BQ1	2.43469	0.0396686
COA7	Q96BR5	1.58744	0.0468568
MISP3	Q96FF7	1.57544	0.0295563
PERP	Q96FX8	1.62628	0.0258035
PDLIM2	Q96JY6	0.449464	0.00628049
RNF170	Q96K19	0.509951	0.0315862
SLC35E1	Q96K37	1.51006	0.0399083
ZNF512	Q96ME7	0.635893	0.0137051
ARAP1	Q96P48	0.655	0.016889
NUDCD1	Q96RS6	1.65286	0.0428979
SMC6	Q96SB8	1.57062	0.0389985
MTR	Q99707	0.658694	0.0435132
APOL2	Q9BQE5	0.509816	0.0462802
MRPL45	Q9BRJ2	1.55392	0.0410871
LXN	Q9BS40	0.539672	0.0385989
ACAT2	Q9BWD1	1.79998	0.0286929
REPIN1	Q9BWE0	1.98323	0.043239
ASPN	Q9BXN1	0.259618	0.0305625
MRPL4	Q9BYD3	1.67709	0.0206427
PARD6B	Q9BYG5	1.50901	0.0426513
NMES1	Q9C002	2.19061	0.00557317
DDX47	Q9H0S4	1.62789	0.0286844
TMEM245	Q9H330	0.647783	0.0276647
ESF1	Q9H501	2.16992	0.0398324
ESRP2	Q9H6T0	1.52107	0.0114731
DCTPP1	Q9H773	1.88682	0.0297308
QTRT2	Q9H974	1.61524	0.00685462
VPS37B	Q9H9H4	1.67882	0.0144784
CARS2	Q9HA77	1.6457	0.0189665
AS3MT	Q9HBK9	1.60413	0.0325661
CD248	Q9HCU0	0.5318	0.0077416
SSU72	Q9NP77	1.52471	0.00721755
BIRC6	Q9NR09	1.66643	0.00198396
ACSS2	Q9NR19	1.68701	0.0205084
OLFML3	Q9NRN5	0.304951	0.0148886
C1GALT1	Q9NS00	1.73534	0.0421758
CUTC	Q9NTM9	0.607134	0.0191196
ABI2	Q9NYB9	0.593742	0.0399786
CDK12	Q9NYV4	1.99003	0.0369054
TMOD2	Q9NZR1	0.656725	0.0489215
PTGFRN	Q9P2B2	0.639064	0.030181
HEATR5B	Q9P2D3	1.55791	0.013808
GNG12	Q9UBI6	0.66158	0.0174746
MORF4L1	Q9UBU8	1.50412	0.00963186
TJP2	Q9UDY2	1.61808	0.00927866
DAXX	Q9UER7	1.54653	0.00981565
FETUB	Q9UGM5	0.616517	0.0205545
SUSD2	Q9UGT4	0.273805	0.0112434
CHORDC1	Q9UHD1	1.56134	0.00358662
BAIAP2L1	Q9UHR4	2.07618	0.0106017
SAP30BP	Q9UHR5	1.51334	0.0313556
TRMT6	Q9UJA5	2.07113	0.0342242
ANAPC2	Q9UJX6	1.521	0.0186628
RCOR1	Q9UKL0	1.68989	0.00919458
MAN1B1	Q9UKM7	1.50251	0.0265056
MED23	Q9ULK4	1.55931	0.0263175
HECTD1	Q9ULT8	1.54298	0.0409222
MYO5B	Q9ULV0	1.78522	0.0276434
SYNRG	Q9UMZ2	1.69923	0.0162716
SSR3	Q9UNL2	0.615788	0.0255572
DICER1	Q9UPY3	1.70107	0.00391507
SRRM2	Q9UQ35	1.61609	0.0126943
CLEC11A	Q9Y240	0.16452	0.00609976
VSIG4	Q9Y279	0.447284	0.0315555
PLEKHA6	Q9Y2H5	1.74408	0.0101794
PADI2	Q9Y2J8	3.3879	0.0368148
DDX52	Q9Y2R4	1.58362	0.0459657
NOSIP	Q9Y314	1.64695	0.00478702
HDGFL3	Q9Y3E1	0.591748	0.00922383
DOP1B	Q9Y3R5	2.31542	0.0138555
WNK2	Q9Y3S1	1.96735	0.0443825
RNF114	Q9Y508	1.55944	0.0315749
ANGPTL3	Q9Y5C1	0.352473	0.0457353
