# Supplementary material for: Integrated Lactylome Characterization Reveals the Molecular Dynamics of Protein Regulation in Gastrointestinal Cancers
Source: Adv Sci (Weinh). 2024 Jul 17;11(35):2400227. doi: 10.1002/advs.202400227 (PMC11425215; doi:10.1002/advs.202400227)
Supplement: Supplementary file 7 — Supplemental Table 6 [file ADVS-11-2400227-s003.xlsx]

## Sheet: Table S6A
Table S6A: The subtype-specific Kla sites across distinct GI tumors, related to Figure 5. Note1: 718 signatures of Kla sites were identified in distinct GI samples, among which 37 Kla sites differentially expressed across all four cohorts, 27 only identified in liver cancer, 37 in pancreatic cancer, 548 in colorectal cancer and 69 in gastric cancer
Protein Name	Uniprot Accession ID	Protein Position	Amino acid	Type	Fold change (LT/LN)	adjusted P value (LT/LN)	Fold change （PT/PN）	adjusted P value (PT/PN)	Fold change （CT/CN）	adjusted P value (CT/CN)	Fold change （GT/GN）	adjusted P value (GT/GN)
PDLIM1	O00151	246	K	Common	5.565	0.00137679	4.676	0.0032407	7.29	3.36868e-05	5.066	1.62258e-05
LMNA	P02545	420	K	Common	5.114	0.000995799	4.475	0.0137838	5.617	1.07742e-05	4.195	0.000487809
KRT18	P05783	426	K	Common	5.155	0.00602256	5.332	0.0114727	4.339	0.000441177	3.866	0.0007138
NPM1	P06748	150	K	Common	4.01	0.0115888	3.632	0.00444502	4.318	9.44442e-05	2.663	0.0155928
NPM1	P06748	223	K	Common	7.32	0.000191915	3.989	0.00291338	5.207	3.10877e-05	2.977	0.0314362
NPM1	P06748	239	K	Common	4.825	0.000882863	2.773	0.0054472	3.798	0.000213855	2.874	3.4808e-05
HNRNPC	P07910	8	K	Common	5.59	5.54178e-05	3.799	0.0349195	6.496	4.34208e-05	3.329	0.00322721
HMGB1	P09429	90	K	Common	2.351	0.0279687	4.446	0.00500799	5.687	4.14207e-05	4.276	0.000198468
CLTA	P09496	223	K	Common	4.019	0.000584535	2.638	0.00545939	3.193	0.00396822	3.022	0.00346356
CLTB	P09497	204	K	Common	3.625	0.0036827	3.978	0.00254893	3.088	0.0013271	4.456	0.000828259
PRKAR2A	P13861	318	K	Common	4.899	0.00762888	4.035	0.00331335	4.284	0.000322535	2.701	0.0154124
VCL	P18206	219	K	Common	2.803	0.0368105	2.314	0.0104427	3.055	0.000760567	1.753	0.00717288
NCL	P19338	477	K	Common	5.534	0.00274881	5.046	0.00206135	5.804	0.000102928	3.195	0.000612539
NCL	P19338	398	K	Common	3.574	0.00037038	2.977	0.00583284	5.348	0.000517301	2.438	0.0426145
CSRP1	P21291	112	K	Common	4.071	0.0221981	4.852	0.0108432	5.389	2.21398e-06	9.793	0.00145156
CSRP1	P21291	108	K	Common	6.756	0.00243084	7.124	0.00559095	5.901	0.00015861	5.975	0.000193224
RPA1	P27694	88	K	Common	3.205	0.0181357	3.781	0.000537506	5.727	0.000140426	3.924	0.000162371
S100A11	P31949	55	K	Common	2.743	0.0130249	2.863	0.0229371	3.88	9.19719e-05	2.508	0.00396306
TAGLN2	P37802	17	K	Common	3.711	0.00944184	2.543	0.0348317	3.1	6.12066e-05	2.676	0.0020336
NSF	P46459	105	K	Common	3.728	0.0064991	1.762	0.00588943	2.002	0.00346434	1.85	0.0146039
HDGF	P51858	39	K	Common	6.443	0.00312534	6.284	0.000225201	10.291	4.65764e-05	4.536	9.79738e-05
HNRNPF	P52597	224	K	Common	5.266	0.00932776	6.402	0.00105211	7.999	1.96449e-05	5.039	3.14496e-05
ADK	P55263	11	K	Common	9.034	0.000727835	4.976	0.00431191	3.796	0.00162302	3.451	0.00339622
HNRNPK	P61978	405	K	Common	5.319	0.00118551	3.828	0.00412378	6.9	1.83762e-05	4.476	0.00279019
RAN	P62826	134	K	Common	5.585	0.00115046	5.73	0.00400684	6.2	7.58909e-05	3.073	0.00143494
AHNAK	Q09666	884	K	Common	11.377	0.00126417	4.196	0.0495583	8.234	1.10982e-05	4.136	0.00185227
AHNAK	Q09666	2132	K	Common	3.75	0.00702757	2.75	0.0452815	2.485	0.00532676	3.217	0.00745729
CBX3	Q13185	10	K	Common	3.928	0.0370299	3.552	0.0182463	9.02	1.98988e-06	5.662	4.69776e-05
CBX3	Q13185	92	K	Common	6.79	3.10045e-06	5.4	0.000677509	5.422	0.00284812	4.463	0.000434866
DDX39B	Q13838	36	K	Common	5.733	0.001588	4.801	0.00545715	6.048	6.24552e-05	3.936	9.86325e-05
HNRNPD	Q14103	243	K	Common	2.696	0.00456655	3.551	0.00471335	4.854	0.00106613	2.226	0.0146276
CTTN	Q14247	309	K	Common	4.278	0.00453453	2.649	0.00543298	2.364	0.00091665	4.485	4.95387e-06
LASP1	Q14847	96	K	Common	2.803	0.0145084	2.25	0.0148256	3.283	9.46391e-05	3.308	0.000879655
PCBP1	Q15365	115	K	Common	3.704	0.0152157	3.921	0.00305211	5.276	4.52515e-05	3.294	0.000145741
PCBP2	Q15366	115	K	Common	4.106	0.00697797	5.364	0.00522215	5.137	7.13285e-05	3.173	9.04217e-05
ADIRF	Q15847	70	K	Common	2.73	0.00851136	4.479	0.00250874	8.648	1.25468e-05	5.009	0.00078076
NANS	Q9NR45	79	K	Common	2.464	0.0450134	3.629	0.00114213	6.028	2.49008e-05	2.952	0.00436365
BIN1	O00499	164	K	Liver cancer	3.926	0.0105763	1.874	0.0760848	1.699	0.257976	2.097	0.188094
PLIN3	O60664	164	K	Liver cancer	3.037	0.00323812	1.001	0.34878	1.869	0.355225	0.957	0.362653
APCS	P02743	162	K	Liver cancer	5.371	0.00422774	1.256	0.810725	1.351	0.414687	1.497	0.615342
TPM4	P67936	116	K	Liver cancer	2.169	0.0159942	1.215	0.659903	1.013	0.244271	0.851	0.144851
HSP90AA1	P07900	112	K	Liver cancer	2.4	0.0309851	1.719	0.570318	3.456	0.476933	1.349	0.214552
HSP90AA1	P07900	185	K	Liver cancer	2.329	0.000604587	1.497	0.203507	2.003	0.902776	1.527	0.152591
HSPD1	P10809	301	K	Liver cancer	1.985	0.0275849	1.639	0.119676	1.455	0.934399	0.786	0.0560352
PAICS	P22234	11	K	Liver cancer	2.532	0.0052416	1.551	0.179821	1.429	0.942191	1.748	0.0722911
PSMA1	P25786	115	K	Liver cancer	2.343	0.0169768	1.422	0.383112	2.278	0.667046	1.021	0.739364
DDT	P30046	33	K	Liver cancer	0.528	0.00216473	4.524	0.000450965	2.349	0.114251	1.165	0.675331
MYH9	P35579	1404	K	Liver cancer	1.835	0.0249345	1.857	0.557569	2.701	0.250026	1.406	0.295697
MYH10	P35580	1452	K	Liver cancer	3.005	0.0190689	1.5	0.321005	0.721	0.0341412	0.74	0.049648
TAGLN2	P37802	79	K	Liver cancer	2.233	0.0269577	1.424	0.686634	3.516	0.286533	1.177	0.708737
HSPA9	P38646	288	K	Liver cancer	5.065	0.03454	1.269	0.961157	1.142	0.485774	1.351	0.869177
ACAA2	P42765	181	K	Liver cancer	3.608	0.0191992	1.639	0.119676	2.16	0.116115	1.12	0.885886
HNRNPK	P61978	52	K	Liver cancer	0.539	0.00557291	1.411	0.479339	2.862	0.173689	1.065	0.615821
RPS11	P62280	38	K	Liver cancer	0.586	0.0123869	1.757	0.0188022	4.753	0.00369572	1.638	0.141745
SKP1	P63208	155	K	Liver cancer	5.234	0.00213682	1.665	0.888444	1.756	0.0761275	1.762	0.602973
HBA1	P69905	91	K	Liver cancer	19.448	0.0377479	5.167	0.630473	6.038	0.126526	1.702	0.238473
LACTB	P83111	284	K	Liver cancer	3.568	0.0484587	1.225	0.24453	5.863	0.342904	0.85	0.129016
FKBP3	Q00688	89	K	Liver cancer	2.302	0.00170191	1.352	0.40546	1.605	0.15338	2.055	0.145277
SPTBN1	Q01082	2177	K	Liver cancer	4.081	0.0409649	0.712	0.0243475	2.265	0.105008	0.679	0.0175345
RPL6	Q02878	5	K	Liver cancer	1.95	0.0267967	1.677	0.059906	2.144	0.0797138	1.202	0.260047
WRNIP1	Q96S55	464	K	Liver cancer	0.537	0.00526839	1.639	0.119676	2.378	0.0019251	1.077	0.388862
EML4	Q9HC35	197	K	Liver cancer	3.143	0.00416301	2.389	0.492103	2.364	0.0556893	1.154	0.916093
PUF60	Q9UHX1	454	K	Liver cancer	0.61	0.0104645	2.261	0.139533	11.875	1.4047e-05	1.392	0.740837
THRAP3	Q9Y2W1	375	K	Liver cancer	0.558	0.00235967	1.011	0.511491	3.375	0.0118436	1.406	0.956165
ATP5PD	O75947	63	K	Pancreatic cancer	0.955	0.271645	1.828	0.0399522	2.033	0.143937	0.73	0.0243548
SERPINA1	P01009	258	K	Pancreatic cancer	2.681	0.0544021	3.091	0.00673007	2.879	0.0544849	1.89	0.177107
TF	P02787	659	K	Pancreatic cancer	1.751	0.926823	1.815	0.011461	1.656	0.166262	1.374	0.252085
SLC25A5	P05141	105	K	Pancreatic cancer	1.157	0.42294	3.802	0.00235875	1.86	0.273864	0.805	0.066848
SLC25A5	P05141	33	K	Pancreatic cancer	2.479	0.055622	1.657	0.0341661	1.415	0.749123	1.192	0.99243
HMGN2	P05204	31	K	Pancreatic cancer	1.515	0.273314	4.562	0.000230245	1.584	0.444567	1.202	0.260047
HMGN2	P05204	82	K	Pancreatic cancer	1.515	0.273314	4.766	0.00477543	1.349	0.637545	1.202	0.260047
PTMA	P06454	15	K	Pancreatic cancer	1.515	0.273314	5.625	0.000729679	1.083	0.576922	1.202	0.260047
DCN	P07585	97	K	Pancreatic cancer	1.515	0.273314	0.656	0.0280798	2.396	0.0223234	1.041	0.531505
HSP90AB1	P08238	624	K	Pancreatic cancer	1.155	0.785234	1.964	0.0185963	1.783	0.682183	1.439	0.282048
RPSA	P08865	42	K	Pancreatic cancer	1.72	0.180827	1.684	0.00717396	3.849	0.0630468	1.416	0.0523939
TPM1	P09493	213	K	Pancreatic cancer	3.512	0.203903	0.659	0.0195017	3.405	0.0534002	0.908	0.261764
ANXA4	P09525	185	K	Pancreatic cancer	1.963	0.0703099	2.104	0.0464784	1.534	0.365447	1.172	0.977587
DLD	P09622	143	K	Pancreatic cancer	1.267	0.775595	2.523	0.000652503	1.761	0.275582	0.534	0.00123623
H1-4	P10412	52	K	Pancreatic cancer	1.699	0.127983	2.825	0.0360236	3.559	0.605662	1.115	0.532179
HSPA5	P11021	268	K	Pancreatic cancer	2.09	0.224331	1.895	0.049047	1.851	0.301561	1.631	0.163329
HSPA8	P11142	159	K	Pancreatic cancer	0.793	0.0614336	1.631	0.0312939	2.785	0.368651	1.182	0.485379
SLC25A6	P12236	147	K	Pancreatic cancer	1.595	0.255987	2.234	0.0260836	2.772	0.0992346	1.564	0.348939
SLC25A6	P12236	96	K	Pancreatic cancer	1.568	0.395663	2.382	0.00835777	1.821	0.0869708	0.935	0.263871
NCL	P19338	467	K	Pancreatic cancer	4.694	0.190629	0.637	0.0148659	3.218	0.0449862	0.936	0.304815
BGN	P21810	82	K	Pancreatic cancer	1.411	0.993406	0.646	0.00766477	1.587	0.657547	1.254	0.576861
PPIB	P23284	215	K	Pancreatic cancer	1.488	0.956395	1.673	0.01143	2.188	0.212883	1.219	0.438118
CFL1	P23528	121	K	Pancreatic cancer	1.559	0.789665	1.587	0.0482847	3.815	0.186436	1.36	0.356646
PTBP1	P26599	410	K	Pancreatic cancer	1.715	0.48526	0.62	0.0133522	4.773	0.0233916	1.314	0.193634
DDT	P30046	33	K	Pancreatic cancer	0.528	0.00216473	4.524	0.000450965	2.349	0.114251	1.165	0.675331
PDIA3	P30101	366	K	Pancreatic cancer	1.253	0.875099	1.83	0.0149218	3.187	0.0768308	1.391	0.447297
TUFM	P49411	91	K	Pancreatic cancer	0.963	0.330095	2.794	0.0128441	2.111	0.722833	1.114	0.725224
ACADVL	P49748	276	K	Pancreatic cancer	1.863	0.310024	2.262	0.048879	2.003	0.194862	0.891	0.144224
CNN1	P51911	19	K	Pancreatic cancer	1.44	0.6034	0.492	0.000623134	1.629	0.993779	1.558	0.283083
HSPE1	P61604	66	K	Pancreatic cancer	1.529	0.389165	2.232	0.0367212	4.359	0.102657	1.311	0.881574
HBB	P68871	83	K	Pancreatic cancer	2.125	0.502918	3.714	0.0379711	3.5	0.140793	1.192	0.693382
LACTB	P83111	252	K	Pancreatic cancer	1.149	0.401712	0.653	0.0259158	1.169	0.920402	2.048	0.0106429
FKBP3	Q00688	80	K	Pancreatic cancer	3.035	0.0830798	2.772	0.00841415	1.794	0.470692	1.399	0.518604
HDGFL2	Q7Z4V5	554	K	Pancreatic cancer	1.774	0.59478	0.624	0.014609	3.691	0.018808	1.147	0.944254
LRRC59	Q96AG4	73	K	Pancreatic cancer	1.44	0.795529	2.33	0.0258559	1.413	0.540286	1.193	0.57605
RALY	Q9UKM9	4	K	Pancreatic cancer	1.308	0.821383	0.484	0.000920629	8.776	1.91672e-05	2.118	0.892557
THRAP3	Q9Y2W1	346	K	Pancreatic cancer	1.176	0.294787	0.616	0.0134093	4.037	0.00267188	3.256	0.734177
DDX39B	Q13838	334	K	Colorectal cancer	0.79	0.0432249	1.317	0.242112	2.732	0.000995105	1.482	0.421266
PDLIM1	O00151	103	K	Colorectal cancer	4.27	0.393189	1.051	0.439757	10.328	2.50166e-05	0.821	0.094295
PDLIM1	O00151	98	K	Colorectal cancer	1.516	0.348625	1.358	0.853371	10.194	0.000338174	1.491	0.34502
PDCD5	O14737	110	K	Colorectal cancer	2.088	0.49971	1.903	0.0882945	3.798	0.00101262	1.317	0.504127
U2SURP	O15042	80	K	Colorectal cancer	0.84	0.0708726	1.056	0.282114	7.045	8.58318e-05	0.929	0.325647
ARPC1B	O15143	307	K	Colorectal cancer	2.272	0.100768	1.548	0.417218	3.303	0.000599572	0.651	0.0189173
ARPC2	O15144	295	K	Colorectal cancer	1.413	0.568887	2.223	0.151723	3.07	0.000562448	2.697	0.289816
ZBTB7B	O15156	212	K	Colorectal cancer	1.424	0.939713	1.705	0.12974	3.122	4.84071e-05	1.309	0.850056
ARPC5	O15511	67	K	Colorectal cancer	1.86	0.201064	1.162	0.598428	2.619	0.00791493	1.156	0.932321
HNRNPR	O43390	574	K	Colorectal cancer	0.96	0.155833	1.47	0.807372	9.078	4.71815e-05	0.979	0.439429
CHMP2A	O43633	94	K	Colorectal cancer	5.631	0.834409	1.258	0.848371	5.862	0.000174405	1.005	0.302656
ZNF207	O43670	100	K	Colorectal cancer	0.905	0.0965898	1.122	0.7048	4.292	0.00028568	0.669	0.0192665
ACTN4	O43707	437	K	Colorectal cancer	1.362	0.447409	1.639	0.119676	2.692	0.00142331	1.208	0.647587
ACTN4	O43707	214	K	Colorectal cancer	1.38	0.57241	1.639	0.119676	3.396	0.000550093	1.143	0.959194
ACTN4	O43707	632	K	Colorectal cancer	1.551	0.687213	1.489	0.469242	2.518	0.0164774	1.468	0.397603
ENSA	O43768	114	K	Colorectal cancer	1.515	0.273314	1.276	0.711174	11.405	2.98236e-05	1.935	0.136522
ENSA	O43768	80	K	Colorectal cancer	1.515	0.273314	3.222	0.293579	9.273	3.65503e-05	1.483	0.179204
LANCL1	O43813	128	K	Colorectal cancer	2.513	0.0983481	1.802	0.322071	6.948	3.45881e-06	4.071	0.259293
GMFG	O60234	25	K	Colorectal cancer	3.138	0.0701482	2.101	0.262102	2.258	0.00176432	1.402	0.366504
PLIN3	O60664	65	K	Colorectal cancer	1.776	0.259764	1.61	0.29731	3.042	0.00529665	1.13	0.536888
COQ9	O75208	175	K	Colorectal cancer	1.676	0.573379	1.639	0.119676	3.479	0.000771736	1.569	0.254362
FLNA	P21333	120	K	Colorectal cancer	1.515	0.273314	1.178	0.745745	5.602	0.0166641	1.424	0.126527
NCOR1	O75376	1404	K	Colorectal cancer	2.686	0.709514	2.086	0.242343	2.213	0.01423	1.423	0.216869
NCOR1	O75376	1152	K	Colorectal cancer	1.406	0.634365	1.681	0.0889909	7.001	0.000276639	0.919	0.295843
NCOR1	O75376	683	K	Colorectal cancer	1.871	0.683019	1.832	0.120642	3.641	0.00307267	1.37	0.458545
NCOR1	O75376	1412	K	Colorectal cancer	1.105	0.497597	3.151	0.201351	2.08	0.028219	1.176	0.558065
NCOR1	O75376	1518	K	Colorectal cancer	1.01	0.351236	2.89	0.0816259	3.038	8.50327e-05	1.163	0.918968
NCOR1	O75376	1244	K	Colorectal cancer	1.123	0.583069	2.904	0.186666	3.196	0.00017054	1.498	0.0734901
ATP5PD	O75947	117	K	Colorectal cancer	1.037	0.52103	1.582	0.250917	2.913	0.000250227	0.864	0.140477
MTA2	O94776	508	K	Colorectal cancer	1.08	0.844473	0.929	0.168805	7.902	1.09695e-05	1.374	0.129419
MTA2	O94776	533	K	Colorectal cancer	0.943	0.283432	1.474	0.334484	2.218	0.00804903	1.12	0.936274
ZRANB2	O95218	46	K	Colorectal cancer	2.381	0.516928	3.005	0.528254	3.472	0.000371103	1.202	0.260047
ZRANB2	O95218	18	K	Colorectal cancer	1.324	0.287343	1.26	0.348309	4.719	0.00066419	1.459	0.233592
CD2BP2	O95400	26	K	Colorectal cancer	0.591	0.0104915	0.584	0.00673981	4.18	0.0127522	1.022	0.563479
AGR2	O95994	95	K	Colorectal cancer	1.515	0.273314	1.704	0.953211	10.675	2.3661e-06	1.52	0.180769
ADH1B	P00325	249	K	Colorectal cancer	0.809	0.0682876	6.894	0.0748868	5.773	5.68156e-05	1.884	0.114792
ALDH1A1	P00352	419	K	Colorectal cancer	1.736	0.225023	1.826	0.0535971	2.779	0.00183651	1.42	0.0603469
ALDH1A1	P00352	362	K	Colorectal cancer	1.173	0.75736	2.301	0.0560252	2.431	0.0354536	0.901	0.186075
GLUD1	P00367	480	K	Colorectal cancer	2.317	0.696407	1.464	0.154071	3.854	0.0148477	2.361	0.0632835
SOD1	P00441	123	K	Colorectal cancer	0.713	0.058691	1.403	0.998573	4.068	0.00370775	1.289	0.880208
PGK1	P00558	361	K	Colorectal cancer	1.649	0.362628	1.922	0.481421	2.456	0.0217761	1.105	0.626934
PGK1	P00558	353	K	Colorectal cancer	1.433	0.612185	1.578	0.140929	2.894	0.0111729	1.414	0.108758
PGK1	P00558	91	K	Colorectal cancer	2.316	0.070194	1.807	0.0986589	3.658	0.0168059	0.676	0.00998661
HP	P00738	228	K	Colorectal cancer	1.244	0.621835	1.378	0.576418	2.488	0.00717572	1.16	0.908781
HP	P00738	321	K	Colorectal cancer	1.566	0.427661	1.468	0.167372	4.194	0.0351193	1.668	0.140786
HP	P00738	53	K	Colorectal cancer	1.765	0.0549839	0.832	0.111553	3.501	0.0464258	1.426	0.0572475
ASS1	P00966	58	K	Colorectal cancer	2.961	0.140731	1.639	0.119676	2.688	0.00392372	0.771	0.0204097
SERPINA1	P01009	159	K	Colorectal cancer	1.33	0.716902	0.727	0.0172939	3.004	0.0124374	0.683	0.0059627
SERPINA1	P01009	179	K	Colorectal cancer	1.751	0.179749	1.161	0.929295	4.828	0.0388569	1.068	0.733132
C3	P01024	1203	K	Colorectal cancer	1.686	0.187578	1.434	0.439443	3.306	0.0414583	1.104	0.801315
--	P0DOX5	290	K	Colorectal cancer	1.756	0.192499	1.562	0.358207	2.405	0.0106076	0.953	0.277351
--	P0DOX5	416	K	Colorectal cancer	1.559	0.257678	1.624	0.443411	4.227	0.000483938	1.358	0.396007
IGHG2	P01859	205	K	Colorectal cancer	1.406	0.858937	1.237	0.864473	3.446	0.0371132	1.164	0.662858
IGHA1	P01876	275	K	Colorectal cancer	1.466	0.477992	2.3	0.126764	6.511	0.00451085	1.484	0.334922
IGHA1	P01876	258	K	Colorectal cancer	1.676	0.919421	1.347	0.559191	2.948	0.00386914	1.251	0.334949
LMNA	P02545	260	K	Colorectal cancer	1.077	0.877107	0.795	0.0643522	3.11	0.00293446	1.255	0.315074
LMNA	P02545	97	K	Colorectal cancer	0.96	0.300824	1.844	0.206166	2.589	0.0137051	1.183	0.763892
LMNA	P02545	135	K	Colorectal cancer	1.375	0.819649	1.412	0.834455	4.283	0.00167953	1.126	0.641045
LMNA	P02545	201	K	Colorectal cancer	1.589	0.863753	1.406	0.454524	4.436	0.0132174	1.194	0.28472
APOA1	P02647	120	K	Colorectal cancer	1.472	0.389688	1.204	0.637615	4.766	0.00508906	1.063	0.918732
APOA1	P02647	230	K	Colorectal cancer	1.326	0.256089	1.048	0.630398	7.704	0.000850819	1.356	0.943704
APOA1	P02647	157	K	Colorectal cancer	1.46	0.183116	0.954	0.277978	6.173	0.000843764	1.216	0.828926
APOA1	P02647	142	K	Colorectal cancer	1.515	0.273314	2.026	0.315778	3.443	0.00412921	1.075	0.488172
APOA2	P02652	69	K	Colorectal cancer	1.467	0.722804	1.018	0.482156	5.117	0.00557129	1.094	0.668896
APOA2	P02652	62	K	Colorectal cancer	1.151	0.328125	1.756	0.781948	3.641	0.00122323	0.909	0.202008
APOA2	P02652	53	K	Colorectal cancer	1.081	0.717267	2.994	0.0836806	4.941	0.00501644	1.087	0.713692
APOC1	P02654	56	K	Colorectal cancer	1.311	0.17367	1.6	0.124796	2.779	0.00183651	1.283	0.0878771
FGA	P02671	167	K	Colorectal cancer	1.542	0.485077	1.009	0.388063	3.39	0.010371	1.216	0.219214
FGA	P02671	432	K	Colorectal cancer	1.841	0.230708	0.943	0.30003	2.629	0.0454201	1.195	0.417468
FGA	P02671	599	K	Colorectal cancer	4.054	0.283627	0.986	0.434009	2.617	0.0126378	1.457	0.193344
FGA	P02671	581	K	Colorectal cancer	1.515	0.273314	2.387	0.623494	4.271	0.0170558	1.182	0.362518
FGA	P02671	476	K	Colorectal cancer	1.226	0.768403	1.058	0.69867	3.01	0.0490611	1.537	0.40448
GC	P02774	229	K	Colorectal cancer	1.398	0.235359	1.94	0.0841215	3.431	0.00616083	1.883	0.0592263
TF	P02787	683	K	Colorectal cancer	1.64	0.170589	1.39	0.77396	3.304	0.00897327	1.153	0.524954
TF	P02787	453	K	Colorectal cancer	1.138	0.589299	1.069	0.562775	3.099	0.016802	1.245	0.507152
TF	P02787	464	K	Colorectal cancer	1.453	0.793499	1.675	0.121951	3.092	0.00382753	0.987	0.372038
TF	P02787	668	K	Colorectal cancer	1.596	0.329422	1.626	0.216857	3.377	0.0098911	1.675	0.572327
TF	P02787	646	K	Colorectal cancer	1.359	0.495966	1.656	0.458957	3.065	0.00599644	1.099	0.91008
FTL	P02792	59	K	Colorectal cancer	1.477	0.204023	1.604	0.352953	2.779	0.00183651	1.326	0.589213
FTH1	P02794	147	K	Colorectal cancer	0.857	0.132617	1.61	0.239469	2.878	0.000771695	1.067	0.673416
ALDOA	P04075	312	K	Colorectal cancer	1.438	0.541679	1.228	0.774171	6.462	0.0112178	0.815	0.105369
ALDOA	P04075	230	K	Colorectal cancer	3.142	0.782987	3.833	0.262789	2.951	0.00394417	1.707	0.687295
SOD2	P04179	130	K	Colorectal cancer	1.976	0.546849	1.231	0.65932	1.844	0.00641471	1.528	0.563235
GAPDH	P04406	194	K	Colorectal cancer	1.011	0.373785	1.513	0.196744	2.146	0.00268174	1.36	0.382791
HSPB1	P04792	114	K	Colorectal cancer	1.148	0.963978	1.308	0.762322	5.868	0.049705	1.265	0.125885
RPN1	P04843	579	K	Colorectal cancer	1.283	0.590669	0.901	0.190844	2.233	0.00896939	1.073	0.383393
RPN1	P04843	538	K	Colorectal cancer	0.888	0.185741	1.638	0.125714	2.906	0.00866709	1.176	0.369293
ALDH2	P05091	369	K	Colorectal cancer	1.466	0.25287	1.639	0.119676	2.936	0.000307366	1.244	0.445186
ALDH2	P05091	368	K	Colorectal cancer	1.961	0.324001	1.639	0.119676	2.259	0.00952179	1.388	0.157815
SLC25A5	P05141	163	K	Colorectal cancer	1.678	0.229446	1.557	0.22411	2.467	0.00495017	0.665	0.00172121
SLC25A5	P05141	147	K	Colorectal cancer	1.373	0.741742	1.471	0.857395	2.782	0.00174119	1.351	0.0701738
SSB	P05455	360	K	Colorectal cancer	1.665	0.970111	1.999	0.284651	7.341	3.00727e-05	4.306	0.994558
KRT18	P05783	187	K	Colorectal cancer	0.984	0.286441	1.574	0.256095	3.195	0.0316331	1.206	0.534956
GSN	P06396	360	K	Colorectal cancer	1.475	0.363715	1.423	0.7193	2.932	0.00293383	1.184	0.784564
GSN	P06396	548	K	Colorectal cancer	1.523	0.276354	2.574	0.0802883	3.747	0.0469675	2.03	0.220909
ATP5F1B	P06576	522	K	Colorectal cancer	1.473	0.874038	1.118	0.853872	1.778	0.039705	0.64	0.00516274
ATP5F1B	P06576	124	K	Colorectal cancer	1.738	0.520587	2.045	0.169307	4.112	0.0256044	11.468	0.0932022
ATP5F1B	P06576	426	K	Colorectal cancer	1.66	0.397442	2.086	0.0598119	3.14	0.00275095	1.192	0.403399
ENO1	P06733	335	K	Colorectal cancer	1.809	0.229735	1.557	0.380812	3.599	0.00321661	1.009	0.437708
ENO1	P06733	228	K	Colorectal cancer	2.048	0.130497	1.517	0.482412	2.983	0.00129746	0.878	0.169098
ENO1	P06733	89	K	Colorectal cancer	1.649	0.096364	1.607	0.16863	3.245	0.000223645	1.242	0.813691
NPM1	P06748	257	K	Colorectal cancer	2.299	0.0729323	1.924	0.135186	3.69	0.0151102	0.964	0.218038
NPM1	P06748	248	K	Colorectal cancer	1.57	0.795374	2.294	0.107984	2.871	0.00572999	1.145	0.912866
TPM3	P06753	169	K	Colorectal cancer	1.581	0.578845	2.114	0.152737	3.132	0.00106893	2.225	0.230204
FABP1	P07148	31	K	Colorectal cancer	0.887	0.153615	1.639	0.119676	4.179	0.00127284	1.117	0.888435
FABP1	P07148	46	K	Colorectal cancer	0.725	0.0275665	1.639	0.119676	4.964	0.00187902	1.202	0.260047
FABP1	P07148	49	K	Colorectal cancer	1.135	0.596345	1.639	0.119676	9.099	0.0224982	1.202	0.260047
P4HB	P07237	65	K	Colorectal cancer	1.323	0.962472	1.816	0.103721	2.796	0.0013359	1.172	0.441011
P4HB	P07237	130	K	Colorectal cancer	1.395	0.622547	1.961	0.0591377	3.377	0.00373891	1.068	0.678769
P4HB	P07237	308	K	Colorectal cancer	1.821	0.764347	1.323	0.622209	3.334	0.00179308	0.86	0.102996
P4HB	P07237	31	K	Colorectal cancer	1.288	0.478591	1.042	0.492046	3.667	0.011556	1.192	0.580602
P4HB	P07237	328	K	Colorectal cancer	1.265	0.68694	3.032	0.176941	3.115	0.0267031	1.115	0.712731
P4HB	P07237	71	K	Colorectal cancer	1.475	0.923491	2.214	0.550141	3.14	5.33793e-05	1.207	0.617531
P4HB	P07237	276	K	Colorectal cancer	1.27	0.877681	1.581	0.465925	2.958	0.00160414	1.079	0.96341
P4HB	P07237	385	K	Colorectal cancer	1.198	0.90211	1.49	0.431997	3.962	0.0179459	1.056	0.918138
P4HB	P07237	114	K	Colorectal cancer	1.205	0.721395	2.615	0.195751	2.683	0.00169244	1.387	0.47005
P4HB	P07237	375	K	Colorectal cancer	1.67	0.596041	1.778	0.0752593	3.898	0.00187113	1.693	0.195462
P4HB	P07237	271	K	Colorectal cancer	1.307	0.765396	2.237	0.107341	3.246	0.00419104	1.076	0.932944
H1-0	P07305	82	K	Colorectal cancer	1.599	0.268111	1.536	0.522031	3.078	0.033271	1.483	0.246213
CTSD	P07339	127	K	Colorectal cancer	1.151	0.942599	1.53	0.14913	2.822	0.010523	0.984	0.46512
ANXA2	P07355	204	K	Colorectal cancer	1.188	0.757214	1.5	0.372546	4.5	0.0144067	1.506	0.683788
ANXA2	P07355	152	K	Colorectal cancer	3.337	0.0507784	1.029	0.350213	2.357	0.0106521	1.689	0.2292
ANXA2	P07355	169	K	Colorectal cancer	0.957	0.368575	1.739	0.24651	2.16	0.0330309	1.438	0.266036
ANXA2	P07355	176	K	Colorectal cancer	1.478	0.352757	1.709	0.22668	3.02	0.00338066	1.205	0.792147
ANXA2	P07355	302	K	Colorectal cancer	1.371	0.148931	1.861	0.0698587	1.92	0.00752893	1.864	0.10109
ANXA2	P07355	115	K	Colorectal cancer	1.025	0.383992	0.96	0.141413	3.711	0.000302373	1.404	0.0917656
DCN	P07585	119	K	Colorectal cancer	1.515	0.273314	0.908	0.180837	3.48	0.0469532	1.137	0.728543
DCN	P07585	130	K	Colorectal cancer	1.515	0.273314	1.404	0.42681	5.365	0.000310162	1.022	0.74549
DCN	P07585	97	K	Colorectal cancer	1.515	0.273314	0.656	0.0280798	2.396	0.0223234	1.041	0.531505
HSP90AA1	P07900	632	K	Colorectal cancer	1.204	0.748861	1.659	0.257666	3.293	0.00806158	1.063	0.436416
HSP90AA1	P07900	446	K	Colorectal cancer	1.648	0.341829	2.518	0.0896694	2.77	0.0345709	1.248	0.425681
HNRNPC	P07910	223	K	Colorectal cancer	2.844	0.492368	1.129	0.751714	8.965	5.80405e-05	1.037	0.668614
HNRNPC	P07910	42	K	Colorectal cancer	1.233	0.979763	1.169	0.979053	3.177	0.0401133	1.324	0.31883
FH	P07954	221	K	Colorectal cancer	1.575	0.413753	1.639	0.119676	2.763	0.000477521	0.947	0.314213
COL1A2	P08123	1064	K	Colorectal cancer	1.343	0.262803	0.821	0.115796	0.662	0.037257	0.737	0.0902952
ANXA6	P08133	478	K	Colorectal cancer	1.282	0.635053	1.639	0.119676	2.849	0.00077096	1.297	0.391865
ANXA6	P08133	265	K	Colorectal cancer	1.677	0.544187	1.417	0.291643	2.246	0.0161165	1.294	0.385141
ANXA6	P08133	620	K	Colorectal cancer	1.221	0.523667	1.688	0.0843785	2.95	0.000846688	1.175	0.938443
ANXA6	P08133	446	K	Colorectal cancer	2.26	0.249204	1.526	0.267122	2.245	0.0413476	1.016	0.30395
ANXA6	P08133	579	K	Colorectal cancer	1.116	0.962353	1.639	0.119676	2.707	0.0005128	1.309	0.929269
ANXA6	P08133	613	K	Colorectal cancer	0.904	0.207382	1.077	0.722823	0.435	6.58175e-05	0.758	0.0446741
HSP90B1	P14625	114	K	Colorectal cancer	1.727	0.7133	1.334	0.711055	4.319	0.0165175	1.301	0.636165
SNRPB2	P08579	111	K	Colorectal cancer	1.386	0.516948	0.904	0.144791	5.571	0.00043549	2.228	0.991218
VIM	P08670	439	K	Colorectal cancer	1.515	0.273314	3.461	0.117756	4.483	0.000914693	1.703	0.185573
VIM	P08670	223	K	Colorectal cancer	1.919	0.0517616	1.746	0.338692	2.664	0.00102709	1.104	0.453041
VIM	P08670	235	K	Colorectal cancer	1.473	0.256146	1.943	0.222112	4.348	0.000553727	1.472	0.183321
VIM	P08670	373	K	Colorectal cancer	1.515	0.273314	2.578	0.428715	3.79	0.025307	2.051	0.262462
VIM	P08670	292	K	Colorectal cancer	1.46	0.457624	1.313	0.420879	4.916	0.0253472	1.283	0.503744
VIM	P08670	168	K	Colorectal cancer	1.165	0.935063	1.354	0.992802	8.071	0.0200578	1.231	0.383071
ANXA5	P08758	101	K	Colorectal cancer	1.571	0.585687	1.639	0.119676	2.434	0.0300803	1.525	0.52415
ANXA5	P08758	97	K	Colorectal cancer	1.583	0.188059	1.793	0.193696	3.975	0.0399775	1.563	0.472773
ANXA5	P08758	76	K	Colorectal cancer	1.09	0.662635	0.998	0.298312	2.779	0.00183651	1.111	0.987277
SNRPA	P09012	122	K	Colorectal cancer	0.976	0.0919474	1.639	0.119676	2.965	0.0321325	2.956	0.652382
VIL1	P09327	369	K	Colorectal cancer	1.177	0.423615	1.37	0.495512	6.655	0.00018581	0.538	0.00806936
VIL1	P09327	360	K	Colorectal cancer	1.223	0.711199	1.416	0.259066	6.53	0.000385304	0.471	0.00479482
HMGB1	P09429	12	K	Colorectal cancer	1.161	0.414057	3.163	0.853224	17.672	0.000176407	1.202	0.260047
HMGB1	P09429	43	K	Colorectal cancer	1.092	0.643394	0.874	0.066654	9.961	1.32787e-05	1.084	0.994281
HMGB1	P09429	114	K	Colorectal cancer	1.329	0.592702	0.915	0.186513	6.066	0.000522028	0.935	0.309451
TPM1	P09493	152	K	Colorectal cancer	1.48	0.707516	1.127	0.659425	3.038	0.000512446	1.103	0.510738
ANXA4	P09525	218	K	Colorectal cancer	1.438	0.21114	1.401	0.861083	3.316	0.00830502	1.42	0.389405
ANXA4	P09525	246	K	Colorectal cancer	0.917	0.269943	1.564	0.424107	2.552	0.0165406	1.182	0.793937
ANXA4	P09525	184	K	Colorectal cancer	1.665	0.285701	1.313	0.62842	3.193	0.00267527	1.237	0.497347
SNRPA1	P09661	172	K	Colorectal cancer	1.447	0.181097	3.518	0.082257	6.763	8.08672e-05	1.396	0.964186
SNRPA1	P09661	179	K	Colorectal cancer	0.913	0.151557	1.674	0.628278	9.026	4.55018e-05	3.595	0.853522
SNRPA1	P09661	191	K	Colorectal cancer	0.725	0.0198532	1.828	0.945479	6.731	0.000137094	0.746	0.0354879
PARP1	P09874	518	K	Colorectal cancer	1.042	0.283855	2.353	0.862801	2.931	0.0297496	1.464	0.246698
PARP1	P09874	105	K	Colorectal cancer	1.348	0.814698	1.519	0.91916	9.35	0.000189526	1.203	0.257422
HSPA1B	P0DMV9	507	K	Colorectal cancer	1.253	0.383572	0.972	0.27613	4.382	0.0113075	1.622	0.558989
HSPA1B	P0DMV9	77	K	Colorectal cancer	1.253	0.852239	1.472	0.215752	2.608	0.032784	1.385	0.103384
HSPA1B	P0DMV9	328	K	Colorectal cancer	1.224	0.789045	1.416	0.451876	3.434	0.00038969	1.36	0.579249
HSPA1B	P0DMV9	526	K	Colorectal cancer	1.352	0.267348	0.894	0.198203	3.599	0.0264296	1.177	0.679934
HSPA1B	P0DMV9	71	K	Colorectal cancer	1.346	0.561903	0.907	0.224483	9.684	0.0427455	1.11	0.742318
CALM3	P0DP25	78	K	Colorectal cancer	1.336	0.859556	1.078	0.476731	5.092	0.0106676	1.41	0.594565
CALM3	P0DP25	95	K	Colorectal cancer	2.348	0.101561	1.306	0.824076	2.824	0.0019516	1.459	0.331426
H1-4	P10412	97	K	Colorectal cancer	1.452	0.458593	2.327	0.0691156	2.923	0.0376825	1.917	0.586337
HSPD1	P10809	364	K	Colorectal cancer	1.422	0.346938	1.639	0.119676	2.779	0.00183651	0.891	0.135686
HSPA5	P11021	213	K	Colorectal cancer	1.926	0.577436	1.297	0.904965	2.779	0.00183651	1.62	0.509066
HSPA5	P11021	579	K	Colorectal cancer	3.197	0.176693	1.634	0.142718	2.781	0.00488492	1.17	0.449517
HSPA5	P11021	96	K	Colorectal cancer	2.165	0.446387	3.83	0.0632698	3.601	0.0297404	1.106	0.980383
HSPA5	P11021	446	K	Colorectal cancer	1.534	0.243979	1.866	0.249123	2.649	0.00709965	1.406	0.587707
HSPA8	P11142	507	K	Colorectal cancer	2.435	0.231353	1.213	0.692112	4.153	0.0133035	1.171	0.79487
HSPA8	P11142	319	K	Colorectal cancer	1.684	0.142925	1.326	0.198303	3.414	0.0247868	1.329	0.353332
HSPA8	P11142	328	K	Colorectal cancer	1.929	0.168899	1.37	0.123098	3.643	0.0128212	1.4	0.31669
HSPA8	P11142	128	K	Colorectal cancer	1.199	0.802547	1.398	0.319802	2.784	0.00127155	1.546	0.229522
HSPA8	P11142	102	K	Colorectal cancer	0.817	0.0940065	1.563	0.0852897	2.685	0.00467536	1.133	0.765476
COL6A1	P12109	135	K	Colorectal cancer	1.515	0.273314	1.365	0.596087	1.828	0.0332834	0.711	0.0262713
COL6A1	P12109	125	K	Colorectal cancer	1.515	0.273314	1.787	0.0618508	3.909	0.00575747	1.012	0.535475
COL6A3	P12111	1720	K	Colorectal cancer	1.515	0.273314	1.965	0.139749	3.351	0.0315746	0.854	0.0957339
COL6A3	P12111	2510	K	Colorectal cancer	1.839	0.0587762	1.152	0.66396	5.842	0.0343839	0.843	0.137481
COL6A3	P12111	573	K	Colorectal cancer	1.515	0.273314	2.73	0.263194	5.329	0.0163361	1.183	0.706692
TPR	P12270	1648	K	Colorectal cancer	0.593	0.00943989	1.061	0.957384	2.972	0.0382581	0.581	0.00775813
XRCC6	P12956	553	K	Colorectal cancer	1.441	0.963472	1.025	0.582673	7.502	0.000544236	1.447	0.178291
XRCC6	P12956	317	K	Colorectal cancer	1.191	0.546389	1.157	0.893381	2.925	0.00975076	1.644	0.354152
XRCC5	P13010	565	K	Colorectal cancer	1.437	0.762686	1.237	0.691266	7.96	0.000229387	2.047	0.520587
EEF2	P13639	275	K	Colorectal cancer	1.129	0.683092	1.696	0.148087	2.974	0.00267377	1.672	0.063016
PDIA4	P13667	637	K	Colorectal cancer	1.629	0.726119	1.596	0.202907	3.037	0.00251698	1.149	0.767063
PDIA4	P13667	576	K	Colorectal cancer	1.252	0.406674	1.614	0.208129	2.826	0.00116417	1.274	0.771528
PDIA4	P13667	145	K	Colorectal cancer	1.295	0.86817	2.269	0.0510667	3.263	0.00671351	1.293	0.568602
MIF	P14174	78	K	Colorectal cancer	1.027	0.191739	2.192	0.241079	2.957	0.0010855	0.961	0.419461
PRKCSH	P14314	158	K	Colorectal cancer	1.321	0.657544	1.641	0.123002	2.661	0.000471889	1.187	0.705222
PRKCSH	P14314	376	K	Colorectal cancer	1.446	0.575199	1.567	0.398443	2.795	0.0132502	1.11	0.808411
HCLS1	P14317	133	K	Colorectal cancer	2.913	0.303625	1.404	0.231225	2.178	0.00846236	1.124	0.996135
HCLS1	P14317	202	K	Colorectal cancer	2.366	0.114605	1.62	0.330189	3.78	0.00236765	1.155	0.36852
PKM	P14618	270	K	Colorectal cancer	1.333	0.956672	0.694	0.0100846	4.149	0.0251159	1.409	0.115011
PKM	P14618	247	K	Colorectal cancer	1.28	0.791557	1.47	0.531702	8.184	0.0314752	1.31	0.620868
HSP90B1	P14625	633	K	Colorectal cancer	1.409	0.31532	2.213	0.0707363	2.843	0.00341908	1.199	0.750103
HSP90B1	P14625	603	K	Colorectal cancer	1.421	0.544453	1.615	0.161021	2.948	0.0176552	1.057	0.940778
HSP90B1	P14625	593	K	Colorectal cancer	1.665	0.128386	1.381	0.563969	3.45	0.00932633	1.224	0.689105
HSP90B1	P14625	404	K	Colorectal cancer	1.564	0.236772	1.623	0.262097	3.323	0.00511904	1.211	0.761856
HSP90B1	P14625	663	K	Colorectal cancer	1.176	0.455961	1.211	0.902361	3.745	0.0116809	1.279	0.649399
HSP90B1	P14625	467	K	Colorectal cancer	1.831	0.190731	1.896	0.0826675	2.824	0.00149607	1.225	0.510727
HNRNPL	P14866	62	K	Colorectal cancer	0.855	0.0615106	1.464	0.640471	5.377	0.00210661	3.006	0.997519
EZR	P15311	344	K	Colorectal cancer	1.345	0.428754	1.351	0.305928	2.963	0.0011331	1.202	0.54217
MSN	P26038	262	K	Colorectal cancer	1.522	0.742072	2.06	0.0841024	2.379	0.0337708	1.325	0.724641
MSN	P26038	253	K	Colorectal cancer	1.783	0.178772	1.563	0.113122	2.759	0.00131039	0.852	0.0934738
NME2	P22392	12	K	Colorectal cancer	1.132	0.662116	1.681	0.162767	2.641	0.0455317	1.086	0.947674
H2AX	P16104	120	K	Colorectal cancer	7.534	0.149319	3.548	0.326083	3.023	0.00439875	1.445	0.275017
H2AX	P16104	128	K	Colorectal cancer	10.861	0.15007	3.39	0.0853384	3.401	0.000677631	2.469	0.0514276
CBR1	P16152	239	K	Colorectal cancer	1.951	0.114963	1.752	0.0788519	3.54	0.00162015	1.652	0.500002
CREB1	P16220	122	K	Colorectal cancer	2.784	0.233142	3.812	0.677605	10.34	4.44629e-05	0.579	0.00783148
STMN1	P16949	119	K	Colorectal cancer	1.47	0.119271	1.122	0.637746	5.576	0.00025551	1.185	0.207494
DES	P17661	125	K	Colorectal cancer	1.515	0.273314	6.968	0.524406	12.747	1.84519e-05	1.66	0.431495
DES	P17661	378	K	Colorectal cancer	1.515	0.273314	1.639	0.119676	14.971	6.89326e-06	1.07	0.816629
DES	P17661	241	K	Colorectal cancer	1.515	0.273314	1.639	0.119676	8.34	2.34429e-05	1.162	0.763059
DES	P17661	299	K	Colorectal cancer	1.515	0.273314	1.639	0.119676	12.374	4.16209e-05	1.26	0.493432
PFKL	P17858	677	K	Colorectal cancer	2.983	0.228354	1.57	0.979061	5.187	0.00523985	1.769	0.18352
RPL35A	P18077	45	K	Colorectal cancer	1.515	0.273314	3.633	0.0645856	2.779	0.00183651	1.647	0.451686
RPL7	P18124	77	K	Colorectal cancer	1.049	0.325619	1.375	0.458817	3.297	0.0308542	1.169	0.522334
VCL	P18206	646	K	Colorectal cancer	1.515	0.273314	1.607	0.721405	6.228	0.00387364	1.497	0.147406
VCL	P18206	1070	K	Colorectal cancer	1.647	0.160339	1.493	0.408051	4.765	0.000208124	1.247	0.161794
PGAM1	P18669	106	K	Colorectal cancer	1.125	0.723758	1.563	0.185041	2.435	0.00172311	1.397	0.332663
XRCC1	P18887	169	K	Colorectal cancer	0.758	0.0247115	2.416	0.419463	3.976	0.00145495	0.658	0.0329435
NCL	P19338	96	K	Colorectal cancer	1.706	0.900899	1.666	0.857325	6.628	0.00017373	1.06	0.596044
NCL	P19338	125	K	Colorectal cancer	2.028	0.975525	4.802	0.334022	7.262	6.05208e-05	0.911	0.23796
NCL	P19338	545	K	Colorectal cancer	1.616	0.161451	1.516	0.211655	2.398	0.00379091	0.941	0.282978
NCL	P19338	79	K	Colorectal cancer	1.085	0.0981992	2.301	0.144186	7.839	4.95569e-05	0.987	0.339595
NCL	P19338	467	K	Colorectal cancer	4.694	0.190629	0.637	0.0148659	3.218	0.0449862	0.936	0.304815
BTF3L4	Q96K17	8	K	Colorectal cancer	1.56	0.964354	1.73	0.266286	3.481	0.000979356	1.236	0.232053
CSRP1	P21291	173	K	Colorectal cancer	1.494	0.352736	1.25	0.978415	3.468	0.000135483	1.499	0.30428
CSRP1	P21291	137	K	Colorectal cancer	1.515	0.273314	1.574	0.100877	5.398	0.00468758	0.818	0.0976729
FLNA	P21333	2623	K	Colorectal cancer	1.515	0.273314	0.831	0.0849369	3.706	0.00557235	1.148	0.901312
FLNA	P21333	508	K	Colorectal cancer	1.515	0.273314	1.56	0.458901	3.995	0.0274924	1.25	0.319463
FLNA	P21333	2024	K	Colorectal cancer	1.433	0.582653	1.69	0.244248	4.473	0.0133613	1.282	0.420728
FLNA	P21333	2569	K	Colorectal cancer	1.515	0.273314	1.741	0.1195	3.772	0.0038964	1.396	0.595194
FLNA	P21333	700	K	Colorectal cancer	1.442	0.519882	1.021	0.475167	2.098	0.00248151	1.573	0.0888636
FLNA	P21333	781	K	Colorectal cancer	1.515	0.273314	2.478	0.502527	3.04	0.00147578	1.639	0.0531585
NME2	P22392	124	K	Colorectal cancer	1.129	0.57844	1.691	0.113881	2.56	0.0354315	1.151	0.957242
HNRNPA2B1	P22626	104	K	Colorectal cancer	1.663	0.202803	1.118	0.732629	7.694	0.0280004	1.359	0.159035
SFPQ	P23246	703	K	Colorectal cancer	5.218	0.592217	2.371	0.390675	8.011	0.000335882	0.596	0.016513
PPIB	P23284	209	K	Colorectal cancer	2.187	0.20943	1.313	0.59829	3.849	0.00269641	1.694	0.440738
PPIB	P23284	165	K	Colorectal cancer	1.278	0.888558	1.163	0.696866	3.988	0.0178603	1.078	0.965435
PPIB	P23284	98	K	Colorectal cancer	1.382	0.923016	1.787	0.278293	3.526	0.00029174	1.801	0.390613
RPS3	P23396	10	K	Colorectal cancer	1.586	0.222986	1.552	0.104077	3.445	0.00948502	1.686	0.109836
RPS3	P23396	62	K	Colorectal cancer	1.515	0.273314	1.301	0.38377	4.038	0.0360522	1.439	0.2656
RPS3	P23396	108	K	Colorectal cancer	1.46	0.456536	1.719	0.272878	3.846	0.0068355	1.463	0.0898931
CFL1	P23528	44	K	Colorectal cancer	1.507	0.563526	1.834	0.173503	1.962	0.01933	1.387	0.311399
CFL1	P23528	144	K	Colorectal cancer	1.232	0.241327	1.125	0.766145	2.639	0.0305657	0.701	0.0105672
CFL1	P23528	34	K	Colorectal cancer	2.243	0.109061	1.444	0.5223	5.126	0.0342693	1.675	0.202285
CFL1	P23528	30	K	Colorectal cancer	1.573	0.218421	1.639	0.119676	4.768	0.030335	1.641	0.13558
CFL1	P23528	92	K	Colorectal cancer	1.492	0.745592	1.234	0.909372	3.535	0.0477692	1.316	0.269438
ATP5PB	P24539	131	K	Colorectal cancer	3.35	0.32975	1.619	0.1315	2.654	0.00158686	0.994	0.422956
ATP5PB	P24539	162	K	Colorectal cancer	1.933	0.325101	1.837	0.116659	2.73	0.00230567	1.187	0.982936
RPS12	P25398	102	K	Colorectal cancer	1.169	0.780318	1.536	0.379382	3.512	0.000270457	2.087	0.130002
ATP5F1A	P25705	539	K	Colorectal cancer	1.676	0.423257	1.065	0.60467	4.677	0.0120175	1.055	0.485601
ATP5F1A	P25705	126	K	Colorectal cancer	1.518	0.328831	1.639	0.119676	2.856	0.00118828	0.668	0.0138201
PSMA3	P25788	206	K	Colorectal cancer	1.138	0.545736	1.508	0.281226	2.513	0.00523242	0.931	0.285421
PSMA3	P25788	57	K	Colorectal cancer	1.423	0.61676	1.362	0.387945	2.959	0.00052342	1.636	0.0711709
PSMA4	P25789	210	K	Colorectal cancer	1.578	0.147178	1.639	0.119676	3.052	0.0137767	1.687	0.302958
MSN	P26038	344	K	Colorectal cancer	1.495	0.288622	1.302	0.785633	2.649	0.00102175	1.192	0.543581
MSN	P26038	523	K	Colorectal cancer	1.668	0.158316	1.47	0.23695	2.699	0.0185089	1.026	0.444496
MSN	P26038	162	K	Colorectal cancer	1.972	0.0744913	1.832	0.0778268	3.207	0.00130749	1.617	0.115577
PTBP1	P26599	410	K	Colorectal cancer	1.715	0.48526	0.62	0.0133522	4.773	0.0233916	1.314	0.193634
VARS1	P26640	246	K	Colorectal cancer	1.265	0.569721	1.327	0.921978	3.851	0.0032813	1.048	0.893466
EEF1G	P26641	434	K	Colorectal cancer	1.218	0.727925	1.49	0.539053	4.37	0.00153754	0.999	0.536587
EEF1G	P26641	277	K	Colorectal cancer	1.012	0.322258	1.393	0.480228	2.237	0.0378358	1.515	0.108684
YWHAQ	P27348	9	K	Colorectal cancer	1.768	0.157495	1.522	0.0594355	2.664	0.0015178	1.488	0.0983977
RPA1	P27694	163	K	Colorectal cancer	1.193	0.7804	1.517	0.80766	7.39	6.25776e-06	1.831	0.428533
RPA1	P27694	167	K	Colorectal cancer	0.789	0.0577735	1.291	0.417479	5.018	0.000209248	2.17	0.506278
CALR	P27797	64	K	Colorectal cancer	1.631	0.251312	1.639	0.119676	2.728	0.00759288	1.234	0.282844
CALR	P27797	159	K	Colorectal cancer	1.245	0.755377	1.208	0.536143	3.297	0.0431001	1.2	0.428057
CALR	P27797	48	K	Colorectal cancer	1.674	0.302027	1.441	0.89521	3.478	0.0242564	1.249	0.473652
MAP4	P27816	1060	K	Colorectal cancer	2.011	0.515562	1.804	0.541909	3.398	0.000872945	1.136	0.462547
MAP4	P27816	852	K	Colorectal cancer	1.341	0.488512	2.006	0.160575	2.703	0.00922796	1.202	0.260047
CANX	P27824	127	K	Colorectal cancer	2.409	0.0564363	1.635	0.106946	2.963	0.0007311	0.813	0.105114
LAP3	P28838	455	K	Colorectal cancer	1.492	0.0283432	1.717	0.434524	6.616	0.00713671	2.276	0.585976
PML	P29590	476	K	Colorectal cancer	0.909	0.25548	0.946	0.167662	3.365	0.0221066	0.655	0.010841
PRDX6	P30041	144	K	Colorectal cancer	1.629	0.992696	1.636	0.179581	2.558	0.00770811	2.364	0.287614
PRDX6	P30041	141	K	Colorectal cancer	1.353	0.693952	1.606	0.735724	3.185	0.00210971	1.084	0.876549
PDIA3	P30101	425	K	Colorectal cancer	1.261	0.87979	1.498	0.42089	3.363	0.0123754	1.242	0.447315
PDIA3	P30101	226	K	Colorectal cancer	1.875	0.250185	1.529	0.492452	2.788	0.0464974	1.463	0.379016
PDIA3	P30101	289	K	Colorectal cancer	1.094	0.790579	2.268	0.182109	4.113	0.0400346	1.294	0.363096
PDIA3	P30101	130	K	Colorectal cancer	1.361	0.880259	1.108	0.772408	3.721	0.0127107	1.251	0.574027
GDI2	P50395	210	K	Colorectal cancer	1.555	0.239461	1.782	0.0862355	3.409	0.000929655	1.359	0.237265
YWHAZ	P63104	122	K	Colorectal cancer	1.339	0.41655	1.445	0.389654	3.387	0.000102501	1.28	0.679142
S100A11	P31949	3	K	Colorectal cancer	1.189	0.596483	0.725	0.0235819	2.395	0.0217998	1.441	0.51698
S100A11	P31949	27	K	Colorectal cancer	1.688	0.0966219	1.86	0.672324	5.602	0.0290346	1.514	0.0655181
PRDX2	P32119	26	K	Colorectal cancer	1.096	0.547793	0.938	0.30322	4.8	0.0469729	0.804	0.128568
GBP1	P32455	215	K	Colorectal cancer	2.407	0.68258	0.881	0.172399	3.584	0.000405887	0.979	0.0700802
LSP1	P33241	327	K	Colorectal cancer	2.123	0.0809113	2.392	0.419145	2.987	0.00385756	1.237	0.607291
LSP1	P33241	319	K	Colorectal cancer	1.536	0.260283	2.281	0.265069	3.353	0.000349844	1.294	0.549704
PHB	P35232	202	K	Colorectal cancer	1.394	0.945985	1.639	0.119676	1.896	0.0103593	1.592	0.128199
RPL22	P35268	80	K	Colorectal cancer	1.61	0.262219	3.042	0.0887144	3.259	0.0171877	1.104	0.683077
GTF2F1	P35269	407	K	Colorectal cancer	0.833	0.0657939	0.759	0.0477974	3.106	0.0072651	0.793	0.129981
MYH9	P35579	1219	K	Colorectal cancer	1.493	0.324085	1.571	0.388207	2.605	0.00133154	1.179	0.668446
MYH9	P35579	1525	K	Colorectal cancer	1.468	0.356818	1.618	0.177437	2.386	0.000841491	1.765	0.0752964
MYH9	P35579	1669	K	Colorectal cancer	1.515	0.273314	1.604	0.293334	2.657	0.000840121	1.484	0.0150174
MYH9	P35579	1173	K	Colorectal cancer	1.515	0.273314	1.247	0.725856	2.78	0.0043802	1.426	0.0942412
MYH9	P35579	1724	K	Colorectal cancer	1.515	0.273314	1.25	0.92471	2.96	0.00446368	1.182	0.603302
MYH9	P35579	1240	K	Colorectal cancer	1.744	0.295789	1.016	0.396594	2.656	0.00117739	1.353	0.547508
MYH9	P35579	1802	K	Colorectal cancer	1.715	0.264653	1.902	0.471718	2.893	0.0128304	1.534	0.10601
MYH9	P35579	1862	K	Colorectal cancer	1.515	0.273314	1.336	0.66401	2.877	0.00258941	1.4	0.522487
MYH10	P35580	620	K	Colorectal cancer	1.515	0.273314	1.281	0.292972	0.274	7.7096e-05	0.753	0.0464823
MYH11	P35749	767	K	Colorectal cancer	1.515	0.273314	3.381	0.611316	29.268	0.0167833	1.631	0.0699895
FUS	P35637	316	K	Colorectal cancer	0.584	0.00691504	0.975	0.343745	4.099	0.033236	0.645	0.00388486
MYH11	P35749	1281	K	Colorectal cancer	1.515	0.273314	1.615	0.121533	9.975	1.84505e-05	0.96	0.390549
MYH11	P35749	1676	K	Colorectal cancer	1.515	0.273314	1.639	0.119676	12.211	1.23061e-05	1.187	0.800292
MYH11	P35749	1809	K	Colorectal cancer	1.515	0.273314	1.639	0.119676	4.593	0.000233852	1.418	0.817183
MYH11	P35749	658	K	Colorectal cancer	1.515	0.273314	1.52	0.65428	7.054	4.84595e-06	1.17	0.74687
MYH11	P35749	1247	K	Colorectal cancer	1.515	0.273314	1.639	0.119676	6.809	1.99772e-05	1.047	0.75154
ARL3	P36405	11	K	Colorectal cancer	1.402	0.373149	2.87	0.401479	2.777	0.0116545	2.077	0.85983
SNCA	P37840	45	K	Colorectal cancer	1.24	0.47776	1.753	0.142709	2.164	0.0178558	1.232	0.250237
ETFB	P38117	116	K	Colorectal cancer	1.233	0.808999	1.639	0.119676	2.768	0.0487068	1.747	0.16031
HSPA9	P38646	175	K	Colorectal cancer	1.347	0.568003	1.639	0.119676	2.539	0.00565918	1.278	0.292137
RPL3	P39023	250	K	Colorectal cancer	1.515	0.273314	1.959	0.13531	2.575	0.0155446	1.773	0.107234
CAPG	P40121	137	K	Colorectal cancer	1.424	0.475701	1.139	0.772371	2.556	0.010925	1.059	0.762049
MDH1	P40925	110	K	Colorectal cancer	0.945	0.271348	1.639	0.119676	3.399	0.00372134	1.373	0.237573
MDH1	P40925	118	K	Colorectal cancer	1.825	0.315391	1.564	0.29724	3.33	0.000685851	1.113	0.899043
MDH1	P40925	205	K	Colorectal cancer	1.112	0.55441	1.639	0.119676	3.245	0.000429398	1.293	0.391726
HADHA	P40939	569	K	Colorectal cancer	1.229	0.989806	1.539	0.133889	2.784	0.0019901	1.364	0.421419
HADHA	P40939	519	K	Colorectal cancer	1.127	0.576679	2.092	0.200409	3.373	0.0184474	0.773	0.0515047
HADHA	P40939	390	K	Colorectal cancer	1.442	0.809032	1.639	0.119676	3.418	0.000158465	1.735	0.115006
PPP1R2	P41236	12	K	Colorectal cancer	1.066	0.742391	3.221	0.606879	9.418	2.4716e-06	0.959	0.419561
MATR3	P43243	3	K	Colorectal cancer	1.05	0.586912	0.781	0.0639139	3.272	0.00205229	2.345	0.449651
NAMPT	P43490	48	K	Colorectal cancer	2.244	0.0794199	1.624	0.896226	4.859	7.15612e-05	2.157	0.932664
CBX5	P45973	91	K	Colorectal cancer	1.268	0.103227	1.356	0.914974	12.194	5.70655e-05	0.59	0.0123189
CBX5	P45973	32	K	Colorectal cancer	2.106	0.772668	1.151	0.369395	6.792	0.0258266	0.561	0.0033938
RECQL	P46063	637	K	Colorectal cancer	1.16	0.732192	4.304	0.235718	4.206	0.00628325	0.971	0.401292
RPL27A	P46776	94	K	Colorectal cancer	3.726	0.288982	2.079	0.060915	2.952	0.00722147	1.785	0.265608
RPL5	P46777	276	K	Colorectal cancer	1.241	0.413554	3.845	0.0839936	4.831	0.00186891	1.226	0.238008
RPL28	P46779	47	K	Colorectal cancer	0.904	0.130086	1.556	0.101795	2.912	0.00251927	1.437	0.0954202
RPS5	P46782	47	K	Colorectal cancer	1.064	0.624951	1.65	0.727124	3.504	0.00128078	0.908	0.249618
RPS10	P46783	107	K	Colorectal cancer	1.556	0.358408	1.859	0.0867423	4.197	0.000367524	1.73	0.154351
CAPZA1	P52907	278	K	Colorectal cancer	1.583	0.2547	1.615	0.201524	2.636	0.00789794	1.179	0.848769
ATP5PO	P48047	98	K	Colorectal cancer	2.197	0.195655	2.382	0.0723875	4.114	0.0022817	1.655	0.266995
ATP5PO	P48047	70	K	Colorectal cancer	1.923	0.626612	1.639	0.119676	3.114	0.00276969	1.193	0.784022
IDH2	P48735	275	K	Colorectal cancer	1.405	0.635286	3.406	0.0541367	3.061	0.000286601	1.716	0.127907
IDH2	P48735	180	K	Colorectal cancer	2.148	0.365717	1.321	0.880079	9.115	0.0064082	1.39	0.91679
LMAN1	P49257	447	K	Colorectal cancer	2.685	0.0843382	1.695	0.0541715	2.877	0.000601555	1.283	0.796189
TUFM	P49411	88	K	Colorectal cancer	1.761	0.0710779	1.418	0.409583	3.47	0.0359405	1.144	0.445783
ACADVL	P49748	195	K	Colorectal cancer	1.459	0.156866	1.669	0.206813	2.923	0.0014978	1.372	0.207961
HINT1	P49773	21	K	Colorectal cancer	1.141	0.655107	1.173	0.982997	1.994	0.0316543	0.996	0.499619
RANBP2	P49792	1851	K	Colorectal cancer	1.527	0.781279	1.046	0.456189	2.931	0.0121921	0.932	0.360817
GDI2	P50395	112	K	Colorectal cancer	1.535	0.209571	1.345	0.20625	3.269	0.00406964	1.457	0.21657
GATM	P50440	55	K	Colorectal cancer	2.509	0.278132	5.058	0.103109	2.779	0.00183651	1.202	0.260047
RPL14	P50914	187	K	Colorectal cancer	2.428	0.40691	1.894	0.192107	1.941	0.020907	1.202	0.260047
BCAP31	P51572	167	K	Colorectal cancer	1.682	0.352238	1.639	0.119676	2.367	0.00481025	0.797	0.0668947
MECP2	P51608	435	K	Colorectal cancer	3.997	0.148232	0.668	0.0258292	10.264	5.63644e-05	1.507	0.214358
HCFC1	P51610	813	K	Colorectal cancer	1.316	0.899202	1.587	0.592478	5.04	0.00419868	0.441	0.00234244
LUM	P51884	172	K	Colorectal cancer	1.117	0.392644	1.589	0.305018	3.732	0.04993	1.693	0.67943
LUM	P51884	148	K	Colorectal cancer	1.515	0.273314	2.014	0.228009	7.481	0.00107046	1.695	0.850722
CNN1	P51911	25	K	Colorectal cancer	1.515	0.273314	1.639	0.119676	10.596	0.0129741	1.216	0.883411
HNRNPM	P52272	381	K	Colorectal cancer	0.658	0.00961912	1.173	0.659196	7.793	0.000281831	0.574	0.00260387
HNRNPM	P52272	651	K	Colorectal cancer	1.082	0.876348	1.887	0.175575	4.707	0.00260558	0.655	0.00839958
ARHGDIA	P52565	52	K	Colorectal cancer	2.116	0.0647443	1.611	0.288786	2.693	0.00152516	1.41	0.0416679
ARHGDIB	P52566	50	K	Colorectal cancer	1.062	0.460741	1.2	0.724004	2.213	0.0404223	1.287	0.28999
AGFG1	P52594	318	K	Colorectal cancer	1.371	0.532016	0.772	0.0642981	3.782	0.00666899	0.964	0.438367
COPA	P53621	607	K	Colorectal cancer	1.291	0.79973	1.639	0.119676	3.154	0.000553699	1.172	0.67603
SUB1	P53999	38	K	Colorectal cancer	2.182	0.666441	1.555	0.623019	7.638	1.41772e-05	1.301	0.336064
HSPA2	P54652	72	K	Colorectal cancer	1.134	0.928686	1.554	0.988664	3.163	0.00130302	1.845	0.465464
HADHB	P55084	272	K	Colorectal cancer	1.774	0.271127	1.42	0.428024	2.007	0.00137703	1.518	0.195839
ADK	P55263	14	K	Colorectal cancer	1.109	0.499369	2.497	0.315354	3.727	0.0225793	1.274	0.972576
TPD52	P55327	163	K	Colorectal cancer	0.668	0.0103673	2.248	0.139647	3.767	0.00936052	1.588	0.181882
ARPC4	P59998	44	K	Colorectal cancer	1.347	0.330825	1.513	0.190914	3.148	0.00338522	1.26	0.12605
TPI1	P60174	149	K	Colorectal cancer	1.786	0.534154	1.238	0.544924	4.327	0.0316543	1.047	0.976995
TPI1	P60174	194	K	Colorectal cancer	1.943	0.0927292	1.461	0.283854	3.975	0.011128	1.04	0.674538
EIF4A1	P60842	238	K	Colorectal cancer	1.681	0.529483	1.665	0.0723393	2.978	0.032204	1.275	0.327284
S100A10	P60903	57	K	Colorectal cancer	2.05	0.423658	1.592	0.0567698	2.779	0.00183651	0.806	0.0572113
S100A10	P60903	28	K	Colorectal cancer	1.738	0.370581	0.997	0.430081	3.135	0.0379945	1.238	0.316485
GMFB	P60983	25	K	Colorectal cancer	5.176	0.0626114	1.127	0.466035	3.324	0.0150449	0.823	0.0653789
UBE2N	P61088	92	K	Colorectal cancer	0.954	0.254357	1.694	0.220521	4.099	0.00604956	2.572	0.0525535
ACTR2	P61160	46	K	Colorectal cancer	1.579	0.189448	1.08	0.473453	2.849	0.00435354	1.408	0.679782
RAP1B	P61224	128	K	Colorectal cancer	1.441	0.481328	1.499	0.621734	4.087	0.0156457	1.228	0.0622096
HSPE1	P61604	40	K	Colorectal cancer	1.541	0.420839	9.48	0.103205	9.491	0.0346507	1.215	0.546441
YWHAG	P61981	10	K	Colorectal cancer	2.095	0.129444	1.435	0.543111	3.162	0.00272256	1.21	0.50199
YWHAG	P61981	142	K	Colorectal cancer	1.289	0.32447	1.058	0.437692	3.963	0.0185219	1.157	0.949487
PPP1CA	P62136	305	K	Colorectal cancer	1.227	0.536077	1.227	0.743321	3.111	0.0082196	0.829	0.0435218
YWHAE	P62258	142	K	Colorectal cancer	1.246	0.99571	1.727	0.175566	2.779	0.00183651	1.348	0.114242
SNRPE	P62304	12	K	Colorectal cancer	1.447	0.309977	1.964	0.41705	3.382	0.00511373	0.813	0.0644501
RPL23A	P62750	70	K	Colorectal cancer	1.17	0.950033	1.595	0.139009	3.142	0.0413261	2.184	0.566206
RAB1A	P62820	132	K	Colorectal cancer	1.654	0.141743	1.587	0.22817	2.961	0.00174273	1.123	0.882546
RPS24	P62847	21	K	Colorectal cancer	1.197	0.608998	1.424	0.339634	3.136	0.036566	1.019	0.603246
RPS25	P62851	114	K	Colorectal cancer	1.15	0.979057	1.554	0.176395	2.535	0.000226419	1.396	0.183128
PPIA	P62937	155	K	Colorectal cancer	1.449	0.986282	2.271	0.0520963	3.435	0.0116987	1.294	0.36226
PPIA	P62937	31	K	Colorectal cancer	1.122	0.728191	1.378	0.693959	3.473	0.0366527	1.551	0.12694
RPS21	P63220	74	K	Colorectal cancer	3.119	0.0679855	1.243	0.821448	4.158	0.00185513	1.642	0.592465
TPM4	P67936	11	K	Colorectal cancer	1.703	0.341485	1.579	0.816723	2.535	0.00752665	1.147	0.740271
TPM4	P67936	215	K	Colorectal cancer	1.333	0.561845	1.371	0.987284	2.793	0.0212089	1.096	0.917199
HBB	P68871	96	K	Colorectal cancer	1.524	0.990108	2.176	0.718721	2.823	0.0263182	1.698	0.313257
HBA1	P69905	62	K	Colorectal cancer	2.779	0.453858	2.818	0.189093	6.632	0.0316901	2.242	0.635591
GTF2I	P78347	353	K	Colorectal cancer	0.844	0.0532813	1.476	0.615833	3.633	0.00488369	2.177	0.494349
CCT2	P78371	191	K	Colorectal cancer	1.105	0.634911	1.639	0.119676	2.443	0.00248478	1.434	0.73306
CCT2	P78371	272	K	Colorectal cancer	1.283	0.891847	1.639	0.119676	2.668	0.000483148	1.146	0.867713
SARNP	P82979	10	K	Colorectal cancer	2.088	0.517258	1.151	0.949296	2.635	0.0107108	1.519	0.894008
SARNP	P82979	119	K	Colorectal cancer	2.789	0.661898	1.662	0.675547	4.296	0.00272427	1.658	0.301438
LACTB	P83111	259	K	Colorectal cancer	1.859	0.752267	1.568	0.88095	19.107	0.0035815	0.323	0.00120411
RPL24	P83731	141	K	Colorectal cancer	1.277	0.343933	1.794	0.20475	2.798	0.000206269	1.202	0.260047
MXRA7	P84157	147	K	Colorectal cancer	2.008	0.0837355	2.052	0.196932	2.534	0.00161033	0.53	0.00331379
RBM10	P98175	837	K	Colorectal cancer	0.839	0.0616488	1.198	0.442801	6.878	0.0336702	0.506	0.00234993
CYCS	P99999	40	K	Colorectal cancer	1.534	0.593249	1.639	0.119676	1.88	0.0382925	1.586	0.107487
SLC25A3	Q00325	295	K	Colorectal cancer	1.185	0.925485	1.432	0.221586	2.734	0.00553736	1.107	0.913948
SLC25A3	Q00325	304	K	Colorectal cancer	1.249	0.720668	1.398	0.319802	3.461	0.000668171	1.027	0.538571
SLC25A3	Q00325	99	K	Colorectal cancer	1.291	0.976997	1.639	0.119676	2.408	0.0139184	0.667	0.00895451
HNRNPU	Q00839	635	K	Colorectal cancer	1.11	0.845049	1.658	0.521562	2.439	0.00759341	0.855	0.109196
HNRNPU	Q00839	31	K	Colorectal cancer	1.374	0.752237	1.356	0.62201	6.535	0.000206668	0.966	0.445465
HNRNPU	Q00839	12	K	Colorectal cancer	0.729	0.0182203	1.933	0.978142	7.58	3.19868e-05	0.909	0.285159
SPTBN1	Q01082	1354	K	Colorectal cancer	1.489	0.136897	1.346	0.31012	2.898	0.00109814	1.217	0.759215
SPTBN1	Q01082	1981	K	Colorectal cancer	1.594	0.273383	1.247	0.95618	6.024	0.0432684	1.308	0.461924
SPTBN1	Q01082	1421	K	Colorectal cancer	0.963	0.239128	1.639	0.119676	3.085	0.0125921	1.886	0.113696
SPTBN1	Q01082	1878	K	Colorectal cancer	1.709	0.182492	1.639	0.119676	2.915	0.0223009	1.342	0.117744
CAP1	Q01518	376	K	Colorectal cancer	1.207	0.0629558	1.038	0.390581	2.767	0.000778078	1.43	0.0368228
TAGLN	Q01995	4	K	Colorectal cancer	1.442	0.256762	1.666	0.323234	2.82	8.2022e-05	1.505	0.907757
TAGLN	Q01995	21	K	Colorectal cancer	1.515	0.273314	1.473	0.372149	5.699	0.00907985	1.335	0.892415
RPL18A	Q02543	136	K	Colorectal cancer	1.004	0.267757	1.591	0.130219	2.662	0.00289404	0.923	0.231281
RPL6	Q02878	192	K	Colorectal cancer	1.443	0.550083	1.606	0.164067	2.666	0.00194623	1.725	0.158488
LMNB2	Q03252	186	K	Colorectal cancer	1.164	0.819147	1.112	0.805713	2.958	0.00370782	1.084	0.808657
CALD1	Q05682	655	K	Colorectal cancer	1.985	0.245966	1.896	0.329959	3.313	0.00145521	1.352	0.388452
CALD1	Q05682	534	K	Colorectal cancer	2.045	0.53275	1.106	0.489307	2.035	0.0338958	1.051	0.415077
CALD1	Q05682	577	K	Colorectal cancer	2.036	0.115597	1.36	0.428427	2.568	0.0471177	1.209	0.863734
CALD1	Q05682	690	K	Colorectal cancer	2.492	0.152098	0.656	0.0103088	2.87	0.00134332	0.574	0.00453937
PRDX1	Q06830	35	K	Colorectal cancer	1.157	0.930108	1.217	0.830994	2.553	0.035621	1.03	0.813848
PRDX1	Q06830	190	K	Colorectal cancer	3.092	0.0529399	1.478	0.450217	3.864	0.00391068	1.683	0.290527
PRDX1	Q06830	7	K	Colorectal cancer	1.747	0.976799	1.647	0.0676446	4.167	0.0359647	0.831	0.0856794
RPL18	Q07020	49	K	Colorectal cancer	1.392	0.79233	1.677	0.0738716	2.874	0.000611988	1.059	0.692269
CKAP4	Q07065	182	K	Colorectal cancer	1.212	0.358486	1.639	0.119676	2.763	0.00115538	1.391	0.94713
KHDRBS1	Q07666	432	K	Colorectal cancer	2.023	0.134741	1.522	0.355133	6.702	0.000261256	1.444	0.844709
AHNAK	Q09666	5831	K	Colorectal cancer	2.208	0.294756	1.592	0.650291	4.638	9.55144e-05	0.972	0.471807
AHNAK	Q09666	3356	K	Colorectal cancer	2.973	0.139394	1.621	0.167415	10.422	6.22226e-06	1.206	0.856461
AHNAK	Q09666	4118	K	Colorectal cancer	3.186	0.270151	1.706	0.576827	7.743	9.94044e-06	1.863	0.938142
AHNAK	Q09666	537	K	Colorectal cancer	2.33	0.113136	1.756	0.118302	3.504	0.00134513	1.184	0.291591
AHNAK	Q09666	1205	K	Colorectal cancer	5.001	0.114986	1.608	0.924935	8.163	0.000173999	1.063	0.718289
AHNAK	Q09666	128	K	Colorectal cancer	1.72	0.335353	1.317	0.850532	3.426	0.000638798	1.095	0.882541
AHNAK	Q09666	134	K	Colorectal cancer	3.064	0.20373	0.946	0.198193	4.803	0.000310017	2.025	0.628343
AHNAK	Q09666	942	K	Colorectal cancer	3.998	0.238175	1.995	0.388956	7.974	5.64477e-05	1.682	0.487461
AHNAK	Q09666	756	K	Colorectal cancer	2.942	0.377369	1.126	0.681308	8.561	3.58577e-05	1.028	0.988799
AHNAK	Q09666	2773	K	Colorectal cancer	8.33	0.100326	1.78	0.519629	4.139	0.000344159	0.703	0.0310305
AHNAK	Q09666	1668	K	Colorectal cancer	3.923	0.0732592	1.016	0.266453	3.815	0.000975195	1.038	0.884145
AHNAK	Q09666	1210	K	Colorectal cancer	2.518	0.128276	1.18	0.836562	2.878	0.000365711	1.036	0.899191
AHNAK	Q09666	712	K	Colorectal cancer	2.67	0.165138	1.425	0.724522	3.38	0.000787257	0.92	0.177799
TARDBP	Q13148	84	K	Colorectal cancer	0.812	0.0472392	1.343	0.469601	8.599	7.92849e-05	1.225	0.273685
PAK2	Q13177	52	K	Colorectal cancer	2.785	0.241798	1.697	0.700729	7.897	7.06886e-06	0.99	0.0886094
CBX3	Q13185	103	K	Colorectal cancer	1.885	0.912382	1.409	0.269439	2.546	0.00490059	1.5	0.485498
TCOF1	Q13428	322	K	Colorectal cancer	3.38	0.673033	0.673	0.0328386	8.521	8.84188e-05	1.086	0.937067
PDAP1	Q13442	95	K	Colorectal cancer	1.699	0.360132	1.172	0.667197	2.901	0.0175161	0.897	0.206368
PDAP1	Q13442	137	K	Colorectal cancer	3.156	0.84936	1.683	0.181121	4.647	0.00654322	1.43	0.39056
SPTAN1	Q13813	719	K	Colorectal cancer	1.402	0.232228	1.639	0.119676	2.946	0.000315547	1.26	0.860947
SPTAN1	Q13813	2047	K	Colorectal cancer	1.427	0.479204	1.6	0.202272	3.17	0.0121136	1.501	0.660525
SPTAN1	Q13813	1911	K	Colorectal cancer	1.554	0.1026	1.639	0.119676	2.589	0.000640696	1.378	0.895339
SPTAN1	Q13813	508	K	Colorectal cancer	1.373	0.360545	1.639	0.119676	2.694	0.000688896	1.192	0.430976
SCARB2	Q14108	129	K	Colorectal cancer	2.639	0.0582149	1.639	0.119676	2.542	0.00856978	1.225	0.550591
CTTN	Q14247	181	K	Colorectal cancer	2.324	0.17191	1.693	0.39625	2.759	0.00175495	0.835	0.134886
CTTN	Q14247	346	K	Colorectal cancer	1.851	0.875119	0.716	0.0367173	3.075	0.0345542	0.896	0.132934
PPP2R5D	Q14738	572	K	Colorectal cancer	0.69	0.0211961	0.915	0.180709	5.11	0.018895	1.637	0.339018
PPP2R5D	Q14738	583	K	Colorectal cancer	1.134	0.743859	1.111	0.720509	5.53	0.0184392	0.952	0.333416
LASP1	Q14847	50	K	Colorectal cancer	1.515	0.273314	1.461	0.819043	1.691	0.0220409	1.302	0.507784
LASP1	Q14847	75	K	Colorectal cancer	2.787	0.263324	0.935	0.175522	4.167	4.40742e-05	0.941	0.162974
PLEC	Q15149	1438	K	Colorectal cancer	1.229	0.608288	1.247	0.758366	2.335	0.0192516	0.804	0.076693
PLEC	Q15149	1718	K	Colorectal cancer	1.134	0.807372	1.332	0.717757	3.451	0.00100727	1.232	0.654899
NONO	Q15233	243	K	Colorectal cancer	0.898	0.103349	1.744	0.679447	6.619	0.00171065	1.618	0.883943
NONO	Q15233	5	K	Colorectal cancer	0.778	0.0872797	1.605	0.313003	6.423	4.29084e-05	0.938	0.294312
NONO	Q15233	11	K	Colorectal cancer	0.76	0.039571	0.641	0.0252665	9.793	8.47066e-06	0.568	0.0103965
QPRT	Q15274	139	K	Colorectal cancer	1.018	0.207251	2.93	0.125494	7.212	0.0300932	1.061	0.604834
CNN3	Q15417	256	K	Colorectal cancer	3.855	0.743512	1.421	0.858514	4.018	0.0061849	0.982	0.456185
MYLK	Q15746	1771	K	Colorectal cancer	1.653	0.172982	1.331	0.563519	6.38	1.40669e-05	2.518	0.614005
IFI16	Q16666	128	K	Colorectal cancer	1.176	0.736747	1.516	0.59019	3.579	0.00543046	1.79	0.120949
IFI16	Q16666	190	K	Colorectal cancer	1.085	0.883963	2.711	0.296781	9.458	2.7875e-05	0.76	0.06131
NDUFA5	Q16718	46	K	Colorectal cancer	1.684	0.288008	1.639	0.119676	2.678	0.000765302	1.188	0.91008
HADH	Q16836	127	K	Colorectal cancer	1.373	0.941018	1.639	0.119676	2.635	0.00192691	1.47	0.195027
IMMT	Q16891	211	K	Colorectal cancer	1.52	0.662514	1.639	0.119676	2.09	0.0108423	1.422	0.0388678
HNRNPUL2	Q1KMD3	7	K	Colorectal cancer	1.296	0.936688	1.112	0.327493	3.059	0.00217546	0.629	0.0225475
PDLIM3	Q53GG5	280	K	Colorectal cancer	1.9	0.13776	2.246	0.0652178	7.542	5.45132e-05	2.259	0.884506
DDX46	Q7L014	1025	K	Colorectal cancer	0.887	0.0943571	1.543	0.972434	11.003	1.08866e-05	1.402	0.129288
DDX46	Q7L014	263	K	Colorectal cancer	0.761	0.0389558	0.916	0.170814	4.649	0.00546797	2.027	0.182456
CHMP1B	Q7LBR1	90	K	Colorectal cancer	1.583	0.991192	1.476	0.734753	2.694	0.0132273	1.404	0.650187
HDGFL2	Q7Z4V5	554	K	Colorectal cancer	1.774	0.59478	0.624	0.014609	3.691	0.018808	1.147	0.944254
PABPN1	Q86U42	207	K	Colorectal cancer	1.854	0.287201	0.794	0.124013	5.037	0.022441	1.619	0.479302
ALYREF	Q86V81	81	K	Colorectal cancer	1.78	0.722165	1.366	0.877034	2.841	0.00453095	0.523	0.00226798
SERBP1	Q8NC51	122	K	Colorectal cancer	1.659	0.626582	2.803	0.342043	3.764	0.00116131	0.991	0.480135
PCNP	Q8WW12	89	K	Colorectal cancer	1.056	0.536727	2.837	0.62399	12.939	3.04214e-05	1.039	0.662979
PCNP	Q8WW12	70	K	Colorectal cancer	1.04	0.444633	2.751	0.0685379	8.078	4.75768e-05	0.924	0.261121
H1-10	Q92522	23	K	Colorectal cancer	1.679	0.236252	2.404	0.409876	6.823	6.65974e-05	1.223	0.662209
PRCC	Q92733	250	K	Colorectal cancer	1.27	0.553055	1.942	0.144568	3.712	0.00623657	2.441	0.791529
DPF2	Q92785	196	K	Colorectal cancer	1.411	0.817526	1.234	0.908711	4.431	0.000357947	0.797	0.0850613
DDX17	Q92841	109	K	Colorectal cancer	1.317	0.802343	2.487	0.162721	9.657	6.0274e-06	3.379	0.716013
DDX17	Q92841	121	K	Colorectal cancer	1.085	0.310003	1.792	0.910904	9.608	1.65544e-05	2.026	0.681726
FUBP1	Q96AE4	394	K	Colorectal cancer	1.254	0.441045	1.387	0.521186	2.605	0.00328463	1.166	0.569153
EFHD2	Q96C19	233	K	Colorectal cancer	1.691	0.241577	2.022	0.127898	3.906	0.000896064	1.202	0.260047
EFHD2	Q96C19	188	K	Colorectal cancer	1.543	0.471348	1.371	0.608407	4.006	0.00560918	1.181	0.639631
PDLIM5	Q96HC4	415	K	Colorectal cancer	2.697	0.0968729	1.002	0.290931	2.066	0.00630869	2.05	0.376099
RBM17	Q96I25	41	K	Colorectal cancer	1.192	0.121972	1.784	0.10737	12.349	1.16851e-05	1.604	0.223844
RBM17	Q96I25	245	K	Colorectal cancer	0.511	0.00274734	1.053	0.900408	3.081	0.0396035	0.659	0.0113666
RBM17	Q96I25	33	K	Colorectal cancer	0.371	0.00109973	0.799	0.0781775	5.78	0.0143945	0.516	0.00282202
CNDP2	Q96KP4	301	K	Colorectal cancer	1.628	0.277638	1.557	0.427974	2.863	0.00124718	1.142	0.697048
WRNIP1	Q96S55	464	K	Colorectal cancer	0.537	0.00526839	1.639	0.119676	2.378	0.0019251	1.077	0.388862
CNN2	Q99439	19	K	Colorectal cancer	2.254	0.135861	1.411	0.788806	7.375	4.94447e-05	2.105	0.580913
CNN2	Q99439	234	K	Colorectal cancer	2.188	0.264609	1.431	0.945009	3.383	0.00181288	0.648	0.0211196
PARK7	Q99497	182	K	Colorectal cancer	1.588	0.160378	1.339	0.427428	3.167	0.0183776	1.179	0.214186
PARK7	Q99497	148	K	Colorectal cancer	1.107	0.867069	1.349	0.88665	5.713	0.0266998	1.008	0.518621
NAP1L4	Q99733	146	K	Colorectal cancer	4.466	0.216614	2.309	0.280725	7.527	0.0028192	2.709	0.0538506
ACO2	Q99798	520	K	Colorectal cancer	1.862	0.562269	1.75	0.278936	2.858	0.000275439	1.118	0.69298
ACO2	Q99798	401	K	Colorectal cancer	1.113	0.440335	1.642	0.139257	5.276	0.0178723	1.556	0.188904
SH3GL1	Q99961	76	K	Colorectal cancer	1.319	0.95833	1.356	0.856418	3.471	0.00396269	1.173	0.0973232
TRIR	Q9BQ61	118	K	Colorectal cancer	2.929	0.81257	1.754	0.236039	9.929	7.79046e-06	1.283	0.198436
TMEM109	Q9BVC6	215	K	Colorectal cancer	1.424	0.509765	2.201	0.0531128	2.547	0.00154966	1.129	0.810927
API5	Q9BZZ5	398	K	Colorectal cancer	1.392	0.606076	1.096	0.698585	2.856	0.00887695	1.633	0.879361
CHMP4B	Q9H444	14	K	Colorectal cancer	4.289	0.288768	1.835	0.218638	5.448	5.87013e-05	1.836	0.558025
NMNAT1	Q9HAN9	128	K	Colorectal cancer	1.416	0.461272	1.78	0.0919643	3.968	0.000103624	0.755	0.042491
FARSB	Q9NSD9	53	K	Colorectal cancer	0.918	0.120406	1.783	0.410603	3.984	0.0141702	1.008	0.77694
CZIB	Q9NWV4	55	K	Colorectal cancer	1.74	0.118561	1.254	0.96442	3.923	0.0273275	1.397	0.17025
THUMPD1	Q9NXG2	15	K	Colorectal cancer	1.387	0.436293	1.787	0.627324	9.297	5.34256e-05	1.11	0.745491
THUMPD1	Q9NXG2	19	K	Colorectal cancer	1.267	0.302718	1.492	0.770012	5.843	8.50882e-06	0.848	0.110702
BCLAF1	Q9NYF8	413	K	Colorectal cancer	1.063	0.0664042	1.037	0.301723	3.725	0.0383078	1.41	0.133878
CWC15	Q9P013	40	K	Colorectal cancer	1.888	0.320888	2.539	0.0573094	6.678	1.53977e-05	1.615	0.105515
THYN1	Q9P016	16	K	Colorectal cancer	1.366	0.857672	1.769	0.859913	7.717	0.000203521	1.123	0.620861
THYN1	Q9P016	42	K	Colorectal cancer	1.382	0.718777	1.614	0.128795	7.067	0.000211664	1.755	0.615627
RRBP1	Q9P2E9	864	K	Colorectal cancer	1.286	0.885338	1.803	0.0706138	2.732	0.00869014	1.775	0.142073
RRBP1	Q9P2E9	841	K	Colorectal cancer	1.503	0.29814	1.538	0.68565	2.802	0.00125501	1.279	0.375968
CFDP1	Q9UEE9	230	K	Colorectal cancer	2.346	0.73704	1.606	0.747595	4.371	0.000867624	1.189	0.391509
TES	Q9UGI8	80	K	Colorectal cancer	1.961	0.29413	3.167	0.127467	9.049	7.62502e-05	1.975	0.400111
TES	Q9UGI8	101	K	Colorectal cancer	2.228	0.112182	2.916	0.0999296	10.372	2.48312e-05	1.736	0.936424
SEPTIN9	Q9UHD8	62	K	Colorectal cancer	1.921	0.643533	2.383	0.312396	5.742	0.000166235	0.919	0.344258
PUF60	Q9UHX1	454	K	Colorectal cancer	0.61	0.0104645	2.261	0.139533	11.875	1.4047e-05	1.392	0.740837
RCOR1	Q9UKL0	14	K	Colorectal cancer	1.293	0.790051	1.69	0.107318	2.536	7.63267e-05	1.831	0.338518
RALY	Q9UKM9	13	K	Colorectal cancer	1.211	0.936324	1.179	0.396507	8.409	8.62177e-05	2.302	0.633327
RALY	Q9UKM9	4	K	Colorectal cancer	1.308	0.821383	0.484	0.000920629	8.776	1.91672e-05	2.118	0.892557
ACIN1	Q9UKV3	103	K	Colorectal cancer	1.853	0.351617	0.804	0.0782165	4.036	0.02518	0.619	0.00843733
CORO1C	Q9ULV4	407	K	Colorectal cancer	1.13	0.831689	0.674	0.0255416	14.11	5.03326e-05	0.635	0.0115044
CORO1C	Q9ULV4	428	K	Colorectal cancer	1.006	0.323463	1.174	0.625072	5.305	4.14385e-05	0.597	0.00526438
SSR3	Q9UNL2	103	K	Colorectal cancer	1.376	0.515879	1.635	0.083806	2.779	0.00183651	0.63	0.0116243
CHMP2B	Q9UQN3	81	K	Colorectal cancer	1.834	0.401043	0.85	0.101998	9.607	0.00616784	1.115	0.407356
THRAP3	Q9Y2W1	346	K	Colorectal cancer	1.176	0.294787	0.616	0.0134093	4.037	0.00267188	3.256	0.734177
THRAP3	Q9Y2W1	375	K	Colorectal cancer	0.558	0.00235967	1.011	0.511491	3.375	0.0118436	1.406	0.956165
THRAP3	Q9Y2W1	455	K	Colorectal cancer	1.237	0.914483	2.919	0.596428	5.873	0.0174148	1.007	0.405727
THRAP3	Q9Y2W1	519	K	Colorectal cancer	0.752	0.0260638	1.364	0.64511	4.723	0.0116801	1.076	0.136279
NOP58	Q9Y2X3	441	K	Colorectal cancer	1.139	0.540399	2.044	0.935199	9.592	0.000111279	0.8	0.029825
SBDS	Q9Y3A5	98	K	Colorectal cancer	1.79	0.269285	1.851	0.0864225	3.46	0.00229372	2.21	0.468824
SAMHD1	Q9Y3Z3	534	K	Colorectal cancer	1.245	0.622402	1.663	0.875355	5.603	0.000128374	1.353	0.927566
HYOU1	Q9Y4L1	883	K	Colorectal cancer	1.42	0.284465	2.132	0.0981213	2.884	0.000578295	1.547	0.425841
NCOR2	Q9Y618	1273	K	Colorectal cancer	1.515	0.273314	2.995	0.22029	3.167	1.81808e-05	1.799	0.135149
GATD3	P0DPI2	233	K	Gastric cancer	1.233	0.847344	1.61	0.169048	1.827	0.0888746	0.622	0.00336641
ARPC1B	O15143	307	K	Gastric cancer	2.272	0.100768	1.548	0.417218	3.303	0.000599572	0.651	0.0189173
ARPC1B	O15143	308	K	Gastric cancer	2.188	0.0255574	0.859	0.144432	4.372	0.00835934	0.611	0.00929963
TBCA	O75347	52	K	Gastric cancer	2.306	0.277786	1.693	0.315203	2.024	0.0850728	2.286	7.73653e-05
VAPB	O95292	147	K	Gastric cancer	1.911	0.19948	1.227	0.980896	1.84	0.231366	0.604	0.00384642
GLUD1	P00367	363	K	Gastric cancer	1.232	0.615944	1.639	0.119676	3.011	0.0757734	3.306	0.00424553
GOT2	P00505	90	K	Gastric cancer	1.574	0.544144	1.639	0.119676	2.682	0.102961	3.042	0.00876927
GOT2	P00505	338	K	Gastric cancer	1.536	0.722337	1.639	0.119676	3.631	0.0515441	2.687	0.000159314
FGA	P02671	157	K	Gastric cancer	1.08	0.972783	1.542	0.256455	3.493	0.112937	1.936	0.00235985
S100A8	P05109	36	K	Gastric cancer	1.149	0.981899	2.557	0.166653	1.057	0.401744	2.598	0.0492917
SLC25A5	P05141	163	K	Gastric cancer	1.678	0.229446	1.557	0.22411	2.467	0.00495017	0.665	0.00172121
SSB	P05455	328	K	Gastric cancer	1.991	0.26289	1.029	0.84278	6.16	0.072659	0.558	0.0149667
ATP5F1B	P06576	522	K	Gastric cancer	1.473	0.874038	1.118	0.853872	1.778	0.039705	0.64	0.00516274
S100A9	P06702	43	K	Gastric cancer	2.442	0.246633	1.898	0.817163	0.949	0.333469	0.606	0.00854615
PFN1	P07737	91	K	Gastric cancer	1.5	0.757335	1.483	0.799621	3.487	0.425851	1.509	0.0462407
HSP90AA1	P07900	69	K	Gastric cancer	1.361	0.524896	1.399	0.274784	1.888	0.91923	1.837	0.0316362
VIL1	P09327	369	K	Gastric cancer	1.177	0.423615	1.37	0.495512	6.655	0.00018581	0.538	0.00806936
VIL1	P09327	360	K	Gastric cancer	1.223	0.711199	1.416	0.259066	6.53	0.000385304	0.471	0.00479482
DLD	P09622	143	K	Gastric cancer	1.267	0.775595	2.523	0.000652503	1.761	0.275582	0.534	0.00123623
H1-4	P10412	75	K	Gastric cancer	3.254	0.0579512	1.615	0.237412	2.88	0.630848	2.741	0.00053893
H1-4	P10412	63	K	Gastric cancer	1.7	0.191619	1.842	0.144865	5.779	0.797099	2.595	0.00118562
H1-4	P10412	90	K	Gastric cancer	1.207	0.473077	1.991	0.138923	2.56	0.229056	2.914	0.000264185
COL6A2	P12110	197	K	Gastric cancer	1.553	0.572457	1.54	0.749533	1.014	0.363534	0.59	0.000609768
COX4I1	P13073	60	K	Gastric cancer	1.557	0.503426	1.462	0.184038	2.022	0.164413	0.623	0.00774801
PKM	P14618	166	K	Gastric cancer	1.447	0.409693	1.311	0.995858	4.646	0.374851	1.529	0.0416024
NME2	P22392	100	K	Gastric cancer	1.292	0.944662	1.358	0.517479	2.516	0.317249	0.537	0.00199237
CREB1	P16220	122	K	Gastric cancer	2.784	0.233142	3.812	0.677605	10.34	4.44629e-05	0.579	0.00783148
H1-5	P16401	67	K	Gastric cancer	1.552	0.233846	1.388	0.816855	6.665	0.330667	1.614	0.0179191
AKR1C1	Q04828	270	K	Gastric cancer	1.513	0.780062	1.639	0.119676	27.24	0.0894034	1.989	0.00920612
XRCC1	P18887	169	K	Gastric cancer	0.758	0.0247115	2.416	0.419463	3.976	0.00145495	0.658	0.0329435
SFPQ	P23246	703	K	Gastric cancer	5.218	0.592217	2.371	0.390675	8.011	0.000335882	0.596	0.016513
CFL1	P23528	19	K	Gastric cancer	1.641	0.921614	1.367	0.261478	7.524	0.188788	1.615	0.0233426
CTNNA1	P35221	842	K	Gastric cancer	0.967	0.306107	1.639	0.119676	1.701	0.451624	1.988	0.0235384
U2AF2	P26368	70	K	Gastric cancer	1.824	0.83514	1.179	0.49518	2.48	0.0512766	0.519	0.00136889
PML	P29590	476	K	Gastric cancer	0.909	0.25548	0.946	0.167662	3.365	0.0221066	0.655	0.010841
YWHAB	P31946	70	K	Gastric cancer	1.547	0.224649	1.115	0.581819	3.417	0.10777	1.623	0.0487873
MYH11	P35749	1088	K	Gastric cancer	1.515	0.273314	3.174	0.0862617	4.776	0.098525	2.122	0.039779
MYH9	P35579	910	K	Gastric cancer	1.515	0.273314	1.336	0.887525	3.878	0.0501725	0.487	7.70784e-05
CAPG	P40121	127	K	Gastric cancer	1.396	0.925084	0.672	0.0285138	8.427	0.111328	0.502	0.00344654
HADHA	P40939	350	K	Gastric cancer	2.081	0.263319	1.497	0.285591	1.557	0.563196	7.018	0.000901996
CBX5	P45973	91	K	Gastric cancer	1.268	0.103227	1.356	0.914974	12.194	5.70655e-05	0.59	0.0123189
CBX5	P45973	32	K	Gastric cancer	2.106	0.772668	1.151	0.369395	6.792	0.0258266	0.561	0.0033938
ATP5PO	P48047	162	K	Gastric cancer	1.495	0.355151	1.638	0.212214	2.245	0.0541215	2.606	0.0425491
IDH2	P48735	256	K	Gastric cancer	1.565	0.101934	1.992	0.0777734	2.625	0.0949246	1.989	0.0236847
TUFM	P49411	286	K	Gastric cancer	1.284	0.673635	1.444	0.180482	1.583	0.55275	2.426	0.00470565
HCFC1	P51610	813	K	Gastric cancer	1.316	0.899202	1.587	0.592478	5.04	0.00419868	0.441	0.00234244
HNRNPM	P52272	651	K	Gastric cancer	1.082	0.876348	1.887	0.175575	4.707	0.00260558	0.655	0.00839958
RIDA	P52758	117	K	Gastric cancer	1.31	0.429531	1.61	0.161929	1.06	0.178588	4.801	0.0301828
CRIP2	P52943	144	K	Gastric cancer	1.314	0.289343	1.302	0.815796	3.033	0.0771675	3.006	0.000382532
HMGCS2	P54868	350	K	Gastric cancer	1.471	0.839957	1.464	0.175285	2.77	0.145657	2.218	0.0120496
RAN	P62826	37	K	Gastric cancer	1.057	0.537962	1.07	0.980241	1.571	0.847062	1.6	0.0256048
PPIA	P62937	28	K	Gastric cancer	3.704	0.488775	1.49	0.633284	2.403	0.306175	0.584	0.00946721
LACTB	P83111	252	K	Gastric cancer	1.149	0.401712	0.653	0.0259158	1.169	0.920402	2.048	0.0106429
LACTB	P83111	259	K	Gastric cancer	1.859	0.752267	1.568	0.88095	19.107	0.0035815	0.323	0.00120411
MXRA7	P84157	147	K	Gastric cancer	2.008	0.0837355	2.052	0.196932	2.534	0.00161033	0.53	0.00331379
RBM10	P98175	837	K	Gastric cancer	0.839	0.0616488	1.198	0.442801	6.878	0.0336702	0.506	0.00234993
CAP1	Q01518	312	K	Gastric cancer	1.924	0.149053	1.568	0.127323	2.011	0.0965209	2.682	0.000776311
CALD1	Q05682	674	K	Gastric cancer	4.054	0.000930426	1.124	0.606946	5.736	1.31561e-05	0.663	0.0173371
ECH1	Q13011	231	K	Gastric cancer	1.803	0.582277	1.639	0.119676	3.102	0.149071	2.604	0.0485059
MVP	Q14764	745	K	Gastric cancer	1.271	0.301169	1.263	0.435123	2.648	0.361962	1.627	0.0129739
PLEC	Q15149	567	K	Gastric cancer	1.601	0.459482	1.561	0.396987	1.701	0.10456	2.561	0.000511024
HNRNPUL2	Q1KMD3	7	K	Gastric cancer	1.296	0.936688	1.112	0.327493	3.059	0.00217546	0.629	0.0225475
ALYREF	Q86V81	81	K	Gastric cancer	1.78	0.722165	1.366	0.877034	2.841	0.00453095	0.523	0.00226798
CNN2	Q99439	234	K	Gastric cancer	2.188	0.264609	1.431	0.945009	3.383	0.00181288	0.648	0.0211196
HSD17B10	Q99714	53	K	Gastric cancer	2.159	0.0575213	1.639	0.119676	2.341	0.0645575	2.393	0.00212785
ACIN1	Q9UKV3	103	K	Gastric cancer	1.853	0.351617	0.804	0.0782165	4.036	0.02518	0.619	0.00843733
CORO1C	Q9ULV4	407	K	Gastric cancer	1.13	0.831689	0.674	0.0255416	14.11	5.03326e-05	0.635	0.0115044
CORO1C	Q9ULV4	428	K	Gastric cancer	1.006	0.323463	1.174	0.625072	5.305	4.14385e-05	0.597	0.00526438
SSR3	Q9UNL2	103	K	Gastric cancer	1.376	0.515879	1.635	0.083806	2.779	0.00183651	0.63	0.0116243

## Sheet: TableS6B
Table S6B: The subtype-specific proteins across distinct GI tumors, related to Figure 5. Note1: 3072 signatures of DEPs were identified in distinct GI samples, among which 46 proteins differentially expressed across all four cohorts, 906 only identified in liver cancer, 743 in pancreatic cancer, 835 in colorectal cancer and 542 in gastric cancer
Protein Name	Uniprot Accession ID	Type	Fold change (LT/LN)	adjusted P value (LT/LN)	Fold change （PT/PN）	adjusted P value (PT/PN)	Fold change （CT/CN）	adjusted P value (CT/CN)	Fold change （GT/GN）	adjusted P value (GT/GN)
IGFBP3	P17936	Common	27.426	0.0488231	5.573	0.00142746	5.668	0.00135699	13.958	0.000781838
LAMB3	Q13751	Common	22.218	0.000606115	27.241	0.00740785	4.334	0.035793	3.598	0.0458111
MCM7	P33993	Common	7.666	0.00541867	2.827	0.0134157	3.354	0.00218724	14.312	0.00130302
MCM6	Q14566	Common	24.952	0.00163305	4.201	0.0052692	3.997	0.00299881	12.952	0.00140206
SPARC	P09486	Common	27.781	0.0275075	10.927	0.000330302	8.138	1.1055e-06	5.017	0.000272558
PTK7	Q13308	Common	5.141	0.0296754	9.817	0.0044044	3.383	1.2344e-05	2.321	0.01011
THY1	P04216	Common	4.361	0.0227293	2.32	0.0186926	1.535	0.00292526	2.842	0.00349059
PTPN12	Q05209	Common	3.756	0.00174542	4.389	0.00114847	2.559	1.23515e-05	3.679	0.00668194
P4HA2	O15460	Common	14.963	0.00102883	7.952	0.00569641	4.004	6.84787e-07	3.24	1.66733e-05
SERPINH1	P50454	Common	2.808	0.00968244	4.21	0.00092935	2.996	2.22863e-07	3.805	2.799e-06
PLOD1	Q02809	Common	2.67	0.0029247	4.903	0.00133102	2.989	2.72729e-07	3.074	8.51281e-07
NCF4	Q15080	Common	2.332	0.0335732	7.962	0.0351839	2.768	0.0133815	2.58	0.000677141
ANTXR1	Q9H6X2	Common	1.992	0.0386449	6.309	0.00173966	3.179	0.000535527	5.127	0.00697555
ACSL4	O60488	Common	14.778	0.000637632	1.831	0.0052042	2.274	0.000185192	1.51	0.0390021
TMEM106B	Q9NUM4	Common	2.14	0.0149293	1.542	1.02645e-05	2.099	3.72578e-05	2.39	0.0120315
P4HA1	P13674	Common	2.129	0.0387535	4.191	0.000841257	3.06	2.34175e-06	1.932	0.00123318
IKBIP	Q70UQ0	Common	5.306	0.00201169	2.483	0.00457993	2.479	0.000582381	2.328	1.87322e-05
PLOD2	O00469	Common	9.513	0.00816776	8.219	0.000224351	5.734	1.51986e-05	4.436	3.38838e-05
CRTAP	O75718	Common	3.659	0.00129034	3.753	0.00286357	4.377	4.35672e-06	3.525	1.43386e-06
P3H1	Q32P28	Common	4.721	0.00580458	5.736	0.00163275	5.786	8.19328e-05	6.214	1.56639e-05
PUM1	Q14671	Common	2.27	0.0364589	2.056	0.0258604	1.949	2.08073e-05	1.754	5.81045e-05
OGFR	Q9NZT2	Common	2.193	0.0358328	2.256	0.0133865	2.038	0.00255885	1.864	0.00221337
PLOD3	O60568	Common	2.588	0.00244262	3.459	0.00144033	2.333	8.8836e-06	2.591	1.38229e-06
COLGALT1	Q8NBJ5	Common	1.707	0.0208948	2.513	0.00184935	1.935	2.50955e-06	2.145	5.45372e-07
TFRC	P02786	Common	3.801	0.0134864	3.036	0.00118113	2.648	4.41209e-05	1.946	0.00418934
SLC12A7	Q9Y666	Common	4.458	0.00698451	3.384	0.00594923	2.057	0.0347321	1.72	0.0253706
DDX39A	O00148	Common	5.385	0.00594761	2.387	0.00754358	2.515	0.000578439	3.047	0.015112
OAS3	Q9Y6K5	Common	1.937	0.0310668	3.713	0.00477945	4.895	0.0102335	2.063	0.0295014
LPCAT2	Q7L5N7	Common	3.173	0.000141	3.128	0.000176267	1.89	0.0160934	1.508	0.000910701
MAN1B1	Q9UKM7	Common	2.84	0.0218733	2.373	0.0485221	2.071	0.00422396	1.833	0.00719675
PPFIA1	Q13136	Common	2.493	0.0192114	1.853	0.00138521	1.589	0.000689405	1.513	0.00924488
HSPH1	Q92598	Common	2.437	9.57386e-05	2.133	0.00119853	2.865	4.096e-05	1.819	6.74183e-05
GPT	P24298	Common	0.215	0.00245838	0.375	0.000428673	0.399	0.0027466	0.183	8.94982e-05
ADH1B	P00325	Common	0.273	0.000440176	0.623	0.0222511	0.161	2.90946e-05	0.338	0.00132933
ECHDC2	Q86YB7	Common	0.5	0.00714412	0.384	5.73814e-05	0.437	0.00146427	0.49	0.00580405
MT1G	P13640	Common	0.089	4.92149e-05	0.634	0.00961619	0.423	0.00321555	0.363	0.001434
STEAP4	Q687X5	Common	0.098	1.27494e-06	0.503	0.0196129	0.272	0.000922285	0.601	0.0142534
PEBP1	P30086	Common	0.601	0.00998566	0.618	0.0063071	0.636	0.000427351	0.649	0.000278366
HAAO	P46952	Common	0.424	0.00614809	0.501	0.000856732	0.482	0.000833649	0.549	0.0127461
PBLD	P30039	Common	0.3	0.000611348	0.226	9.11491e-05	0.576	0.0114673	0.301	0.000379568
PHYHD1	Q5SRE7	Common	0.372	0.0017903	0.458	0.00348864	0.402	0.000848729	0.307	0.000156077
LDHD	Q86WU2	Common	0.541	0.0126801	0.225	0.000116996	0.561	0.00592422	0.187	9.12063e-05
ACADS	P16219	Common	0.339	0.00523742	0.419	7.08155e-05	0.445	0.000770657	0.305	2.33135e-06
ITGA9	Q13797	Common	0.518	0.0079843	0.328	0.000344641	0.497	0.00163999	0.556	0.00416828
NDUFS5	O43920	Common	0.636	0.00681515	0.575	0.00251968	0.64	0.00719841	0.512	4.85742e-05
NDUFA7	O95182	Common	0.401	0.000140305	0.557	0.00429487	0.52	0.000351393	0.339	0.000513062
SH3PXD2B	A1X283	Liver cancer	0.371	0.000859072	2.474	0.000827856	2.017	0.000130604	1.769	0.0175323
NBAS	A2RRP1	Liver cancer	1.966	0.00451768	0.635	0.00365673	1.093	0.472188	0.815	0.00212456
CNOT1	A5YKK6	Liver cancer	1.57	0.000522555	0.989	0.661078	1.412	0.000181691	1.109	0.03404
TUBAL3	A6NHL2	Liver cancer	1.646	0.000781814	1.397	0.894849	0.95	0.336973	0.992	0.699799
TTC36	A6NLP5	Liver cancer	0.079	7.20047e-06	0.736	0.0368212	0.91	0.243352	7.244	0.00980997
MYO1G	B0I1T2	Liver cancer	3.041	0.0490082	2.511	0.427735	1.039	0.377597	2.551	0.27771
UMAD1	C9J7I0	Liver cancer	0.467	0.00136479	1.151	0.89472	0.935	0.300815	0.903	0.170556
SLC35A4	L0R6Q1	Liver cancer	3.061	0.0050777	0.999	0.586926	1.271	0.538479	0.87	0.0626519
DNASE2	O00115	Liver cancer	0.613	0.00658768	1.382	0.0200112	1.228	0.725483	1.346	0.346954
AP3B1	O00203	Liver cancer	1.861	0.000242514	0.91	0.13746	1.012	0.941535	0.788	7.39184e-05
LGALS8	O00214	Liver cancer	2.606	0.0375155	0.946	0.247362	1.342	0.657607	1.419	0.0572245
SUPT5H	O00267	Liver cancer	3.554	0.000324863	1.007	0.960799	1.376	0.0332572	1.496	3.17351e-05
SLC33A1	O00400	Liver cancer	2.183	0.000222115	0.598	0.00615281	1.186	0.552146	1.141	0.210062
DNM1L	O00429	Liver cancer	1.53	0.0245785	1.343	0.00106374	1.103	0.0938233	1.038	0.477369
AGRN	O00468	Liver cancer	2.544	0.00337389	0.858	0.14464	1.086	0.772738	1.346	0.778466
KPNA3	O00505	Liver cancer	1.522	0.0186873	1.431	0.0471472	1.457	0.00094604	1.456	0.00173091
DDX3X	O00571	Liver cancer	1.517	0.00923931	0.945	0.369374	1.429	0.000180733	1.188	0.0112946
RNASET2	O00584	Liver cancer	0.415	0.00023228	1.937	0.00219134	0.763	0.0359367	1.006	0.628608
KPNA4	O00629	Liver cancer	2.064	0.00193722	1.344	0.00196903	1.077	0.254473	1.244	0.0160676
TRIM38	O00635	Liver cancer	2.169	0.0395128	0.941	0.281447	0.757	0.0505175	1.465	0.0410739
ACACB	O00763	Liver cancer	0.489	0.00738871	0.743	0.0276774	4.941	7.72989e-05	3.956	0.0928226
AP3D1	O14617	Liver cancer	2.003	0.000268003	0.862	0.122687	0.991	0.689642	0.83	0.000332129
GOSR2	O14653	Liver cancer	1.985	0.00241517	1.033	0.47212	1.646	0.116993	0.704	0.000570557
ACOT8	O14734	Liver cancer	3.925	0.0295025	1.704	0.147848	1.318	0.497465	1.608	0.230616
HSD17B6	O14756	Liver cancer	0.309	0.00568888	3.504	0.687015	2.298	0.358853	1.543	0.164708
TCERG1	O14776	Liver cancer	2.389	0.0005701	0.911	0.156375	1.319	4.45993e-05	1.409	0.000423025
SCAMP3	O14828	Liver cancer	3.298	3.65737e-06	0.872	0.0626354	1.23	0.00590667	1.058	0.680267
IRF6	O14896	Liver cancer	2.972	0.027097	1.114	0.585089	0.841	0.112159	0.972	0.518964
TIMM23	O14925	Liver cancer	2.279	0.00213877	1.098	0.675939	1.372	0.0140403	1.292	0.103963
HGS	O14964	Liver cancer	1.789	2.4057e-05	1.017	0.945789	1.032	0.882155	0.866	0.0170294
SLC27A2	O14975	Liver cancer	0.615	0.0153856	1.635	0.461389	1.423	0.654988	13.333	0.137859
BTAF1	O14981	Liver cancer	0.665	0.0167593	0.991	0.442597	3.443	0.0102261	2.199	0.0508827
SPTBN2	O15020	Liver cancer	0.375	0.00686181	0.932	0.161197	6.891	0.000315266	2.726	0.931209
SEC16A	O15027	Liver cancer	1.561	0.0487138	0.705	0.0267236	1.403	0.00698581	0.911	0.23648
SCAMP1	O15126	Liver cancer	1.905	0.0261573	1.122	0.234424	1.16	0.0200027	0.941	0.28177
SCAMP2	O15127	Liver cancer	1.982	0.000951662	1.165	0.136477	0.816	0.0140776	1.136	0.546854
KMO	O15229	Liver cancer	0.198	0.00210197	3.348	0.320073	0.917	0.288193	1.544	0.0258575
TM9SF1	O15321	Liver cancer	2.177	0.0331772	0.979	0.527219	1.733	0.25421	1.153	0.198237
EIF3D	O15371	Liver cancer	1.526	0.02825	0.837	0.0784975	1.179	0.00116896	0.987	0.64783
EIF3H	O15372	Liver cancer	1.564	0.00434723	0.794	0.00657453	1.243	0.00199252	0.972	0.453587
BCAT2	O15382	Liver cancer	11.303	0.00232531	0.343	0.000108363	0.849	0.100825	0.255	7.08838e-07
GYG2	O15488	Liver cancer	0.21	0.000241229	0.704	0.028112	3.218	0.151361	1.668	0.784448
DHX15	O43143	Liver cancer	1.913	0.00136643	0.982	0.567654	1.478	0.00211023	1.424	0.0015586
DYNC1LI2	O43237	Liver cancer	1.782	0.00136318	1.186	0.0594487	0.842	0.0412336	0.957	0.390851
PAPSS1	O43252	Liver cancer	4.972	0.00462608	1.003	0.481121	1.458	0.0211019	0.753	0.0181041
SART1	O43290	Liver cancer	1.94	0.00132436	1.012	0.789755	1.469	5.50323e-06	1.431	0.00393975
SPINT2	O43291	Liver cancer	0.586	0.0164943	2.783	0.00229902	2.729	0.00290008	7.539	0.0192066
AP5Z1	O43299	Liver cancer	0.494	7.54317e-05	1.305	0.411474	1.552	0.0170655	1.303	0.0339906
CTIF	O43310	Liver cancer	0.493	7.8198e-05	1.611	0.0312746	1.034	0.326832	0.67	0.00823383
HNRNPR	O43390	Liver cancer	1.555	0.00140724	0.864	0.215981	1.253	0.00240828	1.414	4.94762e-05
TXNL1	O43396	Liver cancer	1.958	0.0234134	0.829	0.000227904	0.905	0.096509	0.861	0.0273988
WIPF1	O43516	Liver cancer	0.402	0.00345868	5.473	0.0367175	1.506	0.832798	0.739	0.0252511
DNPH1	O43598	Liver cancer	1.678	0.0378415	0.596	0.00213364	1.192	0.424776	1.031	0.835185
TIMM44	O43615	Liver cancer	2.29	0.0245321	1.017	0.734301	1.268	0.0562225	0.962	0.405409
ZNF207	O43670	Liver cancer	2.191	0.00159901	0.826	0.0193967	1.361	0.00132128	1.389	0.00259569
GET3	O43681	Liver cancer	1.576	0.00205194	0.982	0.570856	1.058	0.377335	0.946	0.14106
BUB3	O43684	Liver cancer	2.399	0.00412155	0.908	0.147175	1.326	0.00171284	1.33	0.00189381
HTATSF1	O43719	Liver cancer	2.271	0.00346771	1.426	0.0377844	1.196	0.0386666	1.43	0.00697214
PRKAB2	O43741	Liver cancer	0.651	0.00491416	1.494	0.207152	0.673	0.00506217	1.079	0.782115
SYNGR2	O43760	Liver cancer	1.881	0.00882022	0.845	0.100114	0.972	0.396114	1.067	0.827273
SGTA	O43765	Liver cancer	1.594	0.00783311	0.996	0.768665	1.423	0.000353272	1.076	0.298776
NARS1	O43776	Liver cancer	1.955	0.000635361	0.694	0.00816241	0.858	0.0404945	0.773	0.00428146
NUDT21	O43809	Liver cancer	1.729	0.000327633	0.983	0.5989	1.386	6.83602e-05	1.309	0.012147
LANCL1	O43813	Liver cancer	1.542	0.00542876	0.653	0.00169335	0.706	0.0222836	0.653	0.00270856
GAS2	O43903	Liver cancer	0.584	0.0142536	1.522	0.641807	0.964	0.424293	1.611	0.668999
PDE6D	O43924	Liver cancer	1.815	0.0053796	1.349	0.000316828	1.088	0.283434	1.215	0.149978
PEX1	O43933	Liver cancer	4.238	0.00440436	0.897	0.210974	1.146	0.24065	0.625	0.00432817
AKR1B10	O60218	Liver cancer	34.174	0.000275433	9.134	0.202676	0.547	0.00955762	0.702	0.0547596
KALRN	O60229	Liver cancer	2.161	0.0337797	0.823	0.0767837	1.031	0.644663	1.007	0.677063
STX10	O60499	Liver cancer	2.137	0.00498011	1.379	0.301464	1.636	0.181181	1.114	0.803893
RANBP6	O60518	Liver cancer	2.063	0.0204894	1.147	0.958525	1.095	0.638984	1.351	0.160768
NMT2	O60551	Liver cancer	3.405	0.0122546	0.572	0.00528149	1.162	0.767748	1.077	0.842816
EXOC3	O60645	Liver cancer	1.922	0.00170316	0.954	0.242408	1.326	0.125912	0.812	0.000181498
EIF1B	O60739	Liver cancer	0.493	1.94095e-05	1.508	0.0265914	1.199	0.321459	0.933	0.30882
NOS1AP	O75052	Liver cancer	2.427	0.0124191	0.95	0.294446	1.45	0.00139185	1.38	0.2909
ROCK2	O75116	Liver cancer	1.886	0.00844436	1.145	0.0940632	1.182	0.119114	1.065	0.496234
CLASP2	O75122	Liver cancer	2.683	0.000179394	0.897	0.145138	1.165	0.109426	1.157	0.135391
HIP1R	O75146	Liver cancer	2.048	0.0139348	0.49	0.000703493	1.379	0.266294	0.332	1.2481e-05
PHACTR2	O75167	Liver cancer	2.204	0.00231433	0.676	0.00705717	1.562	0.153022	1.14	0.989642
CS	O75390	Liver cancer	2.368	0.0125033	0.748	0.00210759	1.112	0.849401	0.524	3.03242e-05
TACC1	O75410	Liver cancer	3.734	0.00112615	0.791	0.0553688	0.811	0.0417006	1.158	0.451904
MTX2	O75431	Liver cancer	1.56	0.0383676	0.769	0.0260883	1.147	0.551777	0.555	0.00018039
RDH16	O75452	Liver cancer	0.107	0.00072129	2.304	0.456939	1.847	0.945953	733.776	0.69729
ERLIN1	O75477	Liver cancer	0.603	0.006188	1.22	0.00299997	1.115	0.194139	1.053	0.88701
BANF1	O75531	Liver cancer	2.235	0.0135989	1.073	0.911893	1.329	0.000264265	1.275	0.452785
SF3B1	O75533	Liver cancer	1.936	0.00224624	0.93	0.176712	1.496	0.000215532	1.384	0.000280048
PRKRA	O75569	Liver cancer	2.886	0.00760033	1.153	0.382521	1.384	0.00224567	0.917	0.123498
MYCBP2	O75592	Liver cancer	0.656	0.0295953	1.195	0.544078	1.441	0.0155373	1.087	0.772678
NPM3	O75607	Liver cancer	0.596	0.0157912	1.103	0.537079	2.777	1.19984e-05	3.964	0.00454663
CREG1	O75629	Liver cancer	0.551	0.00497203	1.572	0.273542	0.76	0.0239531	1.017	0.464078
FCN3	O75636	Liver cancer	0.186	3.02155e-05	1.582	0.484073	0.706	0.0185545	0.776	0.0291783
SNRNP200	O75643	Liver cancer	2.694	0.0040741	0.983	0.579138	1.42	3.78084e-05	1.461	3.1803e-05
TIPRL	O75663	Liver cancer	1.597	9.12384e-05	1.221	0.00151736	0.878	0.0555163	1.263	0.00387733
PPM1B	O75688	Liver cancer	1.646	0.0282234	0.892	0.0119874	0.962	0.353907	1.034	0.959324
EIF3G	O75821	Liver cancer	1.56	0.00270541	0.753	0.00850807	1.305	0.00183445	0.965	0.417426
ZMPSTE24	O75844	Liver cancer	1.966	0.00165389	0.933	0.261633	1.954	0.0540058	1.333	0.000134878
ATRN	O75882	Liver cancer	2.019	0.00183134	1.819	0.07675	1.054	0.867134	1.035	0.570873
STAM2	O75886	Liver cancer	1.883	0.00341088	1.289	0.136879	0.999	0.80357	0.862	0.00312693
CPD	O75976	Liver cancer	5.308	0.000482248	0.942	0.211099	1.381	0.0335162	0.871	0.143606
SEC14L2	O76054	Liver cancer	0.489	0.0175203	4.257	0.0391085	6.563	0.261132	1.534	0.724268
TOMM70	O94826	Liver cancer	1.914	0.00182874	0.918	0.199577	1.486	0.0748435	1.046	0.596752
IPO13	O94829	Liver cancer	0.551	0.00299058	1.386	0.419289	1.211	0.954772	1.536	0.0394603
FARP2	O94887	Liver cancer	2.535	0.0146324	1.518	0.702191	1.145	0.623732	0.909	0.150313
ERLIN2	O94905	Liver cancer	0.607	0.00920575	0.77	0.00258751	0.874	0.126097	0.878	0.079184
SLCO2B1	O94956	Liver cancer	0.639	0.0122205	0.895	0.259037	0.868	0.14851	1.099	0.161987
SCAF4	O95104	Liver cancer	2.127	0.000209773	1.077	0.937984	1.556	0.0540025	1.27	0.237582
ZFPL1	O95159	Liver cancer	2.313	0.0126852	1.251	0.749285	1.186	0.316737	1.159	0.468479
LETM1	O95202	Liver cancer	2.065	0.00203064	1.002	0.617281	1.475	0.777759	0.501	2.70646e-05
SNAPIN	O95295	Liver cancer	1.623	0.0328364	1.081	0.785484	1.139	0.00447193	0.829	0.012058
MOCS3	O95396	Liver cancer	1.569	0.0240354	0.857	0.106236	1.408	0.013239	1.186	0.275069
AHSA1	O95433	Liver cancer	1.881	1.94038e-05	1.14	0.0980503	1.48	0.000872492	1.448	0.00224181
APOM	O95445	Liver cancer	2.31	0.0205041	0.827	0.0895994	1.033	0.608646	0.929	0.337657
STAMBP	O95630	Liver cancer	2.195	0.015478	1.135	0.341709	1.005	0.845448	0.959	0.363451
RAB3D	O95716	Liver cancer	3.898	0.017575	0.506	0.00192955	1.905	0.953422	0.493	0.00446346
TSPAN15	O95858	Liver cancer	3.007	0.0283465	1.43	0.656315	0.689	0.00235897	0.671	0.0215226
DDAH2	O95865	Liver cancer	1.507	0.0153327	1.453	0.145798	0.842	0.0775639	1.007	0.629038
ABHD16A	O95870	Liver cancer	1.846	0.015771	1.152	0.0567272	1.235	0.095351	1.095	0.169724
FTCD	O95954	Liver cancer	0.232	0.00048926	2.034	0.636269	2.235	0.00233034	2.55	0.258756
ACTL6A	O96019	Liver cancer	2.924	0.00079391	1.128	0.509292	1.394	0.0010007	1.481	1.87426e-05
DHFR	P00374	Liver cancer	0.508	0.00101734	0.841	0.136005	1.684	0.0296669	1.089	0.831852
GSR	P00390	Liver cancer	1.698	0.0276813	0.849	0.0261249	0.706	0.00471599	0.621	2.04946e-05
SOD1	P00441	Liver cancer	0.579	0.0101894	1.064	0.719372	0.8	0.00510277	0.744	0.000462453
PNP	P00491	Liver cancer	0.665	0.0108932	1.513	0.00788526	1.466	0.00257433	0.88	0.0912972
F2	P00734	Liver cancer	1.617	0.0111835	1.916	0.212694	0.759	0.0056111	1.043	0.882939
F10	P00742	Liver cancer	7.984	0.00186817	2.271	0.973181	1.096	0.831167	0.938	0.276656
ASS1	P00966	Liver cancer	0.296	0.000275771	0.973	0.414499	1.039	0.712762	1.635	0.13148
LDLR	P01130	Liver cancer	5.298	0.0370094	0.874	0.215734	1.861	0.300153	0.923	0.261754
COL4A1	P02462	Liver cancer	3.121	0.00802868	0.804	0.0609839	0.866	0.155209	1.004	0.328182
LMNA	P02545	Liver cancer	2.184	0.000802965	1.356	0.0140229	0.753	0.00210211	1.225	0.0487762
APOE	P02649	Liver cancer	3.825	0.00113434	2.239	0.110621	0.667	0.00235177	1.432	0.00107843
CAT	P04040	Liver cancer	0.51	0.00139511	0.954	0.389874	0.955	0.392522	1.045	0.905065
GBA	P04062	Liver cancer	3.938	4.78859e-06	1.276	0.376736	0.981	0.567312	1.047	0.565825
NR3C1	P04150	Liver cancer	2.386	0.0130459	0.929	0.280481	0.507	0.00182975	0.787	0.0311139
S100B	P04271	Liver cancer	4.351	0.0117027	1.117	0.318919	0.308	6.66119e-06	0.69	0.0281084
TUBB4A	P04350	Liver cancer	5.013	0.00253185	1.056	0.967167	0.62	0.0337834	1.022	0.766512
HSPB1	P04792	Liver cancer	2.364	0.000983841	1.268	0.0289531	0.551	0.00235726	1.361	0.446061
CYBB	P04839	Liver cancer	0.438	0.00289134	4.353	0.0846066	1.471	0.330961	2.254	0.00366631
CHGB	P05060	Liver cancer	2.677	0.0292726	3.544	0.572395	0.116	0.000129	0.303	0.000874974
ARG1	P05089	Liver cancer	0.326	0.00191373	19.77	0.462005	1.279	0.507107	17.674	0.036163
SERPINA5	P05154	Liver cancer	1.592	0.0422556	1.534	0.346251	0.756	0.0167418	1.331	0.0886859
CYP2E1	P05181	Liver cancer	0.44	0.00899324	1.868	0.509168	0.935	0.197827	1.053	0.314666
ALPL	P05186	Liver cancer	0.257	0.000620882	1.038	0.341498	2.188	0.808868	0.895	0.117108
INSR	P06213	Liver cancer	2.587	0.00107768	0.446	0.00240061	1.001	0.464157	1.197	0.785649
PTMA	P06454	Liver cancer	8.269	0.0465046	0.989	0.363396	1.434	3.60687e-05	2.755	0.410312
CDK1	P06493	Liver cancer	0.48	0.000708894	1.144	0.90696	9.858	0.000103158	8.352	0.00130836
EIF4E	P06730	Liver cancer	1.591	0.000876059	0.807	0.0137999	1.358	0.000603157	0.934	0.231698
PYGL	P06737	Liver cancer	0.304	0.000109204	1.946	0.0433814	1.06	0.800479	1.289	0.111206
ASGR2	P07307	Liver cancer	0.6	0.0343328	0.97	0.190261	198.37	2.84128e-05	0.854	0.120257
EPRS1	P07814	Liver cancer	1.553	0.001247	0.755	0.0241781	1.246	0.00158893	0.971	0.43411
HNRNPC	P07910	Liver cancer	1.859	0.000101072	0.773	0.115823	1.151	0.0998059	1.462	1.99876e-05
LAMB1	P07942	Liver cancer	16.589	5.67627e-05	0.703	0.00310382	1.221	0.790352	1.594	0.392782
ANXA6	P08133	Liver cancer	0.584	0.00266371	1.136	0.626991	0.857	0.134384	1.048	0.764594
ADH4	P08319	Liver cancer	0.138	0.00588063	5.004	0.838948	1.697	0.24125	3.364	0.347879
LPA	P08519	Liver cancer	0.512	0.00469641	1.115	0.662786	1.088	0.549058	1.876	0.645947
COL4A2	P08572	Liver cancer	4.651	0.00656639	0.765	0.0429965	0.884	0.19941	1.504	0.722514
MET	P08581	Liver cancer	2.636	0.00187143	1.691	0.362857	1.717	0.173752	1.201	0.105612
FCGR3A	P08637	Liver cancer	0.465	0.00145234	4.76	0.0132829	1.513	0.0488955	1.992	0.0177834
MRPL3	P09001	Liver cancer	2.64	0.0119649	0.987	0.428024	1.152	0.796503	1.482	0.0656288
ACAA1	P09110	Liver cancer	0.646	0.0370653	1.57	0.0347471	0.957	0.367884	1.24	0.127878
GSTP1	P09211	Liver cancer	0.551	0.00684837	1.138	0.272213	1.376	0.0120037	1.231	0.0342974
HMGB1	P09429	Liver cancer	1.607	0.0320922	1.001	0.702898	1.285	0.00713875	1.366	0.0948407
HMOX1	P09601	Liver cancer	0.402	0.00049073	1.613	0.96908	1.007	0.543972	2.041	0.0168984
PARP1	P09874	Liver cancer	2.098	0.00281291	0.546	0.000724816	1.225	0.182315	1.311	0.0487795
PGA3	P0DJD8	Liver cancer	77.673	0.0012775	19.295	0.898568	1.618	0.17982	0.146	0.00087466
HSPA1B	P0DMV9	Liver cancer	2.806	7.22192e-05	1.474	2.38477e-05	0.792	0.0374348	0.897	0.0963646
RO60	P10155	Liver cancer	1.511	0.00765026	0.937	0.121191	1.012	0.871934	1.042	0.389311
PTPRF	P10586	Liver cancer	5.736	0.0223376	0.48	0.00528543	0.62	0.0164131	5.707	0.768745
CYP2C8	P10632	Liver cancer	0.123	0.000193897	563.213	4.91248e-12	1.202	0.528867	1.369	0.323394
CYP2D6	P10635	Liver cancer	0.564	0.0488925	0.804	0.166389	0.945	0.0861713	168.99	0.000799533
CHGA	P10645	Liver cancer	3.033	0.0425834	2.206	0.213941	0.101	8.2295e-05	0.345	0.00225319
LAMC1	P11047	Liver cancer	4.89	0.000293921	0.715	0.0161805	0.656	0.0231193	1.498	0.863827
MBL2	P11226	Liver cancer	0.168	3.95966e-05	1.418	0.516131	5.3	0.811261	2.461	0.15656
RALA	P11233	Liver cancer	1.556	0.00328731	0.915	0.193224	1.412	0.186139	1.114	0.214938
G6PD	P11413	Liver cancer	2.725	0.0368401	1.591	0.103063	1.382	0.0316465	1.202	0.169476
MTHFD1	P11586	Liver cancer	0.449	0.00467092	0.82	0.0142538	1.323	0.0060269	1.031	0.815709
EPX	P11678	Liver cancer	0.614	0.0445349	10.132	0.477439	4.008	0.283631	1.803	0.96271
F5	P12259	Liver cancer	27.809	0.000849639	0.966	0.238924	3.197	0.284584	3.063	0.457785
TPR	P12270	Liver cancer	2.15	9.00438e-05	0.976	0.507626	1.441	2.94414e-05	1.286	0.0020317
ANXA3	P12429	Liver cancer	0.591	0.00904678	1.562	0.111206	2.51	3.20295e-05	0.712	0.015609
CKMT1A	P12532	Liver cancer	0.616	0.0188943	4.853	0.0236177	0.754	0.03113	1.215	0.950453
SRC	P12931	Liver cancer	2.896	0.00343296	1.998	0.147276	1.06	0.674373	1.014	0.52201
XRCC6	P12956	Liver cancer	1.62	0.00508015	0.859	0.0128998	1.281	0.00144852	1.234	0.0197359
XRCC5	P13010	Liver cancer	1.647	0.00235993	0.904	0.0533427	1.166	0.0347972	1.171	0.0604579
GYS1	P13807	Liver cancer	0.607	0.0338441	1.225	0.0738999	0.918	0.200754	0.802	0.00633035
HCLS1	P14317	Liver cancer	0.634	0.0130346	2.366	0.135791	0.892	0.239259	2.276	0.204999
CPM	P14384	Liver cancer	2.747	0.00146628	1.27	0.629895	0.423	2.66713e-05	0.524	0.00166342
NID1	P14543	Liver cancer	4.106	0.000118639	0.655	0.00614134	0.656	0.0250383	1.393	0.937421
AKR1A1	P14550	Liver cancer	0.581	0.00460809	0.747	0.0055644	0.882	0.146305	0.669	8.73179e-06
ACYP2	P14621	Liver cancer	0.611	0.0128873	1.715	0.00485776	1.008	0.524773	0.865	0.115337
SNRPB	P14678	Liver cancer	1.837	0.000506528	1.079	0.680395	1.036	0.890696	1.414	0.000454809
IDE	P14735	Liver cancer	1.843	0.0180127	0.865	0.106883	1.433	0.000343717	1.011	0.826749
HNRNPL	P14866	Liver cancer	1.743	0.00142208	0.895	0.00695843	1.34	0.00288602	1.337	1.5978e-05
RAC2	P15153	Liver cancer	0.626	0.0220117	5.038	0.134827	1.079	0.607579	1.503	0.530304
GSPT1	P15170	Liver cancer	1.631	0.00443285	0.878	0.0812294	1.213	0.0223415	0.948	0.124754
CD46	P15529	Liver cancer	2.455	0.011307	0.95	0.338817	1.629	0.063479	0.928	0.247716
GNS	P15586	Liver cancer	1.501	0.00868246	1.195	0.30819	1.231	0.196061	1.272	0.0966611
DSP	P15924	Liver cancer	2.47	0.000612668	2.484	0.922525	1.045	0.925771	1.085	0.885969
RPA2	P15927	Liver cancer	1.635	0.0053069	1.094	0.821376	1.227	0.0820798	1.233	0.0241805
PECAM1	P16284	Liver cancer	1.91	0.00189315	1.046	0.725774	1.021	0.81374	0.89	0.103715
ATP2A2	P16615	Liver cancer	1.773	0.00259354	0.961	0.329395	0.976	0.515844	1.092	0.59545
ZNF22	P17026	Liver cancer	1.588	0.0416293	0.535	0.000320537	1.077	0.563813	1.434	0.156704
ZKSCAN1	P17029	Liver cancer	0.618	0.0118134	1.419	0.770673	1.483	0.810117	1.793	0.0106224
TMEM11	P17152	Liver cancer	1.97	0.0370317	0.949	0.342529	1.511	0.281021	0.642	2.66285e-05
CTPS1	P17812	Liver cancer	2.834	0.00234862	1.269	0.0374809	1.743	0.0625666	1.429	0.000253319
ENG	P17813	Liver cancer	0.539	0.00544043	2.257	0.0504283	2.549	0.000104118	2.973	0.000355264
IGFBP3	P17936	Liver cancer	0.61	0.0184294	6.469	0.00115595	0.859	0.119023	7.397	0.00144176
ERCC2	P18074	Liver cancer	0.556	0.000715839	2.314	0.185257	2.517	2.13166e-06	1.832	0.000643615
ARF4	P18085	Liver cancer	1.507	0.023811	1.306	0.464809	1.157	0.695054	0.904	0.121822
GPX2	P18283	Liver cancer	0.447	0.00423645	3.807	0.145276	1.57	0.0853807	0.942	0.230565
ITIH2	P19823	Liver cancer	1.877	0.0194505	2.27	0.0707879	0.657	0.00105767	1.058	0.964524
ATP2B1	P20020	Liver cancer	2.01	0.0306351	0.726	1.21223e-05	0.759	0.0128376	0.999	0.633524
CYP2B6	P20813	Liver cancer	0.267	0.000292912	9.312	2.81233e-06	1.567	0.180582	1.395	0.330548
ATP6V1C1	P21283	Liver cancer	2.25	0.000479644	0.97	0.455832	1.239	0.0274181	1.167	0.0381392
TAF1	P21675	Liver cancer	2.807	0.00301187	0.958	0.346227	1.447	0.725447	1.312	0.785923
GPD1	P21695	Liver cancer	0.255	0.000208722	11.52	0.690134	1.64	0.0682167	1.032	0.171156
VDAC1	P21796	Liver cancer	1.969	0.00268115	1.27	0.340093	1.548	0.0781517	0.798	0.0308267
COMT	P21964	Liver cancer	0.53	0.003522	1.258	0.0145382	1.641	0.00530478	0.881	0.0892152
TGM2	P21980	Liver cancer	0.459	0.00196083	2.509	0.018853	1.06	0.447716	1.27	0.955562
GART	P22102	Liver cancer	1.579	0.0321917	1.008	0.804265	1.495	0.00018893	1.229	0.00964215
SCP2	P22307	Liver cancer	0.637	0.0137698	1.416	0.0381645	0.751	0.00394155	1.287	0.144198
ENPP1	P22413	Liver cancer	0.664	0.0256153	1.254	0.291621	2.736	0.692313	0.873	0.0814282
CES1	P23141	Liver cancer	0.586	0.0136538	1.437	0.109246	0.699	0.0187191	1.65	0.210474
TCEA1	P23193	Liver cancer	1.517	0.0150051	0.825	0.0505388	1.244	0.0912653	1.339	0.0510622
ITGA6	P23229	Liver cancer	4.662	0.000131015	1.031	0.776075	1.189	0.0607873	0.815	0.0528863
SFPQ	P23246	Liver cancer	1.899	0.00371229	0.881	0.197399	1.292	0.0169571	1.318	0.000315489
TUBG1	P23258	Liver cancer	2.074	0.0338554	1.006	0.85885	1.404	0.00213464	1.073	0.147638
ME2	P23368	Liver cancer	2.486	0.0312673	1.163	0.795598	0.755	0.0114138	0.753	0.00449283
GLDC	P23378	Liver cancer	0.197	0.0040804	600.932	0.000329722	4.477	0.16707	0.982	0.00283865
GCSH	P23434	Liver cancer	0.496	0.0017832	0.83	0.0979987	2.414	0.00173339	0.713	0.0283003
ATP2B4	P23634	Liver cancer	1.648	8.58112e-05	1.183	0.103908	0.467	0.00312432	1.296	0.724776
DGKA	P23743	Liver cancer	0.521	0.00733234	2.28	0.0657699	0.789	0.0796513	2.112	0.0118694
CHM	P24386	Liver cancer	2.77	0.00493337	1.623	0.164041	1.303	0.28589	1.041	0.88056
KDELR1	P24390	Liver cancer	1.718	0.00270911	0.72	0.0311389	6.041	0.691401	1.326	0.0284526
TBXAS1	P24557	Liver cancer	0.597	0.0162696	3.326	0.0159281	1.325	0.0643407	1.628	0.0940914
BRD2	P25440	Liver cancer	0.606	0.000512781	1.113	0.883043	2.358	0.000393889	1.506	0.0826188
DDX6	P26196	Liver cancer	1.963	0.00452755	1.009	0.907094	1.168	0.0174826	1.306	0.0157748
RPL13	P26373	Liver cancer	1.941	0.0387666	0.538	0.00329402	1.078	0.173417	0.966	0.333674
PTBP1	P26599	Liver cancer	1.713	9.73216e-05	1.226	0.0330404	1.324	0.00323631	1.303	0.00124077
VARS1	P26640	Liver cancer	2.636	0.000379061	0.664	0.00731886	1.298	0.00616573	0.846	0.0124349
EEF1G	P26641	Liver cancer	1.942	0.00129604	0.677	0.00649704	1.386	0.000211522	0.917	0.14151
STOM	P27105	Liver cancer	0.618	0.0137608	1.419	0.436719	0.963	0.433707	1.353	0.0968079
DPP4	P27487	Liver cancer	2.603	0.00252378	1.056	0.780313	1.898	0.373616	1.258	0.907854
APEX1	P27695	Liver cancer	1.6	0.00954586	0.874	0.165864	1.456	0.00307355	1.028	0.913802
CD82	P27701	Liver cancer	0.495	0.00210866	1.784	0.390947	1.866	0.0932058	1.238	0.259634
MAP4	P27816	Liver cancer	2.533	0.0275632	1.286	0.144347	0.987	0.600749	1.334	0.0706903
ADH6	P28332	Liver cancer	0.206	0.000442033	204.291	0.690689	2.38	0.047897	2.155	0.779423
MAPK1	P28482	Liver cancer	2	0.000261119	1.097	0.207172	0.839	0.00248399	1.048	0.427457
LAP3	P28838	Liver cancer	0.567	0.00124671	1.322	0.0467818	1.366	0.121195	1.344	0.261819
GTF2E1	P29083	Liver cancer	0.627	0.00312336	1.05	0.809466	2.541	0.006242	2.532	0.0415165
IMPA1	P29218	Liver cancer	1.795	0.0278196	0.813	0.00316576	0.688	0.00548598	0.751	0.000800269
TKT	P29401	Liver cancer	1.736	0.0300634	0.652	0.000249117	1.226	0.0113176	1.096	0.3708
NOS3	P29474	Liver cancer	0.59	0.00209948	0.769	0.0345419	0.734	0.0242029	1.639	0.122242
OAS2	P29728	Liver cancer	0.576	0.0080989	4.553	0.00952124	5.162	0.0417567	1.841	0.18357
GCHFR	P30047	Liver cancer	0.5	0.00549939	1.842	0.0933795	1.388	0.405714	0.795	0.0756146
FCER1G	P30273	Liver cancer	0.494	0.000561037	1.848	0.0459508	1.015	0.549947	1.4	0.31197
NMT1	P30419	Liver cancer	1.958	0.00287651	0.878	0.12335	1.313	0.0119024	1.167	0.037585
POLR2B	P30876	Liver cancer	1.783	0.00224964	0.838	0.0186995	1.103	0.261713	1.388	0.00138221
CORO1A	P31146	Liver cancer	0.658	0.0227123	2.762	0.281362	0.974	0.397336	1.446	0.265273
PRKAR2B	P31323	Liver cancer	5.238	0.00227556	0.493	0.00141471	0.442	9.76177e-06	0.659	0.0139419
CPS1	P31327	Liver cancer	0.625	0.0416177	3.366	0.2157	13.434	0.574366	205.346	0.0519897
HNRNPH1	P31943	Liver cancer	1.922	0.00243606	0.833	0.00325838	1.26	0.00439132	1.419	7.21555e-05
SFN	P31947	Liver cancer	3.528	0.0192778	1.333	0.781328	2.069	0.15258	1.811	0.191891
STIP1	P31948	Liver cancer	1.673	0.00414112	0.911	0.149466	1.448	0.00287847	0.988	0.654595
GK	P32189	Liver cancer	0.424	3.13785e-05	1.308	0.970601	2.774	0.0013617	1.599	0.00648777
CDA	P32320	Liver cancer	0.65	0.0256238	3.22	0.15932	2.794	0.0479272	3.178	0.0911042
HPD	P32754	Liver cancer	0.233	0.00893485	4.249	0.0149187	1.57	0.018093	1.445	0.866557
KIF5B	P33176	Liver cancer	1.951	0.00601652	1.182	0.00702734	1.155	0.00661994	1.081	0.376293
DUT	P33316	Liver cancer	4.246	0.000467583	1.013	0.822499	1.407	0.0954425	1.235	0.0818689
ABCC1	P33527	Liver cancer	0.502	0.00112488	1.683	0.564579	2.37	0.000357275	1.258	0.157943
GALNS	P34059	Liver cancer	0.454	0.00154123	1.646	0.0569532	1.014	0.589432	1.63	0.0605241
HSPA4	P34932	Liver cancer	2.118	0.000425842	0.98	0.459694	1.171	0.010724	1.057	0.0655571
PFN2	P35080	Liver cancer	1.737	0.0394354	1.072	0.407819	0.528	0.000602012	1.674	0.885399
RFC2	P35250	Liver cancer	0.513	0.001432	0.878	0.131426	2.046	0.00670068	1.74	0.00499954
MYH10	P35580	Liver cancer	0.557	0.019777	1.942	0.0015089	1.799	0.0251079	2.056	0.109681
GGT5	P36269	Liver cancer	0.169	3.04309e-05	1.459	0.222942	0.976	0.467157	1.263	0.516589
MAP2K2	P36507	Liver cancer	2.044	0.0442409	0.994	0.741575	1.018	0.894942	1.078	0.351454
CPOX	P36551	Liver cancer	0.654	0.0254369	5.464	0.01706	1.833	6.78334e-06	2.304	0.00691089
NUDT1	P36639	Liver cancer	0.662	0.0020995	2.057	0.000159771	2.589	0.000128751	2.178	0.000442712
GNL1	P36915	Liver cancer	1.926	0.000763356	0.896	0.105164	1.276	0.0538853	1.072	0.465624
SRP14	P37108	Liver cancer	1.745	0.0181425	0.776	0.0198683	1.372	3.89484e-05	1.093	0.997651
COIL	P38432	Liver cancer	0.584	0.0125437	1.2	0.749072	1.911	0.00185069	1.682	0.00110437
GGCX	P38435	Liver cancer	6.566	0.0447213	1.069	0.993854	2.089	0.0931265	1.837	0.226579
EIF4A3	P38919	Liver cancer	1.79	0.000344291	0.847	0.00424977	1.369	0.0017614	1.385	0.000107598
COL15A1	P39059	Liver cancer	19.635	0.00193709	0.867	0.160775	0.536	0.00197584	1.04	0.273931
COL18A1	P39060	Liver cancer	2.065	0.00254854	0.781	0.049875	0.944	0.340871	1.27	0.586266
NNMT	P40261	Liver cancer	0.184	0.000145809	6.584	0.00776562	4.607	1.37268e-06	3.354	8.90276e-06
USP8	P40818	Liver cancer	2.105	0.0254618	0.92	0.219711	1.105	0.0697035	1.28	0.0356276
EIF2D	P41214	Liver cancer	3.257	0.00142009	0.728	0.031702	1.197	0.631358	1.105	0.0947124
MTOR	P42345	Liver cancer	1.748	0.0103571	0.873	0.11901	1.05	0.503537	0.985	0.589772
RPS27	P42677	Liver cancer	1.843	0.0238957	0.644	0.00674489	1.448	7.63432e-05	1.005	0.814115
FRK	P42685	Liver cancer	1.91	0.0183707	0.792	0.0667895	1.831	0.0686845	1.275	0.803833
HTT	P42858	Liver cancer	7.669	0.000320373	1.801	0.145206	1.124	0.903227	1.022	0.888018
MCAM	P43121	Liver cancer	3.629	0.00323038	1.075	0.694481	0.566	0.00942444	1.13	0.610195
MATR3	P43243	Liver cancer	1.815	0.00441346	0.973	0.418318	1.369	0.000765165	1.344	0.00028277
GPD2	P43304	Liver cancer	4.292	0.0203437	1.27	0.103067	1.002	0.696823	0.716	0.00247631
ZAP70	P43403	Liver cancer	0.24	4.996e-07	1.464	0.697328	1.178	0.513369	1.425	0.680646
TSFM	P43897	Liver cancer	1.884	0.00286356	0.988	0.535952	1.52	0.0962154	1.02	0.811702
ASPA	P45381	Liver cancer	1.803	0.00419606	1.341	0.866197	0.603	0.0096635	0.467	0.0017258
RECQL	P46063	Liver cancer	2.461	0.00152442	1.208	0.245673	1.27	0.2486	1.462	0.00176274
RPL21	P46778	Liver cancer	2.041	0.0132009	0.513	0.00197986	0.94	0.311508	0.938	0.302925
MAP1B	P46821	Liver cancer	6.43	0.00939466	1.778	0.420823	0.465	0.00576208	1.477	0.792435
NEDD4	P46934	Liver cancer	3.603	0.00315012	1.541	0.874188	1.665	0.708122	1.154	0.717349
CD151	P48509	Liver cancer	3.376	0.0253255	0.92	0.228309	0.914	0.241295	1.095	0.92357
NES	P48681	Liver cancer	3.548	0.00296364	1.231	0.801907	0.995	0.563038	0.98	0.508521
HSPA13	P48723	Liver cancer	2.055	0.0182175	0.816	0.0925716	1.254	0.60617	1.186	0.745555
CSNK1A1	P48729	Liver cancer	1.712	0.0324864	1.114	0.743216	0.993	0.682534	1.24	0.0531947
MRPL19	P49406	Liver cancer	2.651	0.00296429	1.07	0.675992	1.313	0.0680568	1.341	0.0430405
SRP9	P49458	Liver cancer	2.203	0.00134331	0.776	0.0197281	1.465	0.000869441	1.275	0.000867455
CTCF	P49711	Liver cancer	3.391	0.00347092	0.951	0.385089	1.242	0.217358	1.645	0.122163
RANBP2	P49792	Liver cancer	2.893	0.00196796	0.971	0.444373	1.476	1.27875e-05	1.331	0.000715662
TSC2	P49815	Liver cancer	0.533	0.00106127	1.758	0.506406	0.85	0.0870898	1.184	0.220892
SEPHS1	P49903	Liver cancer	1.758	0.0309847	1.057	0.547658	1.317	0.00532564	1.183	0.0402303
PPOX	P50336	Liver cancer	2.966	0.00210771	1.016	0.277685	1.066	0.641333	0.882	0.166211
EMD	P50402	Liver cancer	1.765	0.0465105	1.058	0.417411	1.179	0.119507	1.497	0.01021
RASSF2	P50749	Liver cancer	0.608	0.0105378	3.332	0.061957	0.933	0.322637	2.957	0.0971763
BCAM	P50895	Liver cancer	3.377	0.0469744	0.538	0.00645025	0.338	4.78252e-05	0.656	0.0109569
PPT1	P50897	Liver cancer	0.6	0.00622573	0.673	0.00201826	1.161	0.433078	1.114	0.259803
RAB13	P51153	Liver cancer	1.779	0.0028983	0.96	0.42736	1.187	0.738969	1.051	0.941023
SMARCA4	P51532	Liver cancer	2.98	0.00703284	1.038	0.765031	1.429	0.00923156	1.423	5.63381e-05
BCAP31	P51572	Liver cancer	1.764	0.00191028	0.686	0.0137666	1.356	0.0480314	1.201	0.136266
RENBP	P51606	Liver cancer	0.487	0.0034019	2.278	0.193605	0.804	0.0825676	1.658	0.0937451
IRAK1	P51617	Liver cancer	0.657	0.00980079	1.499	0.0662339	3.115	0.000209084	2.195	0.0346373
USP11	P51784	Liver cancer	0.607	0.0101034	1.3	0.842811	1.627	0.362638	2.505	0.00653935
DYNLT3	P51808	Liver cancer	2.834	0.000179914	1.223	0.76278	0.866	0.134876	0.834	0.0142667
TKTL1	P51854	Liver cancer	58.956	0.0210068	16.247	0.427787	0.889	0.157921	18.3	0.0920801
AKR1D1	P51857	Liver cancer	0.388	0.00938359	1.015	0.265364	1.231	0.5105	1.264	0.340239
HNRNPM	P52272	Liver cancer	2.071	0.000518362	0.956	0.203192	1.331	0.00489067	1.398	0.00274034
POLR2J	P52435	Liver cancer	2.059	0.00466617	1.177	0.680065	1.326	0.0205457	1.303	0.00385862
HK3	P52790	Liver cancer	0.442	0.0017139	19.468	0.0104086	3.038	0.0190622	3.941	0.00250287
ARFIP2	P53365	Liver cancer	2.491	0.00330774	0.587	0.00401076	1.279	0.327378	0.719	0.00529453
ARFIP1	P53367	Liver cancer	1.965	0.00466306	1.283	0.00376261	0.967	0.459937	0.832	0.0673634
ACLY	P53396	Liver cancer	2.065	0.00766779	0.74	0.00263461	1.359	0.0109588	1.386	0.000506027
COPA	P53621	Liver cancer	1.522	0.0157745	0.905	0.18625	1.045	0.898235	0.86	0.017517
SLC16A1	P53985	Liver cancer	1.627	0.0462584	2.009	0.175486	1.221	0.687267	0.754	0.0404648
SEC24C	P53992	Liver cancer	1.531	0.0147948	0.872	0.0860774	0.978	0.543193	0.843	0.00161265
SUB1	P53999	Liver cancer	1.945	0.00639138	0.953	0.375921	1.088	0.383246	1.011	0.512538
USP14	P54578	Liver cancer	1.985	0.000133065	0.971	0.382909	1.146	0.289334	1.137	0.327675
GALC	P54803	Liver cancer	2.579	0.000511853	1.347	0.48212	1.183	0.893134	1.169	0.587472
GYS2	P54840	Liver cancer	0.168	0.00207292	2.069	0.113906	0.79	0.0918933	1.334	0.549905
AIF1	P55008	Liver cancer	0.642	0.028896	5.995	0.167646	0.727	0.0315054	2.651	0.157281
DRG2	P55039	Liver cancer	1.667	0.000703587	0.761	0.00553977	0.854	0.0353977	0.82	0.00377892
MTTP	P55157	Liver cancer	0.616	0.0199266	1.874	0.00652552	9.686	0.600709	10.807	0.126667
ADK	P55263	Liver cancer	0.586	0.0113485	0.715	0.00593588	1.394	0.010823	0.826	0.055999
EIF3B	P55884	Liver cancer	1.586	0.0120044	0.685	0.000643541	1.22	0.00828054	1.018	0.964723
RRP1	P56182	Liver cancer	0.639	0.000283377	2.466	0.0185877	2.083	0.00419485	1.965	0.184089
ITGA1	P56199	Liver cancer	0.646	0.00239571	1.733	0.00479097	0.671	0.012871	1.178	0.867182
TMEM33	P57088	Liver cancer	2.022	0.00143062	0.859	0.123509	1.274	0.616847	1.206	0.192583
UBE2G2	P60604	Liver cancer	1.885	0.00486196	1.164	0.283976	1.249	0.0275972	0.961	0.408395
PCBD1	P61457	Liver cancer	0.622	0.0161686	0.676	0.0134139	1.286	0.132035	0.895	0.108309
STXBP1	P61764	Liver cancer	6.021	0.00763658	1.088	0.59466	0.582	0.000398211	1.247	0.849575
NPC2	P61916	Liver cancer	0.612	0.00834885	1.223	0.491468	0.803	0.0314029	1.04	0.799231
DCAF7	P61962	Liver cancer	1.544	0.0358551	1.141	0.417946	1.298	0.00686128	1.458	0.00931699
HNRNPK	P61978	Liver cancer	1.626	0.00103283	0.942	0.291198	1.334	0.000793651	1.425	0.000164602
RPS23	P62266	Liver cancer	1.729	0.0399114	0.491	0.00107242	0.927	0.263128	1.165	0.843789
RPS11	P62280	Liver cancer	1.63	0.0465444	0.511	0.000853744	1.008	0.617612	1.119	0.708617
SNRPE	P62304	Liver cancer	1.75	0.00372972	1.013	0.513494	1.315	0.00942405	1.159	0.618629
LSM3	P62310	Liver cancer	1.618	0.0174628	0.977	0.526494	1.238	0.0027408	1.243	0.031194
SNRPD1	P62314	Liver cancer	1.994	0.00223932	0.712	0.00406446	1.29	0.306046	1.457	0.00214408
SNRPD2	P62316	Liver cancer	1.885	0.00035379	0.829	0.155918	1.475	2.65338e-05	1.422	4.66988e-05
SNRPD3	P62318	Liver cancer	1.572	0.00690411	0.896	0.297269	1.315	0.00047413	1.386	8.15375e-05
ETF1	P62495	Liver cancer	1.548	0.0075846	0.817	0.0246611	1.135	0.134672	1.008	0.933615
RAN	P62826	Liver cancer	1.647	0.00308005	0.882	0.014775	1.305	0.00396843	1.282	0.00417314
CSNK2B	P67870	Liver cancer	1.879	4.55038e-05	0.856	0.0412913	1.487	9.50279e-05	1.145	0.00458785
CSNK2A1	P68400	Liver cancer	1.838	2.15203e-05	0.921	0.0275142	1.432	0.000884866	1.094	0.0463373
CXADR	P78310	Liver cancer	1.841	0.0117568	0.859	0.114096	1.546	0.332853	1.261	0.48152
IGBP1	P78318	Liver cancer	2.04	0.0473931	1.243	0.216977	1.39	0.0141685	1.365	0.0308517
EIF4G2	P78344	Liver cancer	2.251	0.000154985	1.13	0.240742	1.433	0.0110526	1.174	0.0185495
RPP38	P78345	Liver cancer	0.665	0.00947539	0.932	0.318921	4.735	5.24834e-07	2.269	0.0137221
PIP4K2B	P78356	Liver cancer	1.564	0.0170233	1.349	0.521354	0.772	0.0350542	1.373	0.151048
ADAM17	P78536	Liver cancer	0.532	0.0099979	3.227	0.0116123	2.048	0.000199113	2.243	0.000202151
MRPS22	P82650	Liver cancer	3.529	0.0218699	0.866	0.140201	1.748	0.0641827	1.113	0.870426
MRPS10	P82664	Liver cancer	2.278	0.00548765	1.614	0.544195	1.812	0.644358	1.412	0.366286
MRPS34	P82930	Liver cancer	2.111	0.0199668	1	0.343114	1.796	0.071654	1.058	0.979895
MRPS6	P82932	Liver cancer	2.835	0.00135888	0.958	0.303975	1.777	0.0987554	1.21	0.99048
RBP5	P82980	Liver cancer	0.565	0.0278095	18.202	0.0520153	1.42	0.985217	1.522	0.341146
COG7	P83436	Liver cancer	3.536	0.00368794	1.147	0.735278	1.485	0.102685	0.881	0.0727138
RPL24	P83731	Liver cancer	1.514	0.0342153	0.582	0.00725966	1.269	0.0169549	1.833	0.29959
TXNL4A	P83876	Liver cancer	1.962	0.00055715	0.877	0.0556241	1.065	0.868668	1.353	0.0842787
SMAD3	P84022	Liver cancer	2.568	0.0163481	0.868	0.0324244	0.79	0.0102585	1.092	0.491984
FOXK1	P85037	Liver cancer	0.428	0.000164797	1.827	0.301711	2.881	0.000225241	2.547	8.49399e-05
HSPG2	P98160	Liver cancer	1.579	0.0117032	1.103	0.757862	0.592	0.006747	1.246	0.933206
RBM3	P98179	Liver cancer	4.475	0.00356917	1.464	0.00727487	1.431	0.00502607	1.396	0.0931604
MAT1A	Q00266	Liver cancer	0.35	0.0016899	7.716	0.971126	73.838	0.782078	434.264	0.000328126
CDK5	Q00535	Liver cancer	2.066	0.000982842	1.293	0.122348	1.405	0.00276675	1.067	0.335289
SORD	Q00796	Liver cancer	0.603	0.018299	1.075	0.784791	1.62	0.000469406	0.756	0.0166478
HNRNPU	Q00839	Liver cancer	1.748	0.000683951	0.861	0.245821	1.249	0.00736571	1.434	2.61194e-05
TIAL1	Q01085	Liver cancer	1.705	0.000752806	1.086	0.0613904	1.273	0.00565579	1.153	0.0852492
FABP5	Q01469	Liver cancer	2.922	0.0171174	0.893	0.179733	0.823	0.0801634	0.957	0.373304
EWSR1	Q01844	Liver cancer	2.144	0.019258	0.737	0.0817366	1.126	0.334195	1.257	0.0156154
GUCY1A1	Q02108	Liver cancer	0.381	0.000309213	2.025	0.156511	1.213	0.862669	4.168	0.0652673
COL7A1	Q02388	Liver cancer	1.982	0.0163896	2.259	0.132905	11.677	0.632919	3.979	0.426898
FKBP4	Q02790	Liver cancer	1.608	0.00216993	0.986	0.528802	1.39	0.100294	0.949	0.347168
ACY1	Q03154	Liver cancer	0.601	0.0296077	1.681	0.0677841	1.406	0.20393	1.22	0.532062
PLAUR	Q03405	Liver cancer	0.569	0.00754991	5.573	0.00060821	4.46	0.000320654	2.503	0.000165753
MVK	Q03426	Liver cancer	0.653	0.0179808	2.516	0.194694	1.16	0.337653	0.743	0.0432079
RELA	Q04206	Liver cancer	2.184	0.000129512	1.252	0.0402665	1.005	0.803774	1.159	0.00579726
GBE1	Q04446	Liver cancer	0.639	0.0334731	0.995	0.700105	0.918	0.131135	0.865	0.0659576
PLP2	Q04941	Liver cancer	3.04	0.00873916	0.718	0.0246329	1.262	0.392873	1.06	0.845981
UBE3A	Q05086	Liver cancer	1.885	0.000475311	0.887	0.173904	1.134	0.149162	1.062	0.896169
RING1	Q06587	Liver cancer	2.646	0.0115207	0.935	0.281013	1.388	0.00718865	1.484	0.000707076
CKAP4	Q07065	Liver cancer	3.021	5.0653e-05	1.309	0.798791	1.085	0.311083	0.784	0.0115747
TJP1	Q07157	Liver cancer	1.955	0.0104589	0.858	0.0732111	1.103	0.67314	1.075	0.500626
KHDRBS1	Q07666	Liver cancer	2.111	0.000233474	1.16	0.68749	1.396	0.00397703	1.291	0.00142491
BAX	Q07812	Liver cancer	1.798	0.0136827	1.477	0.0178316	1.171	0.228961	1.262	0.136776
DDR1	Q08345	Liver cancer	0.563	0.00139847	1.034	0.563443	1.112	0.703753	1.465	0.0153846
GOLGA3	Q08378	Liver cancer	2.749	0.0311491	0.952	0.38491	1.009	0.858537	0.843	0.0294999
GOLGA2	Q08379	Liver cancer	1.657	0.02131	0.961	0.398015	1.151	0.370611	0.91	0.219313
TBC1D8B	Q0IIM8	Liver cancer	0.626	0.00137922	1.113	0.85523	1.34	0.440214	1.012	0.572503
FCHO2	Q0JRZ9	Liver cancer	1.583	0.0261171	1.668	0.17183	0.781	0.0159561	1.065	0.755649
GALNT1	Q10472	Liver cancer	3.622	3.92837e-06	1.468	0.616025	1.119	0.902813	1.48	0.0770437
AKAP13	Q12802	Liver cancer	2.3	0.0404859	1.525	0.136199	1.402	0.15595	1.361	0.0453308
TRIM32	Q13049	Liver cancer	0.658	0.00783732	0.829	0.105984	1.336	0.00549821	1.186	0.266624
PDIA2	Q13087	Liver cancer	7.399	0.00943322	0.866	0.0114844	2.48	0.173877	0.131	0.000604441
TARDBP	Q13148	Liver cancer	1.782	0.0027299	0.898	0.0869521	1.047	0.505118	1.48	1.36745e-05
STX5	Q13190	Liver cancer	1.833	0.00169786	0.738	0.0308367	1.303	0.0499293	0.812	0.0175489
ATM	Q13315	Liver cancer	7.63	0.0318024	0.72	0.0447721	1.352	0.386575	1.554	0.0812657
MRPL49	Q13405	Liver cancer	1.831	0.0213516	0.925	0.251293	1.469	0.0948602	1.22	0.281361
ILK	Q13418	Liver cancer	0.627	0.000192983	1.463	0.00987571	0.755	0.0737628	1.163	0.764126
XRCC4	Q13426	Liver cancer	0.592	0.0053504	1.185	0.977048	1.752	0.00308515	2.021	0.0634435
SF3B2	Q13435	Liver cancer	1.934	0.000209795	0.847	0.255372	1.397	0.00109506	1.37	0.00292295
GOLGA4	Q13439	Liver cancer	2.849	0.0122487	1.162	0.495469	0.984	0.575016	0.784	0.0135968
ROCK1	Q13464	Liver cancer	1.739	0.0391946	1.51	0.0692178	0.776	0.00362083	0.936	0.232014
EIF4EBP2	Q13542	Liver cancer	2.215	0.0106736	1.662	0.0631715	1.019	0.79853	0.894	0.192361
NAE1	Q13564	Liver cancer	2.59	0.00717372	0.936	0.0372342	1.27	0.0423568	1.182	0.00237309
STIM1	Q13586	Liver cancer	1.503	0.0224418	0.907	0.13002	0.784	0.00723415	0.834	0.018624
CUL1	Q13616	Liver cancer	1.606	0.0292373	1.054	0.591741	1.387	0.0029994	1.185	0.0537797
CUL4B	Q13620	Liver cancer	2.048	0.0150329	0.848	0.0297647	1.4	1.26156e-05	1.074	0.183339
ALCAM	Q13740	Liver cancer	1.63	0.007684	1.212	0.309243	0.575	0.00269657	0.361	3.337e-05
NACA	Q13765	Liver cancer	1.753	0.0455826	0.817	0.0736479	1.253	0.053228	1.393	7.83872e-06
DDX39B	Q13838	Liver cancer	1.802	0.00302383	0.933	0.14128	1.324	0.00423546	1.41	6.91596e-05
NFYC	Q13952	Liver cancer	0.51	8.34983e-05	1.073	0.54923	1.434	0.111725	1.271	0.0379357
IL16	Q14005	Liver cancer	0.588	0.0099107	6.161	0.387646	0.789	0.113282	2.18	0.809766
CKAP5	Q14008	Liver cancer	2.484	0.00776919	1.181	0.17074	1.309	0.00271785	1.187	0.122173
COTL1	Q14019	Liver cancer	0.461	0.00349228	2.574	0.0621748	0.846	0.102213	0.909	0.148128
NID2	Q14112	Liver cancer	10.632	0.000639268	1.011	0.545421	0.96	0.391164	2.514	0.0723799
IL18	Q14116	Liver cancer	0.474	0.000739632	1.98	0.0532531	1.168	0.873575	1.715	0.00254256
DPYS	Q14117	Liver cancer	0.268	0.00207027	2.96	0.00849664	1.042	0.452549	40.846	0.00897497
SAFB2	Q14151	Liver cancer	1.701	0.023357	0.855	0.199339	1.369	0.00124288	1.437	0.00201954
ARHGEF7	Q14155	Liver cancer	1.893	0.0282865	1.021	0.72493	0.994	0.714139	1.013	0.931659
MRPL58	Q14197	Liver cancer	2.878	4.32e-06	0.71	0.00140776	1.081	0.554245	0.973	0.448709
DYNC1H1	Q14204	Liver cancer	1.624	0.00137982	0.998	0.794913	0.936	0.103629	0.911	0.0635696
EIF2B1	Q14232	Liver cancer	1.553	0.000340658	0.729	0.00418882	1.274	0.0483704	0.97	0.380593
PTK2B	Q14289	Liver cancer	0.602	0.00108923	2.974	0.235697	0.804	0.0951743	1.692	0.744044
FKBP8	Q14318	Liver cancer	2.045	0.00182314	0.835	0.0154659	0.944	0.26504	1.222	0.0214973
MDC1	Q14676	Liver cancer	0.468	0.00380359	1.262	0.962404	5.602	0.0217144	1.023	0.178396
DIP2A	Q14689	Liver cancer	1.826	0.0146611	1.528	0.0543339	0.779	0.0360942	0.934	0.300689
PPP2R5D	Q14738	Liver cancer	1.822	0.0359154	1.372	0.00611675	0.963	0.308536	1.092	0.808178
COG2	Q14746	Liver cancer	3.937	0.000107446	1.174	0.836561	1.191	0.349657	1.011	0.858284
GNMT	Q14749	Liver cancer	0.463	0.00604623	8.663	0.0181604	11.988	0.421229	0.795	0.0395813
GOLGB1	Q14789	Liver cancer	2.413	0.0060305	1.007	0.51165	1.006	0.781735	0.985	0.62112
CRYM	Q14894	Liver cancer	0.501	0.00710938	1.075	0.584124	0.914	0.105084	1.08	0.132792
PTGR1	Q14914	Liver cancer	0.56	0.0105605	0.971	0.473864	0.673	0.00477887	0.751	0.0318751
SLMAP	Q14BN4	Liver cancer	4.055	0.00438041	1.123	0.48897	0.572	0.0185609	1.098	0.337474
SART3	Q15020	Liver cancer	3.899	0.0195091	0.848	0.123517	1.282	0.00411784	1.234	0.0111477
RAB3GAP1	Q15042	Liver cancer	2.954	5.65943e-06	1.231	0.00586672	1.123	0.236546	1.198	0.0383922
ACAP2	Q15057	Liver cancer	2.39	0.00702651	2.074	0.0694595	0.939	0.29529	1.296	0.00808151
OXA1L	Q15070	Liver cancer	3.269	0.040083	0.882	0.172307	1.806	0.052717	1.01	0.487358
PMVK	Q15126	Liver cancer	1.716	0.0132576	1.209	0.0862336	1.068	0.642961	1.113	0.406354
PPP2R5A	Q15172	Liver cancer	1.836	0.00107844	0.888	0.128535	0.834	0.0316526	0.724	0.00207609
NONO	Q15233	Liver cancer	1.991	0.0010414	0.942	0.157365	1.345	0.000903543	1.41	1.10761e-05
RCN1	Q15293	Liver cancer	0.562	0.0128073	1.59	0.000656803	2.093	9.69757e-05	1.539	0.00712468
RHEB	Q15382	Liver cancer	2.462	0.000405802	1.212	0.0153016	1.472	0.00024835	1.076	0.751868
UBE3C	Q15386	Liver cancer	2.89	0.00028573	1.294	0.196727	1.409	0.0594479	1.029	0.966617
SF3B3	Q15393	Liver cancer	1.848	0.00352424	0.873	0.0366829	1.426	0.0017874	1.411	2.77864e-05
SEC23B	Q15437	Liver cancer	2.125	6.01401e-05	0.513	0.00224744	1.098	0.625968	0.681	0.0120882
SF3A1	Q15459	Liver cancer	2.017	0.00021578	0.948	0.233417	1.378	0.000946114	1.432	0.000165304
SKIV2L	Q15477	Liver cancer	2.228	3.15953e-05	0.727	0.00547331	0.878	0.0501124	0.695	0.000306855
TRAM1	Q15629	Liver cancer	1.543	0.0248492	0.602	0.00750697	1.135	0.709856	0.709	0.00186378
SF1	Q15637	Liver cancer	1.837	0.0404914	0.996	0.752622	1.402	0.00189662	1.134	0.184312
NFKBIB	Q15653	Liver cancer	0.666	0.000394699	0.777	0.0321059	1.699	0.00253109	1.344	0.0639728
MSMO1	Q15800	Liver cancer	0.636	0.0230647	2.737	0.593683	7.099	0.116556	1.594	0.782692
LAMA4	Q16363	Liver cancer	14.678	3.08436e-06	1.376	0.420856	0.827	0.107593	1.599	0.663287
SYPL1	Q16563	Liver cancer	1.815	0.0360037	1.028	0.848301	0.831	0.0369328	0.833	0.077575
BAK1	Q16611	Liver cancer	2.575	0.0317233	1.358	0.68469	0.929	0.294656	0.859	0.00777063
OCLN	Q16625	Liver cancer	2.422	0.0135078	0.861	0.137287	1.435	0.571376	0.805	0.0818387
SRSF7	Q16629	Liver cancer	1.705	0.014197	0.911	0.198061	1.402	0.00296547	1.371	0.0376471
CPSF6	Q16630	Liver cancer	2.256	0.00203588	0.994	0.682587	1.429	0.000143309	1.416	0.0014762
MAN2A1	Q16706	Liver cancer	2.172	0.0201832	0.847	0.0883055	0.969	0.437484	1.148	0.296821
KYNU	Q16719	Liver cancer	0.432	0.00176599	3.842	0.00696793	6.176	0.00401546	5.16	0.565215
LAMA3	Q16787	Liver cancer	0.648	0.0311197	24.165	0.00590868	3.215	0.429468	3.117	0.0186683
HNRNPUL2	Q1KMD3	Liver cancer	1.619	0.000712077	1.022	0.892767	1.084	0.242784	1.259	0.00290564
AAK1	Q2M2I8	Liver cancer	2.207	0.0217956	0.975	0.500821	0.813	0.043725	0.772	0.00107262
QRICH1	Q2TAL8	Liver cancer	2.109	0.00440986	1.407	0.0549467	1.336	0.0103062	1.446	0.000198517
SMU1	Q2TAY7	Liver cancer	2.481	0.0237748	0.917	0.0942858	1.229	0.103761	1.375	0.000726044
UAP1L1	Q3KQV9	Liver cancer	0.457	9.85803e-05	1.835	0.0587262	1.489	0.0438262	1.048	0.601932
TKFC	Q3LXA3	Liver cancer	0.524	0.0147738	0.764	0.00292715	1.165	0.824379	0.889	0.130467
RABL6	Q3YEC7	Liver cancer	5.98	0.00865528	0.74	0.0375604	1.186	0.636751	0.721	0.00223758
TUBB8	Q3ZCM7	Liver cancer	1.867	0.0125638	1.193	0.00128859	1.173	0.213982	1.173	0.0152149
TIMM50	Q3ZCQ8	Liver cancer	2.704	0.00252925	1.081	0.53471	1.348	0.00544689	0.952	0.328857
LARP7	Q4G0J3	Liver cancer	2.085	0.00531325	1.085	0.80787	1.442	0.0113319	1.316	0.0297773
PREPL	Q4J6C6	Liver cancer	0.474	0.000266673	1.219	0.865659	1.29	0.104644	1.232	0.0846261
FAM98B	Q52LJ0	Liver cancer	1.735	0.0109342	0.729	0.00165031	1.052	0.405283	0.979	0.512838
TP53I3	Q53FA7	Liver cancer	4.28	0.00281982	1.287	0.0253843	0.901	0.100041	1.117	0.523806
HIKESHI	Q53FT3	Liver cancer	1.924	0.00227541	1.249	0.243006	1.146	0.226688	0.955	0.392879
GLE1	Q53GS7	Liver cancer	0.49	0.00012538	1.596	0.618321	1.515	0.0390529	1.559	0.460654
EIPR1	Q53HC9	Liver cancer	1.918	1.00667e-05	0.887	0.0303416	1.104	0.202031	0.837	0.00907057
OCIAD2	Q56VL3	Liver cancer	0.621	0.0347981	3.716	0.000579296	1.614	0.0110543	0.832	0.156073
SFT2D3	Q587I9	Liver cancer	1.977	0.00423314	0.591	0.000830636	0.31	1.48286e-06	1.482	0.0528839
HERC4	Q5GLZ8	Liver cancer	1.846	0.0367239	1.478	0.0115482	0.944	0.142617	1.253	0.000421282
PPP6R3	Q5H9R7	Liver cancer	2.178	0.0135741	0.958	0.237454	1.184	0.0186811	1.054	0.597676
NOMO2	Q5JPE7	Liver cancer	1.696	0.0473811	0.581	0.00632479	1.262	0.0806409	0.892	0.0444742
TOR1AIP1	Q5JTV8	Liver cancer	1.91	0.00923562	1.077	0.40524	1.161	0.189391	1.282	0.0216768
AARS2	Q5JTZ9	Liver cancer	6.116	0.00292213	0.833	0.0734754	1.523	0.0649121	1.248	0.585828
SAMD9	Q5K651	Liver cancer	0.584	0.0108057	3.286	0.16443	1.684	0.919987	2.681	0.276132
SAMD4B	Q5PRF9	Liver cancer	0.577	0.000869707	1.412	0.00600164	1.869	0.0256833	1.752	0.00780467
COX20	Q5RI15	Liver cancer	2.032	0.0125001	0.966	0.279947	1.457	0.0494159	0.687	0.00271132
PDZK1	Q5T2W1	Liver cancer	3.798	0.0372886	0.558	0.0038976	2.764	0.355028	45.823	0.776888
TMEM63B	Q5T3F8	Liver cancer	4.051	0.0119311	1.267	0.742011	1.305	0.357977	1.312	0.442776
UBR4	Q5T4S7	Liver cancer	2.13	0.0165488	0.944	0.244314	1.205	0.0113763	1.118	0.184469
MRPL2	Q5T653	Liver cancer	1.661	0.0335787	0.773	0.0536212	0.909	0.216987	1.406	0.351778
THEMIS2	Q5TEJ8	Liver cancer	5.556	0.000795824	1.635	0.2484	2.065	0.478482	2.1	0.203264
PDE4DIP	Q5VU43	Liver cancer	2.148	0.00946049	1.368	0.0427327	1.071	0.500142	1.003	0.419642
BROX	Q5VW32	Liver cancer	2.06	3.43234e-05	1.268	0.100874	1.163	0.396254	1.298	1.71565e-05
LYPLAL1	Q5VWZ2	Liver cancer	1.606	0.0271953	0.673	0.000939739	1.429	0.00507217	0.749	0.00232358
DENND4C	Q5VZ89	Liver cancer	1.846	0.0175997	1.131	0.720324	1.132	0.869977	0.867	0.0854748
SPRYD7	Q5W111	Liver cancer	1.617	0.0274519	0.864	0.121537	1.258	0.104945	0.906	0.114695
AFMID	Q63HM1	Liver cancer	0.367	0.00765394	0.671	0.0319215	1.104	0.674107	0.669	0.0110691
ZNF787	Q6DD87	Liver cancer	0.657	0.00911354	0.761	0.0440569	1.664	0.000947566	1.015	0.620447
GLYAT	Q6IB77	Liver cancer	0.305	0.0125117	1.893	0.77786	1.164	0.661504	0.975	0.324513
MYORG	Q6NSJ0	Liver cancer	1.666	0.0103603	1.284	0.903704	0.945	0.348355	1.196	0.6124
ACSM5	Q6NUN0	Liver cancer	0.639	0.0368589	2.705	0.338291	0.731	0.0128538	2.244	0.219824
GTF2H2C	Q6P1K8	Liver cancer	1.962	0.0125087	1.175	0.560413	0.904	0.169087	1.184	0.637711
PRPF8	Q6P2Q9	Liver cancer	2.409	0.0023708	0.882	0.0694666	1.33	0.000478697	1.437	0.000172657
SCYL2	Q6P3W7	Liver cancer	2.236	0.000618837	1.092	0.818637	0.908	0.0930148	0.97	0.474686
TTC27	Q6P3X3	Liver cancer	0.62	0.00553568	1.155	0.837414	1.198	0.755259	0.92	0.218951
PDXDC1	Q6P996	Liver cancer	2.068	0.0131789	1.785	0.140301	0.769	0.027847	1.139	0.881044
VWA1	Q6PCB0	Liver cancer	11.582	3.11146e-06	0.854	0.144443	0.704	0.0612117	1.847	0.187385
TTC37	Q6PGP7	Liver cancer	1.849	0.000377209	0.696	0.0063678	0.956	0.389271	0.693	5.15267e-05
IYD	Q6PHW0	Liver cancer	0.582	0.018481	1.891	0.439151	1.571	0.176162	1.295	0.296399
DARS2	Q6PI48	Liver cancer	6.218	0.014182	0.893	0.126021	1.279	0.387199	0.893	0.149003
WDR59	Q6PJI9	Liver cancer	0.666	0.0106989	1.132	0.485133	1.205	0.459592	0.791	0.031675
ATAD2	Q6PL18	Liver cancer	0.666	0.021912	1.018	0.638663	1.549	0.46882	1.294	0.968563
RICTOR	Q6R327	Liver cancer	2.13	0.0245774	0.955	0.275027	1.158	0.181485	1.454	0.306594
POGLUT2	Q6UW63	Liver cancer	5.504	0.023446	1.11	0.646315	0.852	0.112027	1.482	0.0599675
WDR82	Q6UXN9	Liver cancer	1.811	0.0174892	1.183	0.182095	1.229	0.0584971	1.421	2.94e-05
PACS1	Q6VY07	Liver cancer	2.065	0.012569	0.99	0.582663	1.053	0.953698	0.805	0.00315544
HACD2	Q6Y1H2	Liver cancer	2.144	0.0121972	1.224	0.707154	1.082	0.140249	1.126	0.276341
UBE2R2	Q712K3	Liver cancer	2.203	0.00467662	1.474	0.718703	1.527	0.658619	0.778	0.0658711
DDX46	Q7L014	Liver cancer	2.376	0.000698981	0.901	0.278259	1.383	0.00236321	1.314	0.0063599
MEPCE	Q7L2J0	Liver cancer	0.569	0.000697873	1.259	0.651144	7.048	1.2864e-07	0.894	0.155633
EPM2AIP1	Q7L775	Liver cancer	2.969	1.35358e-05	1.924	0.683315	0.904	0.225258	1.148	0.904373
ERMP1	Q7Z2K6	Liver cancer	1.62	0.0354121	1.522	0.063897	1.301	0.0883896	0.903	0.1661
EFL1	Q7Z2Z2	Liver cancer	2.845	0.00178507	1.197	0.721107	1.284	0.219754	1.452	0.107584
MAVS	Q7Z434	Liver cancer	1.675	0.0441609	1.03	0.735146	1.39	0.0290753	1.489	0.143743
CLASP1	Q7Z460	Liver cancer	4.138	0.020287	1.294	0.18578	1.48	0.0110695	1.347	0.00165564
C6orf120	Q7Z4R8	Liver cancer	0.531	0.00318794	1.278	0.632914	1.222	0.340533	0.976	0.512674
BRAP	Q7Z569	Liver cancer	0.596	0.00458665	0.809	0.0961781	1.695	0.00973796	1.43	0.00131536
PODN	Q7Z5L7	Liver cancer	26.533	0.0231257	2.925	0.103591	1.34	0.0813205	1.843	0.41671
HSD17B13	Q7Z5P4	Liver cancer	0.602	0.0217523	389.006	0.976557	2.452	0.546336	1.34	0.825258
RBBP6	Q7Z6E9	Liver cancer	0.619	0.00047313	1.129	0.72056	1.681	7.90076e-05	2.229	0.0075323
ARPIN	Q7Z6K5	Liver cancer	1.972	0.0285806	0.974	0.485979	0.642	0.00188009	1.273	0.325894
RABEPK	Q7Z6M1	Liver cancer	6.954	0.0037623	0.934	0.334754	1.714	0.612549	1.16	0.70809
HUWE1	Q7Z6Z7	Liver cancer	2.684	0.00753	1.032	0.641247	1.311	0.000843277	1.096	0.209771
PIP4P1	Q86T03	Liver cancer	1.651	0.0493476	1.023	0.98354	1.262	0.185128	1.347	0.0311316
PATL1	Q86TB9	Liver cancer	0.638	0.0243361	1.45	0.325423	2.242	0.000217606	2.812	0.000232051
SYVN1	Q86TM6	Liver cancer	1.543	0.00937369	0.758	0.0498374	1.171	0.0758595	0.967	0.454462
SETD3	Q86TU7	Liver cancer	1.662	0.00819196	1.245	0.415507	1.257	0.0104483	1.271	0.0177794
ZNF598	Q86UK7	Liver cancer	0.626	0.0280314	0.934	0.311249	1.864	0.00795965	1.918	0.00128981
NLRX1	Q86UT6	Liver cancer	0.553	0.00677063	0.784	0.0352996	0.824	0.0422882	0.746	0.00534129
ITIH5	Q86UX2	Liver cancer	1.891	0.0464471	0.359	0.000930956	0.216	0.000111711	0.46	0.00303115
AACS	Q86V21	Liver cancer	0.574	0.00235033	0.716	0.00664256	1.481	0.191625	1.069	0.621731
ALYREF	Q86V81	Liver cancer	1.995	0.00237908	0.952	0.403758	1.301	0.0123277	1.415	0.00104754
DDX42	Q86XP3	Liver cancer	4.8	0.0109646	0.96	0.44428	1.462	1.33454e-05	1.399	0.000999922
GATAD2A	Q86YP4	Liver cancer	0.595	0.00205511	1.291	0.405227	2.672	0.000648643	1.778	0.00295237
CCDC50	Q8IVM0	Liver cancer	2.294	0.00895624	1.281	0.115256	0.955	0.336291	1.118	0.765823
GCC2	Q8IWJ2	Liver cancer	5.514	0.0115229	2.172	0.505221	1.37	0.185564	0.877	0.159552
ARHGAP12	Q8IWW6	Liver cancer	3.062	0.0077098	0.849	0.125903	1.587	0.154561	1.528	0.512154
ANKHD1	Q8IWZ3	Liver cancer	2.089	0.0478242	0.999	0.78539	1.343	0.361281	1.478	0.154569
CCAR1	Q8IX12	Liver cancer	3.353	0.00103274	0.811	0.113735	1.432	0.00104821	1.321	0.000340325
RHOT2	Q8IXI1	Liver cancer	3.22	0.0164354	1.213	0.234121	1.05	0.916725	0.851	0.0426568
PALM2	Q8IXS6	Liver cancer	0.553	0.0186405	5.078	7.30099e-05	6.374	0.000830816	1.975	0.296068
SRRM1	Q8IYB3	Liver cancer	2.524	0.00522937	0.806	0.0311778	1.446	0.00539355	1.707	0.0717987
GSPT2	Q8IYD1	Liver cancer	2.207	0.0258281	1.264	0.55005	1.286	0.0419514	1.061	0.627922
ANKRD13A	Q8IZ07	Liver cancer	2.44	0.00134585	1.721	0.232455	0.624	0.0091769	1.128	0.688011
ELMOD2	Q8IZ81	Liver cancer	1.651	0.00118442	0.905	0.202384	1.304	0.624046	0.954	0.393904
SCYL3	Q8IZE3	Liver cancer	1.818	0.0440437	1.912	0.634692	1.021	0.704549	0.857	0.121735
RPTOR	Q8N122	Liver cancer	3.636	0.0458585	2.213	0.532457	1.232	0.0464182	0.953	0.371762
CCAR2	Q8N163	Liver cancer	1.81	0.00624798	0.957	0.31035	1.137	0.130831	1.409	0.00481256
VPS52	Q8N1B4	Liver cancer	1.886	0.0304936	0.819	0.0648456	1.092	0.56063	0.738	0.00150872
DOCK4	Q8N1I0	Liver cancer	3.317	0.00700522	0.791	0.0923429	1.409	0.490256	1.065	0.281824
ABHD12	Q8N2K0	Liver cancer	2.04	0.0072917	0.89	0.172237	1.394	0.00111749	1.243	0.0677824
AADAT	Q8N5Z0	Liver cancer	0.338	0.000154082	1.75	0.232679	0.855	0.137698	0.847	0.180065
CPSF7	Q8N684	Liver cancer	1.976	0.00469218	0.891	0.151723	1.315	0.00996949	1.258	0.0127241
EMC1	Q8N766	Liver cancer	2.109	0.00303034	0.693	0.0307441	1.141	0.173619	1.052	0.595992
LRRC57	Q8N9N7	Liver cancer	1.572	0.0324737	1.016	0.88414	1.001	0.671917	0.941	0.335285
RDH13	Q8NBN7	Liver cancer	1.809	0.0118277	1.111	0.834584	1.206	0.157052	0.526	0.000156601
SERBP1	Q8NC51	Liver cancer	2.522	0.0474452	0.732	0.0625527	1.382	0.00126065	1.634	0.256013
LEMD2	Q8NC56	Liver cancer	2.335	0.000139823	1.457	0.000575224	1.006	0.836885	1.13	0.260172
FAM98A	Q8NCA5	Liver cancer	1.535	0.0417369	1	0.498164	1.454	0.000911232	1.295	0.372641
CHST14	Q8NCH0	Liver cancer	0.549	0.000237062	2.634	0.0193612	1.08	0.785461	2.166	0.00448033
NAXE	Q8NCW5	Liver cancer	1.824	0.00181416	0.891	0.179116	1.11	0.64294	0.725	0.00277875
MROH1	Q8NDA8	Liver cancer	0.543	0.0133467	0.812	0.083999	2.32	0.269457	0.745	0.0259192
ABCF1	Q8NE71	Liver cancer	2.411	5.70764e-07	0.751	0.054328	1.19	0.0217157	1	0.789347
SLC30A7	Q8NEW0	Liver cancer	2.585	0.000786627	0.79	0.041365	1.608	0.644473	1.314	0.169246
FBXO22	Q8NEZ5	Liver cancer	2.482	0.0158818	0.884	0.12228	1.225	0.044791	1.011	0.787686
GPRC5A	Q8NFJ5	Liver cancer	0.45	0.00521248	12.717	0.0444525	11.546	9.55518e-06	9.857	0.000152612
ATL2	Q8NHH9	Liver cancer	1.609	0.0148504	1.687	0.124322	1.19	0.908128	1.439	0.0185673
TDRD7	Q8NHU6	Liver cancer	0.639	0.00716398	1.835	0.0147632	1.335	0.00903959	1.131	0.822399
GADD45GIP1	Q8TAE8	Liver cancer	3.205	0.00471205	1.003	0.337036	1.643	0.0906524	1.081	0.659351
SMARCC2	Q8TAQ2	Liver cancer	1.996	0.00132077	0.898	0.309381	1.198	0.0862768	1.372	0.000488905
NPLOC4	Q8TAT6	Liver cancer	1.712	0.0229166	1.021	0.977885	1.188	0.271091	1.114	0.0321108
SLC35B2	Q8TB61	Liver cancer	3.081	5.41207e-05	1.065	0.791301	0.956	0.292062	1.271	0.22314
ITFG1	Q8TB96	Liver cancer	2.926	0.0441172	1.91	0.170633	1.003	0.648358	1.995	0.136433
GOLGA5	Q8TBA6	Liver cancer	1.546	0.00107662	1.399	0.118021	1.253	0.240771	1.051	0.952212
UBA3	Q8TBC4	Liver cancer	1.816	0.00167999	1.211	0.0305063	1.389	0.00486721	1.146	0.0306184
LRRC20	Q8TCA0	Liver cancer	2.583	0.00437279	1.2	0.220639	0.955	0.307937	1.312	0.111211
BLOC1S5	Q8TDH9	Liver cancer	2.875	0.000531923	0.714	0.0422913	1.638	0.0868671	0.86	0.0390984
DTD1	Q8TEA8	Liver cancer	1.603	0.0292397	0.728	0.00821801	1.133	0.171841	0.973	0.48426
COG1	Q8WTW3	Liver cancer	3.578	0.0122436	1.262	0.31466	1.008	0.641699	0.988	0.604541
PHF10	Q8WUB8	Liver cancer	0.555	0.00486986	1.211	0.433918	1.696	0.00257368	1.662	0.00567119
NUP133	Q8WUM0	Liver cancer	2.452	0.00915476	1.186	0.196978	1.463	6.81846e-05	1.464	5.06222e-05
STAG1	Q8WVM7	Liver cancer	0.521	0.0010329	1.056	0.947757	0.946	0.328829	1.101	0.855621
CANT1	Q8WVQ1	Liver cancer	0.576	0.00968406	1.832	0.623766	1.291	0.494598	1.668	0.100007
HNRNPLL	Q8WVV9	Liver cancer	2.389	0.00605014	1.072	0.276237	1.339	0.00214382	1.318	0.000861345
UBLCP1	Q8WVY7	Liver cancer	2.329	0.0292475	1.039	0.584194	1.535	0.184525	1.305	0.0275584
PRPF31	Q8WWY3	Liver cancer	1.539	0.000745416	0.931	0.293739	1.422	0.00580858	1.045	0.712321
GATAD2B	Q8WXI9	Liver cancer	0.579	0.00020874	1.285	0.866637	1.628	0.018951	1.926	0.000200667
ACOT12	Q8WYK0	Liver cancer	0.386	0.000608469	1.482	0.276285	0.984	0.485812	1.409	0.0362891
OVCA2	Q8WZ82	Liver cancer	2.122	0.02518	1.05	0.934115	0.995	0.657368	1.075	0.786881
IRGQ	Q8WZA9	Liver cancer	2.293	0.00207854	1.207	0.203823	1.009	0.937892	1.075	0.296261
FAM3C	Q92520	Liver cancer	1.516	0.0383063	1.142	0.941195	0.806	0.019137	0.721	0.00156454
GBF1	Q92538	Liver cancer	4.613	0.0180444	0.94	0.31219	0.927	0.183406	0.964	0.406822
RTF1	Q92541	Liver cancer	1.8	0.0166846	1.452	0.00128103	1.358	0.0124718	1.51	0.215599
TM9SF4	Q92544	Liver cancer	2.36	0.000620746	1.128	0.614861	1.664	0.116655	1.185	0.509453
MRPS27	Q92552	Liver cancer	4.251	0.0155636	0.835	0.129804	1.616	0.1225	1.059	0.946924
UBXN4	Q92575	Liver cancer	1.943	0.0275548	0.759	0.00470531	1.251	0.0481887	1.099	0.15057
NDRG1	Q92597	Liver cancer	3.431	0.00403247	1.482	0.00419209	0.7	0.0209164	0.847	0.10871
CNOT9	Q92600	Liver cancer	2.186	0.0119817	1.062	0.688957	1.519	0.103985	1.147	0.125573
AKAP1	Q92667	Liver cancer	1.544	0.013189	3.395	0.482325	1.391	0.0248501	1.123	0.476356
ALG3	Q92685	Liver cancer	1.806	0.0389457	0.996	0.554249	1.086	0.036798	1.26	0.190493
TFG	Q92734	Liver cancer	1.589	0.00773736	0.903	0.145416	1.054	0.672621	0.87	0.0261357
DDX17	Q92841	Liver cancer	1.97	0.00227684	0.884	0.0776579	1.274	0.00216118	1.284	0.000898815
CASP10	Q92851	Liver cancer	5.332	0.000624352	1.651	0.276578	1.198	0.956663	1.784	0.906478
CELF1	Q92879	Liver cancer	1.771	0.000875076	1.158	0.181676	1.439	0.0163934	1.477	0.00159948
UFD1	Q92890	Liver cancer	1.617	0.00148283	1.066	0.862261	1.365	0.00590751	1.48	0.273504
UPF1	Q92900	Liver cancer	1.804	0.000724636	0.942	0.256327	1.41	1.29093e-05	1.18	0.0175875
KHSRP	Q92945	Liver cancer	2.084	0.0286678	0.995	0.709315	1.449	5.64603e-05	1.444	0.00102614
TNPO1	Q92973	Liver cancer	1.584	0.00372994	1.096	0.294753	1.449	0.000161784	1.178	0.00195711
USP7	Q93009	Liver cancer	2.227	0.00696671	1.051	0.618051	1.326	0.0244809	1.366	0.00635938
ATP6V0A1	Q93050	Liver cancer	2.21	0.0022267	1.256	0.192641	0.91	0.186181	1.162	0.0202543
BHMT	Q93088	Liver cancer	0.244	0.00508124	1.303	0.890289	1.096	0.259936	0.949	0.213458
PHKB	Q93100	Liver cancer	0.416	0.00173301	0.984	0.328671	0.907	0.208859	0.742	0.00879056
TMBIM1	Q969X1	Liver cancer	1.97	0.0142794	1.391	0.502499	1.35	0.17248	0.916	0.15409
MRPL24	Q96A35	Liver cancer	2.454	0.00192024	0.961	0.318037	1.3	0.0716683	1.169	0.577006
PBXIP1	Q96AQ6	Liver cancer	1.832	0.0146637	1.353	0.374453	0.985	0.580834	0.868	0.134191
VPS33A	Q96AX1	Liver cancer	1.961	0.00293512	1.099	0.507106	1.417	0.0539304	0.967	0.291116
TOMM6	Q96B49	Liver cancer	2.969	0.00221138	1.551	0.373029	1.568	0.0933696	1.165	0.778681
AIDA	Q96BJ3	Liver cancer	1.583	0.0015116	1.329	0.0396689	1.094	0.897502	1.141	0.18398
DCPS	Q96C86	Liver cancer	1.506	0.0129583	0.965	0.421569	0.992	0.70926	1.059	0.878152
TUBGCP3	Q96CW5	Liver cancer	3.945	0.044658	0.91	0.163136	1.385	0.0155411	1.188	0.0393533
REPS1	Q96D71	Liver cancer	2.054	0.0236283	1.17	0.404365	1.187	0.29201	1.298	0.123713
DNAJC19	Q96DA6	Liver cancer	2.5	0.00146625	1.236	0.165419	2.155	0.155328	1.313	0.186069
MSI2	Q96DH6	Liver cancer	2.831	0.0224048	1.023	0.540102	1.101	0.853834	0.925	0.267883
ERLEC1	Q96DZ1	Liver cancer	1.869	0.00422047	0.738	0.0277431	1.113	0.257289	0.955	0.397159
SEH1L	Q96EE3	Liver cancer	1.523	0.0125977	0.923	0.186217	1.145	0.7272	1.081	0.201762
GNPNAT1	Q96EK6	Liver cancer	0.365	0.000266668	1.096	0.090275	1.363	0.0605957	0.863	0.125584
MRPL53	Q96EL3	Liver cancer	2.91	0.0012125	0.984	0.383174	1.313	0.0640827	1.205	0.165865
L3HYPDH	Q96EM0	Liver cancer	0.636	0.0134718	3.431	0.000271965	1.402	0.818204	1.012	0.328708
DTNBP1	Q96EV8	Liver cancer	1.77	0.0154279	0.854	0.0729326	1.172	0.0680995	1.113	0.169697
ALG14	Q96F25	Liver cancer	2.017	0.000523067	0.508	0.00378712	0.986	0.62849	0.793	0.0926568
SDSL	Q96GA7	Liver cancer	0.628	0.0117228	0.971	0.44141	0.75	0.0425302	0.936	0.315368
MRPL48	Q96GC5	Liver cancer	2.313	0.00411387	1.092	0.478267	1.14	0.552324	1.421	0.0419352
SMARCD1	Q96GM5	Liver cancer	0.462	0.000189635	0.755	0.0511199	0.851	0.123428	2.384	0.0180152
APIP	Q96GX9	Liver cancer	2.778	0.0238148	3.229	0.963019	0.97	0.477138	0.609	8.32915e-05
PDLIM5	Q96HC4	Liver cancer	0.653	0.00482119	1.959	0.00163996	1.084	0.622601	1.388	0.00107494
REEP6	Q96HR9	Liver cancer	0.488	0.00167251	6.679	0.101489	7.888	0.0496533	2.61	0.00351027
ABHD14B	Q96IU4	Liver cancer	0.546	0.00129448	0.759	0.0163015	0.667	0.00122959	0.669	0.000723186
COG3	Q96JB2	Liver cancer	2.296	0.00327957	1.595	0.31045	1.192	0.18501	0.952	0.242007
VPS50	Q96JG6	Liver cancer	2.939	0.0437449	0.769	0.00258664	1.185	0.56081	0.903	0.0685191
MYO15B	Q96JP2	Liver cancer	0.634	0.0273741	2.95	0.173985	1.077	0.216666	1.408	0.883914
PDLIM2	Q96JY6	Liver cancer	0.442	0.00257602	4.169	0.00116345	0.963	0.394171	3.053	0.0124928
CNOT6L	Q96LI5	Liver cancer	1.632	0.0358612	1.177	0.63893	1.193	0.707217	0.715	0.0193278
PRRC1	Q96M27	Liver cancer	1.588	0.00239667	0.968	0.398272	1.056	0.891127	0.964	0.437618
C7orf26	Q96N11	Liver cancer	0.616	0.000242588	0.908	0.110483	1.454	0.00645972	1.115	0.805585
MBOAT7	Q96N66	Liver cancer	2.875	0.000206739	0.853	0.0369679	1.14	0.958698	1.168	0.24223
RBM14	Q96PK6	Liver cancer	1.898	0.000344125	0.821	0.0115777	1.265	0.0108709	1.403	0.00365157
NEDD4L	Q96PU5	Liver cancer	2.684	0.0126748	0.615	0.00297952	0.79	0.0460464	1.079	0.549004
TRNT1	Q96Q11	Liver cancer	1.739	0.000300878	0.857	0.113307	1.429	0.0148714	1.046	0.992138
NACC1	Q96RE7	Liver cancer	0.606	0.000791494	1.293	0.162747	1.936	0.000316238	1.767	0.000768107
ERGIC2	Q96RQ1	Liver cancer	1.954	0.0302393	1.456	0.24935	1.471	0.00184747	0.892	0.151331
PIGS	Q96S52	Liver cancer	2.445	0.000118099	1.377	0.268814	1.28	0.0502716	1.483	0.0159482
UBL7	Q96S82	Liver cancer	0.591	7.04269e-05	0.811	0.0122954	1.592	0.0108941	1.349	0.435042
STRBP	Q96SI9	Liver cancer	0.461	0.00206747	0.787	0.0483824	2.187	0.000944137	1.101	0.859963
RUFY1	Q96T51	Liver cancer	2.291	0.005092	1.198	0.0313006	1.092	0.152351	1.081	0.351911
PNKP	Q96T60	Liver cancer	0.597	0.00710721	0.988	0.57893	1.75	0.000179143	1.11	0.787908
TBCB	Q99426	Liver cancer	1.632	0.0308592	1.499	0.0262598	0.963	0.441092	1.28	0.00240711
SDF2	Q99470	Liver cancer	5.072	0.0311054	1.366	0.0373287	2.372	0.0582211	1.963	0.0695588
PARK7	Q99497	Liver cancer	0.645	0.0014637	0.75	0.00364233	0.902	0.0408255	0.881	0.0628564
TSNAX	Q99598	Liver cancer	2.217	7.21552e-05	0.802	0.0116117	1.339	0.0125757	1.037	0.811997
TTC1	Q99614	Liver cancer	1.916	0.0090439	0.96	0.330944	1.162	0.132967	1.159	0.0649862
ATXN2	Q99700	Liver cancer	1.598	0.0118985	0.704	0.00158896	1.49	0.000102014	1.082	0.734577
DMAC2L	Q99766	Liver cancer	1.898	0.0404793	0.763	0.0485414	1.327	0.128177	0.588	0.000876174
TM9SF2	Q99805	Liver cancer	1.862	0.00119666	0.928	0.24068	1.198	0.783752	1.095	0.611003
SLC29A1	Q99808	Liver cancer	2.269	0.000668577	0.821	0.0827451	2.865	0.073193	0.955	0.26955
RARRES2	Q99969	Liver cancer	3.2	0.00234058	0.691	0.0221643	0.557	0.00362105	1.06	0.995219
AKAP9	Q99996	Liver cancer	2.308	0.0407898	1.1	0.28968	1.088	0.912067	0.865	0.151684
NCAPG	Q9BPX3	Liver cancer	0.512	0.000206249	0.804	0.122541	4.062	0.00150861	8.751	0.00211569
TCF25	Q9BQ70	Liver cancer	0.638	0.0156227	3.034	0.394491	1.438	0.199019	1.312	0.120015
ECSIT	Q9BQ95	Liver cancer	2.058	0.00769163	0.957	0.323145	1.275	0.438907	0.86	0.130293
SELENOS	Q9BQE4	Liver cancer	2.108	0.00374045	0.671	0.0189139	1.788	0.102835	1.078	0.445493
MRPL45	Q9BRJ2	Liver cancer	3.465	0.00655224	1.11	0.965178	1.393	0.0861325	1.169	0.441417
PAAF1	Q9BRP4	Liver cancer	2.095	0.00031485	0.588	0.000997833	1.417	0.154066	1.122	0.481119
PYM1	Q9BRP8	Liver cancer	2.336	0.00861049	0.936	0.138754	1.321	0.218003	1.273	0.491914
AIFM2	Q9BRQ8	Liver cancer	4.258	0.000124097	1.543	0.499139	0.874	0.165279	1.199	0.381402
UQCC2	Q9BRT2	Liver cancer	1.885	0.0208901	0.709	0.039249	2.376	0.159698	0.718	0.0210404
NTPCR	Q9BSD7	Liver cancer	2.423	0.0150101	0.843	0.0666212	0.912	0.181448	0.848	0.0159971
TIMM29	Q9BSF4	Liver cancer	2.304	0.0349535	0.572	0.00159255	1.076	0.185154	0.755	0.0048863
ESYT1	Q9BSJ8	Liver cancer	1.751	0.0226569	1.104	0.587885	0.898	0.0168471	1.401	0.000407061
CCM2	Q9BSQ5	Liver cancer	0.646	0.00525434	1.197	0.81056	1.175	0.213554	1.651	0.214917
YIPF4	Q9BSR8	Liver cancer	1.666	0.0169989	0.744	0.0311725	0.934	0.347343	1.291	0.676939
ALG1	Q9BT22	Liver cancer	2.334	0.00633448	0.731	0.0315214	1.274	0.59197	1.029	0.911735
TMEM43	Q9BTV4	Liver cancer	1.673	0.0338359	1.342	0.000804342	0.892	0.105694	1.485	0.0093035
FUCA2	Q9BTY2	Liver cancer	0.643	0.0119443	1.192	0.983094	0.779	0.0208735	0.906	0.212832
THTPA	Q9BU02	Liver cancer	1.961	0.000977829	1.171	0.206143	1.139	0.233795	1.582	0.180545
TMEM70	Q9BUB7	Liver cancer	4.227	0.00239491	1.312	0.712475	1.864	0.563886	1.295	0.634115
HNRNPUL1	Q9BUJ2	Liver cancer	1.981	0.000121569	0.995	0.765833	1.296	0.0118151	1.334	0.0112025
HTATIP2	Q9BUP3	Liver cancer	1.956	0.019417	1.471	0.0137019	1.135	0.662035	0.823	0.0312205
UTP14A	Q9BVJ6	Liver cancer	0.244	7.03265e-06	1.123	0.688538	4.631	8.37117e-05	5.253	8.43859e-05
ALG8	Q9BVK2	Liver cancer	1.748	0.00163946	1.089	0.995466	1.302	0.0866502	0.913	0.109962
ACAT2	Q9BWD1	Liver cancer	0.545	0.00689497	1.089	0.42874	1.178	0.136108	0.758	0.00461083
LSM14B	Q9BX40	Liver cancer	0.296	1.19562e-06	0.935	0.301955	1.89	1.55958e-05	1.443	0.0777352
TAPBPL	Q9BX59	Liver cancer	0.629	0.0133344	1.128	0.667849	1.009	0.698164	1.555	0.157703
PLVAP	Q9BX97	Liver cancer	5.42	0.000405871	0.359	0.000179536	0.499	0.001415	0.385	4.08149e-05
QTRT1	Q9BXR0	Liver cancer	1.759	0.00684897	0.556	0.00359859	1.374	0.0101266	1.078	0.718861
RTF2	Q9BY42	Liver cancer	0.601	0.000820508	1.43	0.20007	1.682	0.000129892	1.203	0.310307
CADM1	Q9BY67	Liver cancer	2.349	0.00948231	0.765	0.0276646	0.239	2.70627e-05	0.758	0.0260394
POLDIP3	Q9BY77	Liver cancer	2.189	0.0493968	0.89	0.198005	1.477	0.0228287	1.378	0.0364579
MRPL4	Q9BYD3	Liver cancer	4.201	0.0398939	1.171	0.459325	1.339	0.0664168	1.272	0.626516
MRPL1	Q9BYD6	Liver cancer	1.901	0.0375211	0.831	0.11048	1.748	0.0713955	1.056	0.638893
ACE2	Q9BYF1	Liver cancer	23.422	0.000720409	2.704	0.236008	4.679	0.129099	0.685	0.0196405
PARD6B	Q9BYG5	Liver cancer	0.647	0.00884216	0.876	0.156936	2.392	0.0103553	0.94	0.29626
MRPS26	Q9BYN8	Liver cancer	1.904	0.0416998	0.7	0.00622149	1.682	0.0958527	0.737	0.0377754
AGXT2	Q9BYV1	Liver cancer	0.447	0.00980702	5.678	0.0549978	9.542	0.513162	6.526	0.00453699
MRPL37	Q9BZE1	Liver cancer	3.475	0.000584017	0.91	0.170776	1.381	0.0416648	1.322	0.141822
ASPSCR1	Q9BZE9	Liver cancer	2.582	6.32311e-05	0.869	0.114245	1.358	0.00622957	1.011	0.660829
WDR11	Q9BZH6	Liver cancer	2.02	0.00015986	1.014	0.796498	1.294	0.0281717	0.98	0.571967
NIBAN1	Q9BZQ8	Liver cancer	15.315	0.0211089	0.399	0.000886331	0.297	5.4531e-05	0.718	0.0351194
UCK2	Q9BZX2	Liver cancer	0.566	0.00102372	0.974	0.388192	2.273	0.00146037	2.31	0.00368464
SIGLEC1	Q9BZZ2	Liver cancer	0.289	0.00112285	2.87	0.655822	1.718	0.971449	1.132	0.417635
UBE2O	Q9C0C9	Liver cancer	2.069	0.0239389	0.627	0.000250207	1.347	0.0187107	1.034	0.826572
WDR61	Q9GZS3	Liver cancer	2.303	0.0101891	0.923	0.0778471	1.168	1.95647e-07	0.991	0.684233
EGLN1	Q9GZT9	Liver cancer	2.261	8.96421e-06	1.466	0.15944	1.389	0.069792	0.694	0.00515377
MFF	Q9GZY8	Liver cancer	1.864	5.95811e-05	1.151	0.274988	1.244	0.000204636	1.077	0.360918
MKRN2	Q9H000	Liver cancer	1.988	0.000719545	1.13	0.736391	0.921	0.254544	1.55	0.12519
PAIP1	Q9H074	Liver cancer	1.666	0.00161478	1.061	0.25388	1.456	0.000115541	1.386	0.1196
TMEM222	Q9H0R3	Liver cancer	0.628	0.00826019	0.874	0.127523	0.896	0.205632	1.147	0.990676
UNC93B1	Q9H1C4	Liver cancer	0.654	0.0142167	1.956	0.0185684	1.371	0.395491	1.717	0.063386
EHD4	Q9H223	Liver cancer	1.584	0.0377979	0.774	0.00657228	0.878	0.0474112	0.571	3.78179e-08
VPS16	Q9H269	Liver cancer	2.065	0.0305543	1.17	0.0654332	1.126	0.327777	1.009	0.87884
VPS11	Q9H270	Liver cancer	3.022	0.0102443	1.305	0.183567	1.1	0.117767	0.976	0.526604
TAOK3	Q9H2K8	Liver cancer	1.857	0.00108111	1.317	0.178352	0.963	0.427182	1.033	0.86162
RAB3GAP2	Q9H2M9	Liver cancer	2.418	5.82236e-05	1.141	0.0830848	1.312	0.00627284	1.199	0.0331197
PNN	Q9H307	Liver cancer	1.64	0.00696973	0.866	0.151849	1.457	0.000126633	1.446	0.0078227
ACBD3	Q9H3P7	Liver cancer	1.924	0.000234305	1.095	0.854419	1.169	0.225402	1.207	0.315581
PTPN23	Q9H3S7	Liver cancer	2.256	0.00195163	0.922	0.0381688	1.091	0.0815601	0.964	0.0879167
UNC45A	Q9H3U1	Liver cancer	1.65	0.000310187	0.886	0.131608	1.175	0.376479	1.118	0.0503631
WNK1	Q9H4A3	Liver cancer	1.632	0.0238508	1.46	0.0184833	1.205	0.126901	1.021	0.971693
GOLPH3	Q9H4A6	Liver cancer	2.056	0.00115401	0.92	0.223291	1.327	0.77262	1.218	0.540748
OSBPL3	Q9H4L5	Liver cancer	0.316	0.000474679	5.249	0.0643684	9.366	0.00155052	4.659	0.0166459
ALG9	Q9H6U8	Liver cancer	1.863	0.000629346	0.476	0.00161182	1.067	0.68739	0.615	0.000247388
RANBP3	Q9H6Z4	Liver cancer	1.572	0.00790843	0.836	0.0902319	1.133	0.114392	1.138	0.199135
SUDS3	Q9H7L9	Liver cancer	0.288	2.01877e-06	3.481	0.48895	0.984	0.535566	1.947	0.597665
UBE2Z	Q9H832	Liver cancer	2.119	0.0415322	1.105	0.0552855	1.069	0.74664	1.044	0.649093
NOL11	Q9H8H0	Liver cancer	0.666	0.015801	1.015	0.374784	3.179	1.59484e-05	4.003	5.97636e-05
GORASP2	Q9H8Y8	Liver cancer	1.586	0.00261901	0.939	0.326411	1.092	0.486888	0.848	0.0616623
RNF121	Q9H920	Liver cancer	1.764	0.0271097	1.085	0.608343	0.909	0.205504	1.299	0.088943
PSTPIP2	Q9H939	Liver cancer	1.51	0.00594016	0.876	0.12313	1.191	0.307945	1.303	0.208059
COG4	Q9H9E3	Liver cancer	4.384	2.23569e-05	1.616	0.728136	1.265	0.211771	0.926	0.127567
VPS37B	Q9H9H4	Liver cancer	0.656	0.0188159	1.177	0.866869	1.109	0.280621	1.074	0.717023
MRPL44	Q9H9J2	Liver cancer	2.65	0.00325261	1.013	0.663906	1.557	0.0608528	1.181	0.4703
ELP3	Q9H9T3	Liver cancer	2.404	0.0135205	1.33	0.120915	1.442	0.0171829	1.243	0.0521369
PLEKHA5	Q9HAU0	Liver cancer	3.51	0.0066708	1.132	0.968546	1.443	0.41802	1.14	0.478625
TMEM165	Q9HC07	Liver cancer	0.544	0.00849915	1.927	0.0100418	1.939	0.00296911	1.663	0.00393445
SPON1	Q9HCB6	Liver cancer	12.589	2.99939e-05	3.311	0.183632	0.352	9.32091e-05	0.713	0.0376863
VAT1L	Q9HCJ6	Liver cancer	6.027	0.044148	1.169	0.322189	0.354	0.000133546	1.13	0.411129
GPN1	Q9HCN4	Liver cancer	1.609	0.0475449	1.208	0.116975	1.391	9.12415e-05	1.047	0.96846
PREB	Q9HCU5	Liver cancer	2.208	0.0196313	0.656	0.0072231	1.214	0.0900324	0.785	0.00395954
LYRM4	Q9HD34	Liver cancer	2.397	0.0167301	0.96	0.349898	1.211	0.0968263	0.842	0.103271
TM9SF3	Q9HD45	Liver cancer	2.9	0.00214502	1.483	0.108657	1.168	0.510563	0.979	0.416641
RAB18	Q9NP72	Liver cancer	1.638	0.00641268	0.896	0.0322332	0.984	0.584868	0.917	0.0829294
DYNLRB1	Q9NP97	Liver cancer	1.958	0.0203283	1.298	0.00745662	1.153	0.00882886	0.869	0.115192
EMC7	Q9NPA0	Liver cancer	1.934	0.00226905	0.838	0.0919226	1.262	0.00665266	1.075	0.209099
RIC8A	Q9NPQ8	Liver cancer	2.044	0.000895733	1.381	0.00170067	1.13	0.305033	1.436	0.000232088
NIT2	Q9NQR4	Liver cancer	0.523	0.00285278	0.781	0.00101116	1.33	0.00261708	0.837	0.00240257
UTP3	Q9NQZ2	Liver cancer	0.558	0.000262956	1.325	0.758606	3.484	5.28728e-05	1.759	0.00545552
BIRC6	Q9NR09	Liver cancer	3.542	0.00238369	1.147	0.967846	1.461	0.00870845	1.191	0.262765
ACSS2	Q9NR19	Liver cancer	0.562	0.0167267	1.029	0.738255	0.683	0.0041443	0.745	0.0487316
AAAS	Q9NRG9	Liver cancer	2.972	0.0137014	1.533	0.0532101	1.282	0.60546	1.443	0.00134525
ABCB10	Q9NRK6	Liver cancer	3.462	0.00446039	0.6	0.0223655	1.948	0.574551	1.261	0.814689
PLSCR4	Q9NRQ2	Liver cancer	0.405	7.48129e-05	0.807	0.0672728	0.817	0.073984	0.997	0.583386
PNO1	Q9NRX1	Liver cancer	0.493	0.00464973	1.686	0.0193785	3.16	0.000604224	2.052	0.187095
FAM114A2	Q9NRY5	Liver cancer	1.597	0.0289437	0.592	4.5775e-05	1.141	0.338865	0.726	0.00374847
C1GALT1	Q9NS00	Liver cancer	0.408	0.000518985	0.816	0.0728925	1.877	0.00145374	0.869	0.196286
FARSB	Q9NSD9	Liver cancer	1.924	4.42094e-05	0.671	0.00714761	1.23	0.00554304	0.768	0.00103847
KLC4	Q9NSK0	Liver cancer	1.72	0.0277368	1.174	0.86546	0.805	0.00894039	1.052	0.969914
BMP2K	Q9NSY1	Liver cancer	0.62	0.00427103	1.137	0.800084	0.959	0.347864	1.134	0.731719
RBM12	Q9NTZ6	Liver cancer	2.228	0.00077639	0.993	0.677018	1.457	7.37121e-05	1.422	6.56781e-05
MDN1	Q9NU22	Liver cancer	0.503	0.00722079	1.409	0.723635	9.275	0.000239043	5.284	0.00258349
GIMAP4	Q9NUV9	Liver cancer	0.478	0.00149627	1.78	0.50722	0.739	0.0356239	1.171	0.81891
INTS9	Q9NV88	Liver cancer	0.541	0.000221111	0.811	0.0682201	1.306	0.191221	1.543	0.00161265
PARVA	Q9NVD7	Liver cancer	0.554	0.00245097	1.434	0.00225199	0.734	0.0527396	1.116	0.658949
PNPO	Q9NVS9	Liver cancer	0.583	0.00976705	0.742	0.0109003	1.313	0.217453	0.786	0.0154685
WDR70	Q9NW82	Liver cancer	0.596	0.000777666	1.298	0.0610726	1.675	0.00497082	2.586	0.000231849
MRPL22	Q9NWU5	Liver cancer	2.478	0.000159803	1.098	0.837331	1.154	0.600526	1.198	0.451559
BABAM1	Q9NWV8	Liver cancer	2.593	0.000621676	1.089	0.823634	1.349	0.00145626	0.882	0.0065507
IRAK4	Q9NWZ3	Liver cancer	0.665	0.00633423	0.854	0.14243	1.557	0.0154633	1.345	0.509467
HYPK	Q9NX55	Liver cancer	4.401	0.00256641	0.698	0.0222151	1.187	0.909397	0.895	0.171257
MRPL39	Q9NYK5	Liver cancer	2.503	0.00572281	0.813	0.0323976	1.281	0.177181	1.257	0.321582
MAP3K20	Q9NYL2	Liver cancer	3.996	0.0204065	1.494	0.0185474	1.321	0.69415	1.571	0.560618
FASTKD2	Q9NYY8	Liver cancer	0.561	0.00667462	1.62	0.655488	4.49	4.27774e-06	1.676	0.0442679
TVP23B	Q9NYZ1	Liver cancer	2.57	0.0249986	0.863	0.143431	0.807	0.0818449	1.023	0.739419
UBAP1	Q9NZ09	Liver cancer	0.507	5.91237e-05	1.222	0.287968	2.134	0.00901077	1.893	0.00312832
FAM120A	Q9NZB2	Liver cancer	1.608	0.0152956	0.97	0.473009	1.139	0.114995	1.137	0.0767901
IGF2BP1	Q9NZI8	Liver cancer	29.407	0.00385735	1.223	0.564535	0.113	5.90075e-05	9.108	0.422074
EHD3	Q9NZN3	Liver cancer	0.063	1.55849e-05	3.267	0.0654334	1.436	0.166702	1.244	0.856624
CNOT2	Q9NZN8	Liver cancer	0.614	0.000696962	0.952	0.376928	1.353	0.0170463	1.21	0.110308
NCKIPSD	Q9NZQ3	Liver cancer	3.167	0.000194807	2.335	0.172583	1.121	0.582219	1.187	0.03881
NDUFAF4	Q9P032	Liver cancer	3.12	0.000168042	0.856	0.113277	1.326	0.252275	1.32	0.247653
HACD3	Q9P035	Liver cancer	1.756	0.0133626	1.018	0.74876	1.452	0.066495	1.062	0.927187
EMC3	Q9P0I2	Liver cancer	1.864	0.00421417	0.683	0.00965331	1.154	0.225878	0.98	0.430592
MRPL27	Q9P0M9	Liver cancer	2.066	0.0062989	1.108	0.762451	1.323	0.0774739	1.162	0.517804
TMEM14C	Q9P0S9	Liver cancer	2.145	0.000947778	4.093	0.254349	0.895	0.25437	0.745	0.00231942
SH3BP4	Q9P0V3	Liver cancer	0.348	2.17808e-05	1.382	0.485279	1.684	0.486121	1.876	0.941574
CHD7	Q9P2D1	Liver cancer	0.452	5.97782e-06	0.81	0.0490528	3.351	0.0275886	1.846	0.0648605
LARS1	Q9P2J5	Liver cancer	1.76	0.00786787	0.697	0.00874625	1.399	0.000518716	0.93	0.145204
ATXN10	Q9UBB4	Liver cancer	2.474	0.000708504	0.759	0.0079372	1.433	0.0179139	1.356	0.0126024
COPG2	Q9UBF2	Liver cancer	4.264	0.00047374	1.273	0.100918	1.465	0.0001511	1.073	0.520268
DNAJB11	Q9UBS4	Liver cancer	1.626	0.000109146	0.773	0.0681906	1.125	0.489177	0.888	0.1311
FAM8A1	Q9UBU6	Liver cancer	7.176	0.00210703	1.148	0.577936	1.553	0.512527	1.131	0.875735
SEL1L	Q9UBV2	Liver cancer	1.785	0.00941933	0.675	0.0182554	1.228	0.0111863	1.051	0.750441
BIN2	Q9UBW5	Liver cancer	2.562	0.012072	3.273	0.164565	1.063	0.598981	2.869	0.357377
CGGBP1	Q9UFW8	Liver cancer	0.607	0.00224468	1.027	0.65343	0.957	0.399649	1.133	0.758657
PRKAG2	Q9UGJ0	Liver cancer	3.388	0.000104203	0.996	0.411615	0.515	0.00373374	0.926	0.263101
STAP2	Q9UGK3	Liver cancer	1.861	0.0319023	1.705	0.0861911	0.752	0.0425031	0.839	0.0846107
DMBT1	Q9UGM3	Liver cancer	0.453	0.0163069	173.775	0.153996	4.004	0.201373	59.106	0.000401639
SUSD2	Q9UGT4	Liver cancer	0.623	0.0180731	1.969	0.252493	0.849	0.0436149	1.458	0.777523
NDRG3	Q9UGV2	Liver cancer	3.949	0.00160622	1.099	0.883654	1.147	0.299658	1.29	0.00462844
SEPTIN9	Q9UHD8	Liver cancer	1.691	0.00424406	1.503	0.0531567	0.842	0.0592668	0.889	0.0342571
UBQLN2	Q9UHD9	Liver cancer	2.784	0.0119831	1.388	0.0469531	1.034	0.99607	1.327	0.00395862
PUF60	Q9UHX1	Liver cancer	2.057	0.000298734	0.926	0.216365	1.357	0.00616886	1.462	0.000144805
EIF2B4	Q9UI10	Liver cancer	2.28	0.00478037	0.632	0.00804874	1.284	0.00655505	0.801	0.00268383
DMGDH	Q9UI17	Liver cancer	0.286	0.00807758	5.912	0.152266	0.687	0.0373676	4.608	0.384102
VPS51	Q9UID3	Liver cancer	2.025	0.0104008	0.829	0.0336032	1.054	0.778996	0.804	0.000655592
CNOT7	Q9UIV1	Liver cancer	1.779	0.0084683	1.182	0.805648	1.196	0.110178	1.156	0.115519
ANAPC4	Q9UJX5	Liver cancer	0.614	0.00471988	1.083	0.667019	2.002	4.81195e-05	1.871	0.000443705
GGA2	Q9UJY4	Liver cancer	0.652	0.00658868	0.935	0.279388	1.551	0.128143	0.992	0.499304
GGA1	Q9UJY5	Liver cancer	2.346	0.0100136	1.254	0.150644	0.932	0.256275	0.939	0.29281
PCTP	Q9UKL6	Liver cancer	0.61	0.0202093	1.424	0.763364	0.939	0.297186	1.232	0.213821
RALY	Q9UKM9	Liver cancer	2.05	1.01697e-05	0.992	0.485565	1.28	0.0888579	1.25	0.0200307
FBXO4	Q9UKT5	Liver cancer	2.753	0.0392662	0.726	0.00400949	1.142	0.803258	1.286	0.333348
AGO2	Q9UKV8	Liver cancer	2.518	0.00918361	1.234	0.0658578	1.205	0.0927651	1.164	0.0332296
CNOT11	Q9UKZ1	Liver cancer	0.66	0.00710842	0.924	0.25832	2.578	1.90727e-05	1.283	0.0200613
INTS6	Q9UL03	Liver cancer	0.605	0.00222059	0.765	0.00601037	1.496	0.0579844	1.467	0.00178743
RAB22A	Q9UL26	Liver cancer	2.097	0.0291748	1.424	0.0181761	1.437	0.224494	1.033	0.669583
MTUS1	Q9ULD2	Liver cancer	3.305	0.00863643	0.888	0.208397	0.834	0.128319	0.958	0.186563
UBQLN1	Q9UMX0	Liver cancer	1.553	0.0245738	0.928	0.273763	1.498	0.00109459	1.009	0.967339
VPS4A	Q9UN37	Liver cancer	1.66	0.0343877	1.243	0.0913137	1.103	0.232612	0.833	0.00424192
PACSIN2	Q9UNF0	Liver cancer	1.648	0.0122891	0.533	0.00232359	0.662	0.00030242	0.682	0.000730086
COG5	Q9UP83	Liver cancer	2.666	0.0122597	1.037	0.966569	1.167	0.161935	0.811	0.0406685
PPP6R1	Q9UPN7	Liver cancer	2.04	0.0281551	2.539	0.0563917	1.103	0.804709	1.562	0.168997
SMC3	Q9UQE7	Liver cancer	1.625	0.0071712	0.854	0.00456775	1.254	0.0496982	1.362	0.000784788
PLAA	Q9Y263	Liver cancer	1.664	0.0409473	1.055	0.640845	1.229	0.0607158	1.15	0.00282629
ERGIC3	Q9Y282	Liver cancer	2.032	0.00512425	1.003	0.73916	1.421	0.013052	0.884	0.198388
FARSA	Q9Y285	Liver cancer	2.032	0.00100948	0.641	0.00692919	1.271	0.00161599	0.781	0.00115907
ITM2B	Q9Y287	Liver cancer	3.961	0.0468037	2.292	0.169037	1.687	0.156922	1.818	0.114139
DRG1	Q9Y295	Liver cancer	1.979	0.00253957	0.844	0.0874806	1.462	0.000633845	1.16	0.0971986
MAN2B2	Q9Y2E5	Liver cancer	0.658	0.0340466	1.049	0.278601	0.989	0.365808	0.754	0.00504281
STK38L	Q9Y2H1	Liver cancer	0.41	0.000960191	1.648	0.000540037	1.021	0.645056	0.96	0.427859
SLC27A5	Q9Y2P5	Liver cancer	0.289	0.0122574	1020.9	0.00152534	0.717	0.0125319	1.299	0.62359
MRPS17	Q9Y2R5	Liver cancer	1.845	0.0354067	1.529	0.660952	1.357	0.226691	1.231	0.676631
AP3M1	Q9Y2T2	Liver cancer	1.626	0.003671	0.713	0.00450651	0.843	0.0688697	0.762	8.69687e-05
LEMD3	Q9Y2U8	Liver cancer	3.095	0.000201494	0.982	0.465451	1.253	0.0198367	1.245	0.0870227
CARHSP1	Q9Y2V2	Liver cancer	0.576	0.00302633	1.246	0.0688604	1.408	0.00932638	0.986	0.621062
ACOT9	Q9Y305	Liver cancer	2.875	0.0356461	1.258	0.0499829	1.272	0.0618184	0.886	0.119385
TMX2	Q9Y320	Liver cancer	1.81	0.000535182	0.857	0.133029	1.308	0.0221596	0.92	0.264465
LSM2	Q9Y333	Liver cancer	1.534	0.00846835	0.862	0.0968563	1.418	0.0246461	1.209	0.0032854
MOB4	Q9Y3A3	Liver cancer	2.074	0.00787862	1.374	0.363602	1.234	0.0523158	1.061	0.371256
PPIL1	Q9Y3C6	Liver cancer	1.606	0.00188914	0.901	0.156666	1.368	0.00489116	1.027	0.858057
UFC1	Q9Y3C8	Liver cancer	1.667	0.000115873	0.667	0.00428866	0.948	0.332453	0.915	0.127589
PAM16	Q9Y3D7	Liver cancer	2.241	1.3134e-05	1.011	0.667426	1.055	0.514136	1.091	0.92419
GOLT1B	Q9Y3E0	Liver cancer	2.382	0.000120984	1.125	0.860702	1.958	0.0526605	1.054	0.911041
RABGAP1	Q9Y3P9	Liver cancer	5.676	0.0117161	1.163	0.153686	1.036	0.894764	1.148	0.111996
TMED3	Q9Y3Q3	Liver cancer	0.593	0.0107365	1.126	0.278891	1.605	0.107335	1.436	0.705522
CCDC9	Q9Y3X0	Liver cancer	5.91	0.018518	0.545	0.000977045	0.933	0.291413	1.042	0.899417
PRKAB1	Q9Y478	Liver cancer	2.153	0.00140678	1.28	0.33174	0.821	0.010172	0.851	0.0515323
WASHC2C	Q9Y4E1	Liver cancer	2	0.0299365	0.786	0.0669936	1.328	0.155672	0.88	0.10919
TLN2	Q9Y4G6	Liver cancer	2.745	0.0287676	1.373	0.00688228	0.61	0.00118199	0.862	0.122252
ARIH1	Q9Y4X5	Liver cancer	1.904	0.0128569	1.319	0.04046	1.132	0.2118	1.077	0.331204
LSM4	Q9Y4Z0	Liver cancer	2.753	0.00037255	0.849	0.0381918	1.464	0.00744453	1.263	0.0120191
HSPB11	Q9Y547	Liver cancer	1.712	0.0115222	0.845	0.0504484	1.017	0.447899	0.944	0.336946
CD2AP	Q9Y5K6	Liver cancer	2.691	0.00647402	1.095	0.885869	0.976	0.527122	1.195	0.847886
TRAPPC1	Q9Y5R8	Liver cancer	1.625	0.00197744	1.084	0.729077	1.371	0.987162	1.078	0.274071
RBM8A	Q9Y5S9	Liver cancer	1.856	0.00642729	0.885	0.125615	1.399	6.24961e-06	1.372	0.000974533
ST14	Q9Y5Y6	Liver cancer	3.001	0.0238571	1.011	0.444699	0.916	0.23833	1.264	0.327245
MRPS18B	Q9Y676	Liver cancer	2.796	0.00015367	0.786	0.0410952	1.335	0.0107837	0.972	0.442994
AUP1	Q9Y679	Liver cancer	3.892	0.00349315	1.088	0.911585	1.382	0.176079	1.408	0.0572584
ARFGEF2	Q9Y6D5	Liver cancer	2.014	6.80897e-05	0.735	0.0334356	1.104	0.515469	0.694	0.00792892
ARFGEF1	Q9Y6D6	Liver cancer	3.124	0.0189295	1.464	0.104362	1.227	0.592389	1.232	0.399145
STK24	Q9Y6E0	Liver cancer	1.51	0.0351922	1.391	0.0773232	1.101	0.0819281	0.908	0.0746096
MRPL42	Q9Y6G3	Liver cancer	2.391	0.000561907	0.632	0.00228951	1.786	0.107423	0.946	0.354259
DYNC1LI1	Q9Y6G9	Liver cancer	2.3	0.00092351	0.99	0.681869	1.096	0.395286	0.944	0.216045
USP3	Q9Y6I4	Liver cancer	0.587	0.0042448	1.651	0.139899	2.46	0.000672954	1.721	0.000430984
SLC4A7	Q9Y6M7	Liver cancer	0.452	0.000388341	1.009	0.238064	1.352	0.193603	2.397	0.0029894
CAPN7	Q9Y6W3	Liver cancer	1.88	0.00801621	0.669	0.000457338	1.128	0.654694	1.007	0.741333
FAM169A	Q9Y6X4	Liver cancer	41.262	0.000445554	1.875	0.375417	0.699	0.00672229	4.051	0.160584
SEC23IP	Q9Y6Y8	Liver cancer	1.594	0.0262355	0.943	0.301815	1.171	0.0256387	0.81	0.0139914
IGLV7-46	A0A075B6I9	Pancreatic cancer	0.966	0.253134	3.879	0.0413418	1.073	0.0642481	0.653	0.0187918
IGKV3D-11	A0A0A0MRZ8	Pancreatic cancer	1.657	0.717436	2.375	0.0195547	0.838	0.0484574	1.154	0.912516
IGHV3-72	A0A0B4J1Y9	Pancreatic cancer	1.113	0.957836	2.47	0.0157654	1.54	0.138533	1.235	0.537439
IGHV5-51	A0A0C4DH38	Pancreatic cancer	1.166	0.739974	2.415	0.00589137	0.519	0.000189059	0.913	0.188952
IGKV1-8	A0A0C4DH67	Pancreatic cancer	1.602	0.0776571	2.635	0.032875	0.595	0.000563926	1.318	0.705081
NBAS	A2RRP1	Pancreatic cancer	1.966	0.00451768	0.635	0.00365673	1.093	0.472188	0.815	0.00212456
ATOX1	O00244	Pancreatic cancer	1.608	0.2143	1.509	0.00186789	1.169	0.165895	0.937	0.260833
QSOX1	O00391	Pancreatic cancer	2.859	0.917456	8.482	7.35695e-06	0.408	1.62377e-05	1.159	0.722594
SLC33A1	O00400	Pancreatic cancer	2.183	0.000222115	0.598	0.00615281	1.186	0.552146	1.141	0.210062
GOLIM4	O00461	Pancreatic cancer	1.522	0.0715473	2.788	0.000149044	1.169	0.265308	1.436	0.00873229
MEIS1	O00470	Pancreatic cancer	0.948	0.334301	0.58	0.0105989	1.083	0.486854	1.637	0.331858
FAAH	O00519	Pancreatic cancer	0.852	0.129872	0.656	0.0276775	0.934	0.257159	1.472	0.72666
NOP56	O00567	Pancreatic cancer	1.567	0.118069	0.664	0.00305443	1.769	3.96532e-05	1.378	0.00542794
RNASET2	O00584	Pancreatic cancer	0.415	0.00023228	1.937	0.00219134	0.763	0.0359367	1.006	0.628608
DPYSL4	O14531	Pancreatic cancer	1.598	0.218706	1.686	0.0127024	1.069	0.888581	1.044	0.362341
NRP1	O14786	Pancreatic cancer	1.531	0.684449	2.009	0.0418269	0.708	0.01348	1.429	0.290721
ANKRD28	O15084	Pancreatic cancer	1.763	0.00270021	0.63	0.00447186	1.775	0.0127521	1.097	0.78361
PRORP	O15091	Pancreatic cancer	1.736	0.802139	0.548	0.0496062	2.045	0.0013657	1.152	0.917995
BET1	O15155	Pancreatic cancer	1.342	0.277965	0.638	0.00162233	1.36	0.116558	1.424	0.908074
ZNF185	O15231	Pancreatic cancer	0.852	0.201524	3.709	0.0220121	2.167	0.0760687	2.07	0.12367
INPPL1	O15357	Pancreatic cancer	1.599	0.695157	2.214	0.00286181	1.361	0.000859932	1.267	0.0984168
CAPN5	O15484	Pancreatic cancer	0.808	0.10717	4.932	0.0052823	0.621	0.00240543	1.007	0.503725
ARPC5	O15511	Pancreatic cancer	1.125	0.949305	1.725	0.0110435	1.082	0.584987	1.136	0.17108
CLDN3	O15551	Pancreatic cancer	2.586	0.0652557	0.518	0.000192089	0.935	0.282378	5.048	0.138235
ASAP2	O43150	Pancreatic cancer	0.711	0.0197832	1.818	0.0359279	0.839	0.0520089	0.93	0.320784
RBFOX2	O43251	Pancreatic cancer	0.916	0.239831	1.726	0.00191496	1.285	0.0679518	1.302	0.714794
SPINT1	O43278	Pancreatic cancer	2.781	0.912434	2.829	0.0348854	1.249	0.729662	2.177	0.233224
TGFB1I1	O43294	Pancreatic cancer	1.073	0.103413	5.125	2.26101e-06	0.6	0.0300934	1.443	0.957296
CTIF	O43310	Pancreatic cancer	0.493	7.8198e-05	1.611	0.0312746	1.034	0.326832	0.67	0.00823383
WIPF1	O43516	Pancreatic cancer	0.402	0.00345868	5.473	0.0367175	1.506	0.832798	0.739	0.0252511
SGCE	O43556	Pancreatic cancer	1.136	0.226348	2.306	0.00142515	0.394	0.00041672	1.066	0.445906
DENR	O43583	Pancreatic cancer	1.324	0.558694	0.657	0.010124	1.275	0.059977	0.97	0.393671
DNPH1	O43598	Pancreatic cancer	1.678	0.0378415	0.596	0.00213364	1.192	0.424776	1.031	0.835185
SULT1B1	O43704	Pancreatic cancer	1.086	0.170012	4.248	0.0137751	0.962	0.125691	0.419	0.00982343
TRIAP1	O43715	Pancreatic cancer	1.245	0.322711	0.579	0.00842936	2.202	0.0188361	1.035	0.117012
MYO1B	O43795	Pancreatic cancer	0.878	0.0837262	0.625	0.00111709	1.429	0.0176749	1.904	4.83344e-05
STRN	O43815	Pancreatic cancer	1.997	0.1643	1.55	0.0451743	1.154	0.211685	1.103	0.214688
SLC37A4	O43826	Pancreatic cancer	0.811	0.110739	0.378	0.000532271	20.47	0.00803871	2.003	0.0132234
XPNPEP2	O43895	Pancreatic cancer	12.408	0.809939	2.967	0.0354217	0.532	0.0110556	2.489	0.233018
GMFG	O60234	Pancreatic cancer	0.748	0.00984821	1.833	0.0302625	1.125	0.558252	1.341	0.164566
PPL	O60437	Pancreatic cancer	0.994	0.174872	2.6	0.0175439	1.195	0.790298	1.721	0.158935
SORBS3	O60504	Pancreatic cancer	0.72	0.0172527	1.75	0.00039616	0.693	0.00632612	1.235	0.715622
NEMF	O60524	Pancreatic cancer	0.679	0.00113955	0.579	0.00367495	1.577	0.00764284	1.034	0.981652
NMT2	O60551	Pancreatic cancer	3.405	0.0122546	0.572	0.00528149	1.162	0.767748	1.077	0.842816
EIF4E2	O60573	Pancreatic cancer	1.182	0.857452	0.625	0.00655769	1.716	0.000123569	1.051	0.712028
PLIN3	O60664	Pancreatic cancer	1.392	0.473708	1.797	3.76078e-05	1.416	0.00160802	1.242	0.00942536
PRMT3	O60678	Pancreatic cancer	0.74	0.0297456	0.501	0.000613235	5.286	0.000281707	1.943	0.0333394
TPST2	O60704	Pancreatic cancer	3.74	0.0722451	0.349	0.00487243	11.996	0.76567	12.055	0.152908
EIF1B	O60739	Pancreatic cancer	0.493	1.94095e-05	1.508	0.0265914	1.199	0.321459	0.933	0.30882
DPM1	O60762	Pancreatic cancer	1.534	0.132895	0.583	0.00721229	1.252	0.138612	0.944	0.280563
TOM1	O60784	Pancreatic cancer	1.283	0.107814	1.779	0.000188093	1.089	0.704553	1.259	0.236083
WDR1	O75083	Pancreatic cancer	1.067	0.828574	1.81	0.000803219	0.672	2.67942e-05	0.881	0.0338192
CLUH	O75153	Pancreatic cancer	1.822	0.668047	0.605	0.00589057	1.472	0.00228975	1.213	0.261473
DNAJC13	O75165	Pancreatic cancer	1.451	0.0703767	1.621	0.0212122	0.921	0.0454484	1.349	2.91047e-05
ANKRD17	O75179	Pancreatic cancer	1.199	0.839762	0.642	0.0079592	2.37	0.000988599	1.694	0.00901977
XYLB	O75191	Pancreatic cancer	0.873	0.137661	0.657	0.00995136	1.539	0.0384528	0.889	0.191463
MPDU1	O75352	Pancreatic cancer	1.122	0.321668	0.64	0.00779089	1.397	0.481455	0.702	0.000265135
FLNB	O75369	Pancreatic cancer	1.255	0.0887971	1.963	0.00106834	0.959	0.414921	1.068	0.928754
GPC4	O75487	Pancreatic cancer	1.404	0.284836	2.664	0.00160306	1.274	0.362782	1.037	0.670925
CLN5	O75503	Pancreatic cancer	1.204	0.69394	1.637	0.00702138	1.355	0.221864	1.16	0.983738
SLC25A12	O75746	Pancreatic cancer	3.404	0.195002	1.717	0.000830263	0.715	0.022364	0.639	0.00213253
EIF3J	O75822	Pancreatic cancer	1.582	0.0864079	0.597	0.0102885	1.515	7.37805e-05	1.074	0.762396
CBR3	O75828	Pancreatic cancer	1.345	0.514856	2.009	0.0150202	0.918	0.216973	1.315	0.295743
SEC14L2	O76054	Pancreatic cancer	0.489	0.0175203	4.257	0.0391085	6.563	0.261132	1.534	0.724268
SRP72	O76094	Pancreatic cancer	1.253	0.333765	0.501	0.0212673	1.329	0.0102608	0.828	0.00438044
B3GAT3	O94766	Pancreatic cancer	1.136	0.40351	2.215	0.00132186	1.245	0.278338	1.052	0.734817
MYO1D	O94832	Pancreatic cancer	1.082	0.241552	1.757	0.0135595	0.668	0.00642752	1.296	0.109577
UFL1	O94874	Pancreatic cancer	1.006	0.688816	0.494	0.000220086	0.986	0.623019	0.752	0.000205486
SUN1	O94901	Pancreatic cancer	3.092	0.103064	1.931	0.000206992	1.009	0.612479	1.201	0.520773
PCF11	O94913	Pancreatic cancer	0.83	0.183516	0.525	0.00180133	3.704	0.000797078	2.365	0.0522145
ENDOD1	O94919	Pancreatic cancer	1.832	0.407037	1.727	0.00621138	0.489	1.53968e-05	1.295	0.235953
MPZL1	O95297	Pancreatic cancer	1.886	0.18371	1.676	0.000755677	0.911	0.168561	1.211	0.376902
PGM3	O95394	Pancreatic cancer	1.086	0.610032	0.619	0.00496223	1.433	0.012194	0.879	0.134192
TDP2	O95551	Pancreatic cancer	0.95	0.196126	2.558	0.0235668	0.559	0.0061424	0.61	0.0105764
HSPA4L	O95757	Pancreatic cancer	2.273	0.428388	0.497	0.00307965	9.418	0.000718659	1.253	0.555362
AP2A1	O95782	Pancreatic cancer	1.161	0.0704561	1.561	0.000575677	1.005	0.968567	1.352	0.000186855
BAG3	O95817	Pancreatic cancer	4.332	0.0684283	1.824	0.00109625	0.788	0.0839446	1.238	0.85545
TSPAN13	O95857	Pancreatic cancer	2.435	0.157165	0.611	0.0152371	0.811	0.0199519	1.738	0.477505
EFEMP2	O95967	Pancreatic cancer	8.321	0.690356	4.744	8.0025e-05	1.65	0.146696	1.616	0.0997974
LDHA	P00338	Pancreatic cancer	0.936	0.280341	2.107	0.00173271	1.275	0.00105214	1.454	0.000823425
PNP	P00491	Pancreatic cancer	0.665	0.0108932	1.513	0.00788526	1.466	0.00257433	0.88	0.0912972
CFD	P00746	Pancreatic cancer	2.166	0.689901	4.039	0.0206425	0.259	6.81425e-06	1.732	0.944214
CFB	P00751	Pancreatic cancer	1.358	0.652251	2.275	0.0279282	0.647	3.28303e-05	1.116	0.539851
SERPINA1	P01009	Pancreatic cancer	1.398	0.594269	2.341	0.032679	0.527	6.99352e-06	0.931	0.242864
TGFB1	P01137	Pancreatic cancer	4.166	0.0666958	2.482	0.0010815	1.211	0.44657	1.683	0.158741
JCHAIN	P01591	Pancreatic cancer	0.548	0.00326443	4.534	0.0189882	0.299	2.37485e-05	0.881	0.0270954
IGKV1-5	P01602	Pancreatic cancer	0.828	0.105753	2.478	0.0360361	0.426	0.000560931	1.245	0.214746
IGKV3-20	P01619	Pancreatic cancer	1.227	0.542846	2.648	0.00526297	0.477	0.000173	0.898	0.192583
IGLV1-47	P01700	Pancreatic cancer	1.043	0.730296	1.845	0.00433181	0.82	0.0746435	0.981	0.540691
IGLV3-19	P01714	Pancreatic cancer	1.353	0.799311	3.077	0.0119902	0.483	0.000130852	1.302	0.857016
IGHV3-9	P01782	Pancreatic cancer	0.899	0.263221	1.853	0.0428242	0.529	0.00752817	0.832	0.102147
PIGR	P01833	Pancreatic cancer	5.533	0.444344	7.141	0.0018948	0.664	0.0389617	3.925	0.742515
IGHG2	P01859	Pancreatic cancer	1.226	0.684272	2.051	0.0439264	0.542	5.83006e-06	0.923	0.204219
IGHG3	P01860	Pancreatic cancer	1.087	0.574743	2.665	0.016844	0.646	0.00238824	1.093	0.551276
IGHG4	P01861	Pancreatic cancer	1.25	0.817246	2.229	0.040715	0.543	0.000132818	1.285	0.415313
IGHM	P01871	Pancreatic cancer	0.696	0.0239648	2.874	0.0161962	0.635	0.0122818	0.82	0.0646377
IGHA1	P01876	Pancreatic cancer	0.819	0.0694447	2.815	0.00398857	0.414	0.000106558	0.601	0.0150716
APOH	P02749	Pancreatic cancer	1.419	0.675531	2.305	0.0394797	0.718	0.00116068	1.098	0.856576
ORM1	P02763	Pancreatic cancer	0.788	0.0417234	2.916	0.027822	0.469	2.10846e-06	1.834	0.558282
ANG	P03950	Pancreatic cancer	1.31	0.722235	2.95	0.00615487	0.447	5.73584e-05	0.788	0.0533823
MMP1	P03956	Pancreatic cancer	2.201	0.643867	6.724	0.0244379	4.615	0.160114	29.469	0.0626018
CSTB	P04080	Pancreatic cancer	1.711	0.156133	1.723	0.00400211	1.056	0.904938	1.153	0.0864363
OAT	P04181	Pancreatic cancer	1.22	0.117289	1.757	0.00359164	2.473	0.0741064	1.33	0.0172578
HRG	P04196	Pancreatic cancer	1.025	0.572072	2.075	0.0393475	0.797	0.0219424	1.089	0.792418
A1BG	P04217	Pancreatic cancer	1.014	0.332438	2.544	0.0368016	0.504	5.42245e-06	0.924	0.209619
GAPDH	P04406	Pancreatic cancer	0.936	0.270885	1.557	0.000803569	0.909	0.0485675	0.967	0.387352
IGKV1-16	P04430	Pancreatic cancer	0.621	0.00466951	4.421	0.0325209	0.58	0.00137708	2.022	0.666588
CAPNS1	P04632	Pancreatic cancer	1.283	0.181658	1.527	0.000162239	0.78	0.00539805	0.844	0.024858
RPN1	P04843	Pancreatic cancer	1.236	0.219072	0.633	0.00997877	1.043	0.761612	0.792	0.0102439
RPN2	P04844	Pancreatic cancer	1.182	0.537564	0.629	0.00890763	1.167	0.446383	0.775	0.00421998
LGALS2	P05162	Pancreatic cancer	7.032	0.587111	0.148	0.000994704	1.895	0.120727	37.052	0.0111553
RPLP1	P05386	Pancreatic cancer	1.308	0.856905	0.573	0.00216652	1.147	0.0860633	1.175	0.106412
RPLP2	P05387	Pancreatic cancer	1.104	0.913246	0.607	0.00897597	1.125	0.0966851	0.928	0.269303
RPLP0	P05388	Pancreatic cancer	1.415	0.0942366	0.583	0.00254211	1.147	8.07931e-05	0.893	0.00542001
CLEC3B	P05452	Pancreatic cancer	2.226	0.833679	3.23	0.0288611	0.534	0.000338069	1.039	0.751757
ITGB1	P05556	Pancreatic cancer	0.977	0.334917	1.668	5.39546e-06	0.755	0.0387275	1.193	0.666652
INSR	P06213	Pancreatic cancer	2.587	0.00107768	0.446	0.00240061	1.001	0.464157	1.197	0.785649
BCHE	P06276	Pancreatic cancer	1.034	0.315278	0.641	0.0151588	0.793	0.0956399	1.809	0.7239
IGKV4-1	P06312	Pancreatic cancer	0.76	0.0197321	2.452	0.0167964	0.517	0.000700732	0.956	0.383503
GSN	P06396	Pancreatic cancer	1.368	0.656986	2.226	0.000977738	0.577	5.0497e-05	0.98	0.526869
S100A6	P06703	Pancreatic cancer	1.509	0.328129	3.755	0.000200154	1.615	0.253673	1.51	0.292345
PYGL	P06737	Pancreatic cancer	0.304	0.000109204	1.946	0.0433814	1.06	0.800479	1.289	0.111206
ITGAV	P06756	Pancreatic cancer	1.25	0.679395	2.572	0.000107862	1.054	0.762974	1.321	0.0176876
HEXA	P06865	Pancreatic cancer	1.241	0.104232	1.82	0.039463	0.687	0.000187697	1.128	0.230276
GPX1	P07203	Pancreatic cancer	0.707	0.0143653	1.566	0.0422194	1.127	0.168015	0.921	0.249055
P4HB	P07237	Pancreatic cancer	0.899	0.156376	0.59	0.0123508	1.241	0.0500961	0.794	0.0212946
TUBB	P07437	Pancreatic cancer	1.678	0.160329	1.784	0.001881	1.222	0.08741	1.461	0.000462634
PFN1	P07737	Pancreatic cancer	0.86	0.101738	1.668	0.0297704	0.656	0.000372922	1.136	0.247881
CELA2A	P08217	Pancreatic cancer	0.956	0.351631	0.334	0.0046806	1.473	0.659581	3.017	0.2234
MME	P08473	Pancreatic cancer	1.464	0.1033	3.693	0.00329389	18.102	0.067784	2.501	0.143221
CD14	P08571	Pancreatic cancer	0.725	0.0151845	2.808	0.0307688	0.796	0.0364192	1.309	0.106112
MYL3	P08590	Pancreatic cancer	3.074	0.0586357	1.702	0.000599889	0.653	0.0234919	1.719	0.825059
CFH	P08603	Pancreatic cancer	1.845	0.476863	2.22	0.026609	0.701	0.00130935	1.141	0.276244
ITGA5	P08648	Pancreatic cancer	1.18	0.801907	2.083	0.00286749	0.533	0.0168866	1.754	0.303032
RPS17	P08708	Pancreatic cancer	1.521	0.143587	0.645	0.0143045	1.324	0.00435587	0.857	0.107469
RPSA	P08865	Pancreatic cancer	1.315	0.0964881	0.619	0.00682744	1.253	0.000835728	0.856	0.00491815
ABHD2	P08910	Pancreatic cancer	0.857	0.0828933	2.178	0.00186101	1.623	0.583791	0.762	0.0200735
CELA3A	P09093	Pancreatic cancer	1553.96	0.92437	0.257	0.00366828	0.93	0.0509278	2.628	0.251424
ENO2	P09104	Pancreatic cancer	0.735	0.0816172	2.053	0.030802	0.523	0.0021741	1.32	0.890331
ACAA1	P09110	Pancreatic cancer	0.646	0.0370653	1.57	0.0347471	0.957	0.367884	1.24	0.127878
SRP19	P09132	Pancreatic cancer	1.478	0.239767	0.489	0.000899876	1.439	0.0233348	0.904	0.223752
LGALS1	P09382	Pancreatic cancer	0.966	0.254827	2.705	0.000111764	0.758	0.0417557	1.354	0.317075
TPM1	P09493	Pancreatic cancer	1.442	0.635792	2.968	0.0218861	0.847	0.0674947	1.477	0.953667
CTSH	P09668	Pancreatic cancer	1.277	0.916561	1.574	0.0159221	1.379	0.126194	1.208	0.198877
PARP1	P09874	Pancreatic cancer	2.098	0.00281291	0.546	0.000724816	1.225	0.182315	1.311	0.0487795
IFIT2	P09913	Pancreatic cancer	1.175	0.517856	2.161	0.0244384	2.131	0.151878	1.359	0.898505
IFIT1	P09914	Pancreatic cancer	0.718	0.0410061	2.757	0.0178988	4.278	0.242929	3.136	0.0550302
ALDOC	P09972	Pancreatic cancer	1.041	0.268954	1.696	0.0322612	1.012	0.652703	0.865	0.0778068
CISD3	P0C7P0	Pancreatic cancer	1.573	0.723621	0.515	0.00253979	2.124	0.045063	0.804	0.071656
GSTT2B	P0CG30	Pancreatic cancer	3.221	0.969341	0.553	0.0203695	1.529	0.382806	1.436	0.217525
--	P0DOX2	Pancreatic cancer	0.834	0.0857356	2.969	0.0215125	0.433	0.00130077	1.078	0.109299
FDX1	P10109	Pancreatic cancer	0.805	0.0895212	6.796	0.00199467	0.575	0.0247495	1.066	0.759367
CYP2C8	P10632	Pancreatic cancer	0.123	0.000193897	563.213	4.91248e-12	1.202	0.528867	1.369	0.323394
HSPA5	P11021	Pancreatic cancer	1.208	0.0663383	0.648	0.0177739	1.184	0.130061	0.766	0.00268979
EPB41	P11171	Pancreatic cancer	1.08	0.364242	0.61	0.00523703	0.967	0.4557	0.668	0.000366139
FCGR2A	P12318	Pancreatic cancer	0.885	0.180706	2.624	0.00408607	0.697	0.0166031	1.245	0.310615
CKMT1A	P12532	Pancreatic cancer	0.616	0.0188943	4.853	0.0236177	0.754	0.03113	1.215	0.950453
ACTN1	P12814	Pancreatic cancer	0.894	0.135189	2.045	0.000277487	1.035	0.439375	1.548	0.458377
ENO3	P13929	Pancreatic cancer	0.201	0.000467411	113.221	0.0371855	65.775	0.878979	0.328	0.00347881
MTHFD2	P13995	Pancreatic cancer	1.015	0.690882	0.611	0.012675	4.502	0.000189448	2.263	0.0290438
CTSE	P14091	Pancreatic cancer	0.919	0.363687	9.659	0.001863	4.877	0.944452	0.778	0.117352
PKM	P14618	Pancreatic cancer	2.192	0.312806	2.36	0.000137653	1.237	0.113435	1.126	0.11579
ACYP2	P14621	Pancreatic cancer	0.611	0.0128873	1.715	0.00485776	1.008	0.524773	0.865	0.115337
CPB1	P15086	Pancreatic cancer	1.117	0.211159	0.302	0.00548371	1.081	0.130441	0.667	0.0419355
B4GALT1	P15291	Pancreatic cancer	0.77	0.0695009	2.323	0.0310502	1.487	0.00981427	1.066	0.733176
RPS2	P15880	Pancreatic cancer	1.443	0.17248	0.545	0.00385084	1.24	0.000590426	0.873	0.127807
MUC1	P15941	Pancreatic cancer	3.562	0.606001	4.872	0.00019481	1.435	0.442088	1.148	0.832396
TIMP2	P16035	Pancreatic cancer	0.992	0.617702	2.63	0.00147741	0.948	0.309836	1.883	0.082138
ALOX15	P16050	Pancreatic cancer	3.157	0.983683	0.632	0.0422668	5.038	0.218172	5.611	0.534794
ITGB4	P16144	Pancreatic cancer	1.635	0.962672	3.108	0.000963218	1.189	0.607942	1.35	0.751297
PNLIP	P16233	Pancreatic cancer	1.044	0.382753	0.609	0.015662	1.309	0.780791	0.809	0.0669483
ZNF22	P17026	Pancreatic cancer	1.588	0.0416293	0.535	0.000320537	1.077	0.563813	1.434	0.156704
LGALS3	P17931	Pancreatic cancer	1.602	0.599916	2.497	0.000319496	0.776	0.0225759	1.282	0.183632
RPL35A	P18077	Pancreatic cancer	1.083	0.643584	0.426	0.000405545	0.905	0.19136	0.79	0.0252561
RPL7	P18124	Pancreatic cancer	1.211	0.312359	0.551	0.00228441	1.113	0.0722726	0.864	0.0185447
VCL	P18206	Pancreatic cancer	0.734	0.0123798	1.592	0.000822121	0.723	0.0441174	1.11	0.749015
ITGB6	P18564	Pancreatic cancer	0.943	0.381584	2.719	0.00154484	1.245	0.658147	1.36	0.206522
RPL17	P18621	Pancreatic cancer	1.481	0.250978	0.537	0.00202343	1.208	0.00317338	0.857	0.0917432
LIG1	P18858	Pancreatic cancer	0.688	0.038817	0.533	0.00968615	7.623	0.00129311	1.222	0.61791
VCAM1	P19320	Pancreatic cancer	1.004	0.325634	2.466	0.0072479	1.014	0.464745	1.945	0.231594
HK1	P19367	Pancreatic cancer	1.069	0.611354	2.025	0.00272487	0.946	0.264374	0.64	0.000222444
GGT1	P19440	Pancreatic cancer	1.008	0.0548023	0.378	0.00409288	1.834	0.731349	2.016	0.00161594
TRIM21	P19474	Pancreatic cancer	1.521	0.619862	2.343	0.00833918	1.245	0.0515259	1.244	0.715378
SRM	P19623	Pancreatic cancer	1.808	0.00885052	0.642	0.00459667	2.025	0.00473248	1.219	0.195949
SLC9A1	P19634	Pancreatic cancer	1.854	0.360379	2.16	0.0266218	0.676	0.00305564	0.742	0.0543204
ORM2	P19652	Pancreatic cancer	0.509	0.00237899	2.713	0.0252349	0.483	3.18697e-06	1.417	0.886763
ITIH1	P19827	Pancreatic cancer	1.273	0.693591	3.896	0.018803	0.59	0.000780685	1.229	0.64049
CEL	P19835	Pancreatic cancer	3.519	0.982876	0.467	0.0044636	2.528	0.0832015	1.853	0.639003
CYP2B6	P20813	Pancreatic cancer	0.267	0.000292912	9.312	2.81233e-06	1.567	0.180582	1.395	0.330548
CYP3A5	P20815	Pancreatic cancer	1.783	0.104095	6.647	0.000382104	3.501	0.603797	1.977	0.494683
AGA	P20933	Pancreatic cancer	1.107	0.627775	0.664	0.0193407	1.39	0.227091	0.771	0.0381525
CSRP1	P21291	Pancreatic cancer	1.108	0.5151	2.057	0.000139611	0.484	0.00890542	1.152	0.505005
FLNA	P21333	Pancreatic cancer	1.055	0.48651	2.861	8.09551e-05	0.507	0.00784485	1.36	0.859006
AGXT	P21549	Pancreatic cancer	0.87	0.191713	0.657	0.0101547	2.879	0.629075	1.431	0.631408
MDK	P21741	Pancreatic cancer	0.85	0.169871	8.744	0.00165791	1.213	0.695715	1.196	0.621134
BGN	P21810	Pancreatic cancer	1.271	0.0756699	4.443	0.00290547	0.43	0.000510221	2.494	0.764441
TGM2	P21980	Pancreatic cancer	0.459	0.00196083	2.509	0.018853	1.06	0.447716	1.27	0.955562
GPX3	P22352	Pancreatic cancer	1.355	0.347895	2.744	0.00324032	0.673	0.00589551	1.038	0.510275
PTGS1	P23219	Pancreatic cancer	3.718	0.42238	3.956	0.0223887	0.391	0.00107076	0.714	0.0254204
GLDC	P23378	Pancreatic cancer	0.197	0.0040804	600.932	0.000329722	4.477	0.16707	0.982	0.00283865
RPS3	P23396	Pancreatic cancer	1.487	0.0722657	0.554	0.00188829	1.123	0.622466	0.901	0.0601312
CFL1	P23528	Pancreatic cancer	1.295	0.108473	1.658	0.00179824	0.934	0.186412	1.154	0.0752585
EEF1B2	P24534	Pancreatic cancer	1.316	0.178412	0.663	0.0130002	1.745	5.06555e-06	0.857	0.0292349
TBXAS1	P24557	Pancreatic cancer	0.597	0.0162696	3.326	0.0159281	1.325	0.0643407	1.628	0.0940914
IGFBP5	P24593	Pancreatic cancer	1.101	0.0446944	5.435	0.0452004	1.643	0.123347	0.528	0.00468724
MYL9	P24844	Pancreatic cancer	0.659	0.0134296	3.124	0.00110718	0.527	0.0118433	1.285	0.402038
RPS12	P25398	Pancreatic cancer	1.114	0.324069	0.624	0.00637725	1.588	0.000418146	0.934	0.191284
ITGA3	P26006	Pancreatic cancer	1.402	0.992815	2.789	0.00355723	0.587	0.00827439	1.424	0.971052
RPL13	P26373	Pancreatic cancer	1.941	0.0387666	0.538	0.00329402	1.078	0.173417	0.966	0.333674
S100A4	P26447	Pancreatic cancer	0.822	0.0979308	2.306	0.0112723	0.803	0.0580006	1.144	0.598837
VARS1	P26640	Pancreatic cancer	2.636	0.000379061	0.664	0.00731886	1.298	0.00616573	0.846	0.0124349
FKBP2	P26885	Pancreatic cancer	0.711	0.0263628	0.541	0.00114744	0.808	0.0297998	0.672	0.00111338
MAPK3	P27361	Pancreatic cancer	1.46	0.0470892	1.652	0.00854701	0.741	0.000591343	0.969	0.487242
RPL10	P27635	Pancreatic cancer	1.505	0.0578043	0.563	0.00187998	1.281	0.00804338	0.932	0.271912
COL8A1	P27658	Pancreatic cancer	2.282	0.462349	4.189	0.0049125	1.677	0.177862	1.855	0.242778
PSMB9	P28065	Pancreatic cancer	0.912	0.1875	2.411	0.0101218	1.122	0.832116	1.822	0.101719
PSMB5	P28074	Pancreatic cancer	1.233	0.255113	0.567	0.00265001	1.496	0.226898	0.77	0.0644572
TKT	P29401	Pancreatic cancer	1.736	0.0300634	0.652	0.000249117	1.226	0.0113176	1.096	0.3708
LMOD1	P29536	Pancreatic cancer	2.529	0.781498	8.436	0.0159891	0.26	0.000686267	1.159	0.341715
TYK2	P29597	Pancreatic cancer	1.02	0.960339	0.625	0.00442511	0.814	0.116914	0.8	0.0808924
AQP1	P29972	Pancreatic cancer	1.878	0.0913225	0.456	0.00487823	4.077	0.00209879	1.326	0.87229
ERP29	P30040	Pancreatic cancer	0.811	0.0633699	0.621	0.00383127	1.092	0.435539	0.797	0.00124682
RPL12	P30050	Pancreatic cancer	1.393	0.0787232	0.6	0.00445843	1.23	0.0125576	0.996	0.755707
PPP2R1B	P30154	Pancreatic cancer	2.805	0.0774919	0.593	0.00941377	2.069	0.00358802	1.04	0.606363
FCER1G	P30273	Pancreatic cancer	0.494	0.000561037	1.848	0.0459508	1.015	0.549947	1.4	0.31197
GSTT1	P30711	Pancreatic cancer	0.794	0.187049	0.594	0.042644	0.627	0.068824	3.451	0.376675
MAT2A	P31153	Pancreatic cancer	1.133	0.452828	0.642	0.00782862	1.35	0.00189489	1.192	0.139071
L1CAM	P32004	Pancreatic cancer	3.228	0.322465	26.798	0.00456402	0.064	1.13462e-05	2.551	0.302337
RPL9	P32969	Pancreatic cancer	1.356	0.180134	0.563	0.000942348	1.049	0.772449	0.908	0.124294
MAN1A1	P33908	Pancreatic cancer	0.879	0.192258	0.644	0.00101554	0.751	0.0535201	1.305	0.132568
RDX	P35241	Pancreatic cancer	0.944	0.337594	0.576	0.00674352	0.86	0.119841	0.706	0.00571586
RPL22	P35268	Pancreatic cancer	1.198	0.848767	0.604	0.00486817	0.969	0.457469	1.404	0.216087
FBN1	P35555	Pancreatic cancer	5.207	0.774445	3.265	0.000808227	0.603	0.00454725	1.363	0.742573
MYH9	P35579	Pancreatic cancer	1.255	0.459769	1.815	0.00315337	1.29	0.0116064	1.413	0.00239432
GLRX	P35754	Pancreatic cancer	0.515	0.0011233	1.707	0.00920387	1.162	0.442009	0.601	0.00128323
IGFALS	P35858	Pancreatic cancer	1.188	0.462861	2.163	0.0426414	0.717	0.0124582	0.675	0.00153721
RPL4	P36578	Pancreatic cancer	1.435	0.078979	0.559	0.0031053	1.2	0.00569135	0.77	0.0158942
SERPINF1	P36955	Pancreatic cancer	3.161	0.0944834	5.68	0.00328367	0.806	0.0533544	1.635	0.186333
HSD17B2	P37059	Pancreatic cancer	0.92	0.139674	0.638	0.0487878	0.775	0.0431312	1.414	0.896198
RPS19	P39019	Pancreatic cancer	1.509	0.127337	0.541	0.00334832	1.442	0.000184496	0.927	0.304502
RPL3	P39023	Pancreatic cancer	1.371	0.205471	0.555	0.0020058	1.102	0.297819	0.862	0.104307
DDOST	P39656	Pancreatic cancer	1.281	0.243382	0.615	0.0064038	0.957	0.388897	0.766	0.00581554
PSMB10	P40306	Pancreatic cancer	0.721	0.0340017	2.199	0.0211747	1.037	0.684513	1.565	0.298528
RPL13A	P40429	Pancreatic cancer	1.564	0.0736174	0.652	0.0180834	1.256	0.0183167	1.092	0.511585
PRKCI	P41743	Pancreatic cancer	1.013	0.187607	1.952	0.00291099	1.439	0.04062	1.296	0.187323
RPS27	P42677	Pancreatic cancer	1.843	0.0238957	0.644	0.00674489	1.448	7.63432e-05	1.005	0.814115
RPL35	P42766	Pancreatic cancer	1.965	0.631221	0.528	0.00273004	1.205	0.0187837	1.669	0.320697
SSR1	P43307	Pancreatic cancer	1.023	0.809018	0.6	0.0106805	1.233	0.141708	0.888	0.127596
ALDH3B1	P43353	Pancreatic cancer	0.855	0.108737	9.115	0.00806912	2.501	0.501658	2.917	0.0669609
NSF	P46459	Pancreatic cancer	1.373	0.0196142	0.66	0.000516892	0.962	0.283976	0.772	0.000985172
RPL27A	P46776	Pancreatic cancer	1.372	0.143557	0.533	0.00382451	1.14	0.00922993	1.018	0.90971
RPL5	P46777	Pancreatic cancer	1.276	0.102587	0.524	0.00270673	1.143	0.0277774	0.872	0.01069
RPL21	P46778	Pancreatic cancer	2.041	0.0132009	0.513	0.00197986	0.94	0.311508	0.938	0.302925
RPL28	P46779	Pancreatic cancer	1.343	0.119785	0.533	0.00206967	1.118	0.418829	0.888	0.15179
RPS9	P46781	Pancreatic cancer	1.123	0.751007	0.492	0.000870619	1.189	0.19392	0.986	0.534296
RPS5	P46782	Pancreatic cancer	1.028	0.762422	0.61	0.00412577	1.31	0.00754792	1.098	0.588091
RPS10	P46783	Pancreatic cancer	1.533	0.0597676	0.597	0.00660134	1.254	2.80829e-05	0.725	0.000203835
STT3A	P46977	Pancreatic cancer	1.289	0.572104	0.535	0.00281822	0.967	0.456549	0.725	0.00233182
RPL29	P47914	Pancreatic cancer	2.422	0.547513	0.63	0.0111685	1.808	0.00102229	16.846	0.000225706
XDH	P47989	Pancreatic cancer	0.298	0.00295216	10.443	0.0461203	0.635	0.0286263	14.021	0.0913958
CPA2	P48052	Pancreatic cancer	3.343	0.840477	0.3	0.00604567	2086.13	0.152055	166.372	0.234261
GCLC	P48506	Pancreatic cancer	0.98	0.434703	0.592	0.000269294	0.8	0.0127525	0.735	0.00205913
RPIA	P49247	Pancreatic cancer	1.508	0.902722	0.629	0.000651366	2.047	0.00305468	1.033	0.700323
UBE2A	P49459	Pancreatic cancer	1.392	0.429874	0.657	0.0034819	2.316	0.00519296	1.51	0.127646
AARS1	P49588	Pancreatic cancer	1.054	0.836597	0.628	0.00388312	1.246	0.0217442	0.769	0.00143135
NUMB	P49757	Pancreatic cancer	0.828	0.0655459	1.548	0.00115175	0.88	0.036928	1.344	0.0167165
EIF2B2	P49770	Pancreatic cancer	1.458	0.119341	0.628	0.00224688	2.138	0.00230803	0.841	0.0252434
GSK3B	P49841	Pancreatic cancer	1.424	0.374545	1.532	0.0262473	1.412	0.00126176	1.17	0.0307501
MTHFS	P49914	Pancreatic cancer	0.791	0.0564064	0.664	0.019263	1.841	0.144335	1.197	0.0904586
ENTPD1	P49961	Pancreatic cancer	2.141	0.347147	3.215	0.000355095	0.718	0.00300834	0.913	0.162067
CRIP1	P50238	Pancreatic cancer	0.895	0.107142	4.439	0.0033042	0.677	0.0199292	1.947	0.285427
VASP	P50552	Pancreatic cancer	1.272	0.59359	1.899	0.00404712	0.908	0.147103	1.252	0.00979709
RPL14	P50914	Pancreatic cancer	1.152	0.217437	0.565	0.00374651	1.202	0.0344228	0.833	0.0197634
SSR4	P51571	Pancreatic cancer	1.307	0.137088	0.534	0.00299937	0.955	0.394293	0.813	0.0131023
ALDH3A2	P51648	Pancreatic cancer	1.084	0.602647	0.551	0.00152931	0.721	0.0169587	0.757	0.0263596
ARSL	P51690	Pancreatic cancer	1.106	0.784292	0.348	0.00103574	2.739	0.0545413	2.476	0.143366
LUM	P51884	Pancreatic cancer	0.971	0.0232305	3.526	0.00726879	0.253	1.56105e-05	1.221	0.630708
CNN1	P51911	Pancreatic cancer	2.186	0.48778	3.647	0.0023741	0.472	0.00921625	2.399	0.975961
SMS	P52788	Pancreatic cancer	1.68	0.066038	1.571	0.0407568	0.867	0.0268299	1.491	0.0345609
CRIP2	P52943	Pancreatic cancer	1.2	0.733507	1.681	0.0102129	0.587	5.09283e-05	0.902	0.0504489
ARFIP2	P53365	Pancreatic cancer	2.491	0.00330774	0.587	0.00401076	1.279	0.327378	0.719	0.00529453
MVD	P53602	Pancreatic cancer	0.712	0.0262259	1.798	0.0139022	1.116	0.568476	0.983	0.426827
RABGGTB	P53611	Pancreatic cancer	1.143	0.952053	1.901	0.0332142	1.203	0.733126	1.259	0.715531
CTSC	P53634	Pancreatic cancer	1.296	0.790711	2.004	0.0310159	0.943	0.328303	1.564	0.0591257
SMTN	P53814	Pancreatic cancer	2.801	0.267206	5.987	0.00542186	0.329	0.00538316	2.139	0.890949
CACNA2D1	P54289	Pancreatic cancer	0.479	0.00196161	2.385	0.0178376	0.431	0.00510203	1.329	0.700023
TMBIM6	P55061	Pancreatic cancer	0.944	0.326292	2.681	0.0254669	0.714	0.0228435	0.896	0.17085
MFAP4	P55083	Pancreatic cancer	3.256	0.0785769	2.878	0.0346684	0.588	0.00307565	1.107	0.557398
MANF	P55145	Pancreatic cancer	1.047	0.705545	0.575	0.0065696	1.299	0.0148378	0.801	0.0615306
MTTP	P55157	Pancreatic cancer	0.616	0.0199266	1.874	0.00652552	9.686	0.600709	10.807	0.126667
SNU13	P55769	Pancreatic cancer	1.787	0.0011054	0.655	0.00109182	2.052	0.000444403	1.556	0.00133821
ITGA1	P56199	Pancreatic cancer	0.646	0.00239571	1.733	0.00479097	0.671	0.012871	1.178	0.867182
CMC4	P56277	Pancreatic cancer	1.401	0.208871	0.494	0.00162825	1.421	0.729416	1.035	0.117012
LGALS4	P56470	Pancreatic cancer	2.827	0.94587	7.944	0.0040675	0.444	0.000399601	3.464	0.256161
ANTXR2	P58335	Pancreatic cancer	1.212	0.505178	2.832	0.0101883	0.64	0.00188649	1.265	0.533357
EIF3E	P60228	Pancreatic cancer	1.357	0.019877	0.658	0.00469744	1.49	0.0418086	0.876	0.0214829
SEC61B	P60468	Pancreatic cancer	1.087	0.839901	0.597	0.0117214	1.446	0.136338	0.851	0.128537
MYL6	P60660	Pancreatic cancer	1.154	0.791317	1.547	0.000149872	0.702	0.0275583	1.119	0.71826
ACTB	P60709	Pancreatic cancer	0.912	0.185095	1.542	0.000474467	0.83	0.039716	1.077	0.576292
RPS20	P60866	Pancreatic cancer	1.332	0.135063	0.602	0.00492046	1.212	0.0258573	0.799	0.00071723
SPCS3	P61009	Pancreatic cancer	1.137	0.845467	0.528	0.00506397	0.716	0.00856327	0.819	0.0474506
SRP54	P61011	Pancreatic cancer	1.219	0.99876	0.59	0.00427103	1.246	0.0758648	0.718	0.000156647
RAP2B	P61225	Pancreatic cancer	1.174	0.999994	2.062	0.0249394	0.945	0.253072	1.274	0.0164623
RPS3A	P61247	Pancreatic cancer	1.381	0.341048	0.617	0.00606209	1.284	0.000543186	0.93	0.273357
RPL26	P61254	Pancreatic cancer	1.704	0.173115	0.492	0.000651123	1.167	0.1611	1.277	0.578334
RPL15	P61313	Pancreatic cancer	1.165	0.588179	0.57	0.0040719	1.091	0.032273	0.71	0.00440491
RPL27	P61353	Pancreatic cancer	1.265	0.594992	0.493	0.000650835	0.978	0.534269	0.882	0.234632
ATP6V0D1	P61421	Pancreatic cancer	1.228	0.616552	1.592	0.00888973	1.47	0.191457	1.207	0.000715864
RPL37A	P61513	Pancreatic cancer	1.635	0.144688	0.472	0.000885138	1.135	0.636813	1.151	0.307187
SEC61A1	P61619	Pancreatic cancer	1.231	0.766912	0.498	0.00232276	1.156	0.798868	0.762	0.0165385
B2M	P61769	Pancreatic cancer	0.775	0.069336	1.885	0.0104769	0.702	0.00438991	1.522	0.109146
DAD1	P61803	Pancreatic cancer	1.081	0.522164	0.615	0.0142651	1.761	0.316863	0.711	0.0281678
AP1S1	P61966	Pancreatic cancer	1.398	0.0792744	0.637	0.00373402	0.915	0.239291	0.686	0.00346586
RPS8	P62241	Pancreatic cancer	1.473	0.298576	0.526	0.00190845	1.278	0.0407649	0.793	0.0330545
RPS15A	P62244	Pancreatic cancer	1.381	0.265058	0.594	0.0032293	1.116	0.138396	0.898	0.136625
RPS16	P62249	Pancreatic cancer	1.3	0.372128	0.54	0.00108492	1.004	0.602196	0.91	0.0331816
RPS14	P62263	Pancreatic cancer	1.481	0.218126	0.617	0.00514174	1.273	0.00048086	0.873	0.15947
RPS23	P62266	Pancreatic cancer	1.729	0.0399114	0.491	0.00107242	0.927	0.263128	1.165	0.843789
RPS18	P62269	Pancreatic cancer	1.409	0.209874	0.559	0.00312719	1.34	0.000580148	0.775	0.0125827
RPS29	P62273	Pancreatic cancer	3.13	0.0355909	0.64	0.0178352	1.425	5.29254e-05	3.615	0.00478277
RPS13	P62277	Pancreatic cancer	1.508	0.406875	0.646	0.00619062	1.08	0.0866144	0.981	0.559576
RPS11	P62280	Pancreatic cancer	1.63	0.0465444	0.511	0.000853744	1.008	0.617612	1.119	0.708617
RPL7A	P62424	Pancreatic cancer	1.138	0.498916	0.506	0.00110554	1.122	0.279581	0.763	0.00557412
RPS4X	P62701	Pancreatic cancer	1.482	0.107111	0.594	0.0062279	1.226	0.00232236	0.886	0.0223447
RHOB	P62745	Pancreatic cancer	0.769	0.0696498	1.682	0.0163691	1.783	0.988504	1.021	0.672946
RPL23A	P62750	Pancreatic cancer	1.199	0.856765	0.619	0.0138814	1.08	0.130802	0.716	0.04254
RPS6	P62753	Pancreatic cancer	1.321	0.34505	0.607	0.00911222	1.145	0.19012	0.839	0.0140684
RPL23	P62829	Pancreatic cancer	1.739	0.0703461	0.566	0.00445162	0.941	0.0890901	1.147	0.802655
RPS15	P62841	Pancreatic cancer	1.961	0.345403	0.651	0.0195124	1.246	0.00456197	1.105	0.592128
RPS24	P62847	Pancreatic cancer	1.389	0.389432	0.547	0.00367334	0.988	0.64203	0.763	0.00283667
RPS25	P62851	Pancreatic cancer	1.379	0.714252	0.606	0.00918741	1.248	0.00654622	1.044	0.809231
RPS26	P62854	Pancreatic cancer	1.526	0.23005	0.523	0.00107449	1.144	0.184755	0.925	0.21899
RPS28	P62857	Pancreatic cancer	1.092	0.787056	0.663	0.0205174	1.2	0.353619	1.182	0.782734
RPL30	P62888	Pancreatic cancer	1.088	0.638493	0.509	0.00110272	0.968	0.353954	0.843	0.0118069
RPL39	P62891	Pancreatic cancer	1.443	0.752749	0.498	0.0024292	1.325	0.000701001	1.035	0.117012
RPL31	P62899	Pancreatic cancer	2.079	0.302265	0.566	0.000766699	0.934	0.305487	0.897	0.165434
RPL10A	P62906	Pancreatic cancer	1.258	0.0112474	0.56	0.00220233	1.292	0.000820201	0.816	0.00279207
RPL32	P62910	Pancreatic cancer	1.467	0.0959346	0.553	0.00242265	1.031	0.995519	0.915	0.154449
RPL11	P62913	Pancreatic cancer	1.275	0.176592	0.569	0.00224096	1.227	4.56717e-05	0.854	0.00732174
RPL8	P62917	Pancreatic cancer	1.076	0.977261	0.629	0.008295	1.122	0.21726	0.926	0.277071
GRB2	P62993	Pancreatic cancer	1.353	0.400548	1.537	0.0483521	0.851	0.0322854	1.183	0.0199079
GNAI1	P63096	Pancreatic cancer	1.422	0.327988	1.759	0.0235238	0.631	0.0131257	0.476	6.65732e-05
PPP3R1	P63098	Pancreatic cancer	0.862	0.103417	1.513	0.00045594	1.121	0.513168	1.002	0.939066
RPL38	P63173	Pancreatic cancer	1.548	0.171165	0.552	0.000775918	1.11	0.110803	0.948	0.325722
RACK1	P63244	Pancreatic cancer	1.267	0.109012	0.594	0.00257021	1.092	0.109454	0.884	0.00383373
ACTG1	P63261	Pancreatic cancer	0.822	0.11361	1.986	0.00035455	1.048	0.587825	0.877	0.0343472
DENND2B	P78524	Pancreatic cancer	1.039	0.862004	1.726	0.000950033	1.465	0.039456	1.233	0.633015
BASP1	P80723	Pancreatic cancer	1.79	0.419124	4.452	0.00686978	1.33	0.49442	1.42	0.635613
IGLV3-21	P80748	Pancreatic cancer	1.067	0.30157	1.993	0.0163691	0.612	0.00297949	0.99	0.498867
MRPS11	P82912	Pancreatic cancer	0.805	0.042122	0.614	0.00301168	1.134	0.671419	0.94	0.309057
RPL24	P83731	Pancreatic cancer	1.514	0.0342153	0.582	0.00725966	1.269	0.0169549	1.833	0.29959
RPL19	P84098	Pancreatic cancer	1.319	0.301491	0.614	0.00920583	1.272	0.00493978	1.125	0.703714
MUC5AC	P98088	Pancreatic cancer	0.688	0.0117912	76.881	0.00100092	1.649	0.795617	0.843	0.0742478
CAP1	Q01518	Pancreatic cancer	1.13	0.522289	1.562	0.0083719	0.959	0.383536	1.187	0.0113817
SLC7A5	Q01650	Pancreatic cancer	1.209	0.376877	0.607	0.00126512	2.123	0.0103901	1.396	0.0233895
PFKP	Q01813	Pancreatic cancer	0.927	0.295709	2.594	0.00464991	0.859	0.143067	1.367	5.60726e-05
TAGLN	Q01995	Pancreatic cancer	1.49	0.411642	3.494	0.000783284	0.609	0.024224	1.315	0.664588
RPL18A	Q02543	Pancreatic cancer	1.185	0.258816	0.529	0.00188372	1.184	0.511721	0.987	0.620236
NUCB1	Q02818	Pancreatic cancer	1.196	0.91814	1.861	0.000712098	1.199	0.0751696	1.07	0.293844
RPL6	Q02878	Pancreatic cancer	1.168	0.244608	0.572	0.00365011	1.13	0.0728252	0.894	0.0508283
AKAP12	Q02952	Pancreatic cancer	0.475	0.00540829	1.949	0.041526	0.433	0.000718384	1.193	0.729254
DNM1	Q05193	Pancreatic cancer	0.955	0.243689	1.81	0.0289715	1.377	0.841288	1.797	0.0709627
CLC	Q05315	Pancreatic cancer	0.76	0.0770855	3.865	0.00754272	5.294	0.34785	1.589	0.825356
CALD1	Q05682	Pancreatic cancer	1.222	0.548595	2.705	9.35609e-06	0.872	0.149444	1.814	0.168098
RNASEL	Q05823	Pancreatic cancer	1.191	0.526516	1.657	0.0409112	0.868	0.174687	1.065	0.918012
BTK	Q06187	Pancreatic cancer	1.19	0.131081	0.503	0.00870109	1.965	0.808989	1.806	0.146492
FMOD	Q06828	Pancreatic cancer	1.879	0.169938	7.34	0.000292811	0.652	0.0148178	2.395	0.252422
PRDX1	Q06830	Pancreatic cancer	0.818	0.0206908	1.504	0.00152187	1.041	0.76303	0.912	0.11186
RPL18	Q07020	Pancreatic cancer	1.145	0.412497	0.551	0.003376	1.241	0.0088952	0.949	0.333626
COL16A1	Q07092	Pancreatic cancer	1.015	0.690882	3.478	0.0379173	1.198	0.734749	1.261	0.0513433
KLC1	Q07866	Pancreatic cancer	3.713	0.263753	1.52	0.000179379	1.331	0.0433718	1.25	0.00460616
SOS1	Q07889	Pancreatic cancer	0.827	0.138137	1.535	0.0326491	1.002	0.674753	1.159	0.221125
LRP1	Q07954	Pancreatic cancer	0.916	0.236763	2.283	0.000179656	0.871	0.0433546	1.406	0.0408107
ARHGAP1	Q07960	Pancreatic cancer	1.481	9.41417e-05	1.561	0.00163373	1.104	0.465511	1.138	0.0236149
PPP3CA	Q08209	Pancreatic cancer	1.005	0.729495	1.538	0.00220269	0.859	0.03955	1.178	0.0331863
CRYZ	Q08257	Pancreatic cancer	1.091	0.502028	0.605	0.00302131	0.944	0.271162	0.79	0.00413589
AHNAK	Q09666	Pancreatic cancer	1.598	0.135318	1.815	0.00308668	0.547	0.000448104	0.912	0.153586
NEXN	Q0ZGT2	Pancreatic cancer	1.148	0.206743	2.028	0.00134742	0.951	0.284961	1.727	0.422787
BST1	Q10588	Pancreatic cancer	0.676	0.0168182	3.122	0.0167995	0.827	0.0743513	1.206	0.739919
BST2	Q10589	Pancreatic cancer	0.8	0.0845945	2.233	0.0104262	1.188	0.624716	0.976	0.466737
ASPH	Q12797	Pancreatic cancer	1.677	0.369173	1.951	0.000885187	1.248	0.0178599	0.973	0.492721
NFIA	Q12857	Pancreatic cancer	1.441	0.895658	0.509	0.00396816	0.753	0.0242418	1.183	0.655873
DPYD	Q12882	Pancreatic cancer	0.739	0.0759513	1.904	0.0213757	0.5	0.00582889	1.181	0.929554
EPS8	Q12929	Pancreatic cancer	2.246	0.0809099	3.023	0.0031821	1.553	0.0674339	1.43	0.299193
ABR	Q12979	Pancreatic cancer	0.732	0.0512066	2.326	0.000435831	0.817	0.0356151	1.42	0.108977
BNIP1	Q12981	Pancreatic cancer	1.214	0.641856	0.566	0.00027969	2.055	0.304844	0.877	0.162398
COASY	Q13057	Pancreatic cancer	1.075	0.859287	0.622	0.00102454	1.033	0.561109	0.682	0.00255962
USP4	Q13107	Pancreatic cancer	1.208	0.678441	1.875	0.0455559	1.253	0.0629416	1.064	0.937375
EIF2B5	Q13144	Pancreatic cancer	1.261	0.258821	0.598	0.000812004	1.302	0.032465	0.809	0.00607328
MFAP5	Q13361	Pancreatic cancer	6.926	0.629766	3.844	0.00336565	0.173	3.63385e-07	0.985	0.117655
PLD1	Q13393	Pancreatic cancer	3.11	0.0567218	1.959	0.01768	0.896	0.171913	1.955	0.21292
ADAM15	Q13444	Pancreatic cancer	0.889	0.270345	0.392	1.15845e-06	1.035	0.759805	1.625	0.140267
PICALM	Q13492	Pancreatic cancer	0.862	0.0606672	1.674	0.000954843	0.939	0.0359044	1.269	0.000250199
CAMK2G	Q13555	Pancreatic cancer	1.206	0.892221	1.676	0.0120119	0.604	0.0149586	1.069	0.590682
PRKG1	Q13976	Pancreatic cancer	0.916	0.183953	2.145	0.000909214	0.646	0.0106667	0.813	0.0598637
MLEC	Q14165	Pancreatic cancer	1.103	0.847972	0.53	0.00224183	1.078	0.912877	0.817	0.00802967
DPYSL3	Q14195	Pancreatic cancer	1.334	0.409127	4.253	0.000128038	0.644	0.0227939	2.172	0.279378
EIF4A2	Q14240	Pancreatic cancer	1.373	0.0328644	0.583	0.00084838	0.825	0.0508344	0.775	0.00123761
FLNC	Q14315	Pancreatic cancer	1.269	0.359805	4.223	0.000414965	0.382	0.00498295	1.498	0.746302
GALE	Q14376	Pancreatic cancer	0.788	0.0567249	2.016	0.0256693	1.101	0.87025	0.729	0.0500605
GRB14	Q14449	Pancreatic cancer	0.887	0.149579	1.868	0.022056	1.341	0.0704968	1.639	0.24396
BECN1	Q14457	Pancreatic cancer	1.486	0.267469	1.755	0.0327229	0.989	0.454094	1.132	0.160827
SPARCL1	Q14515	Pancreatic cancer	4.969	0.26688	3.008	0.0055984	0.767	0.0538931	1.926	0.171614
SQLE	Q14534	Pancreatic cancer	4.282	0.166986	0.387	0.00320974	8.352	0.000241318	1.832	0.243913
RASA3	Q14644	Pancreatic cancer	0.973	0.470687	2.212	0.031038	1.316	0.0601661	1.903	0.0747315
KANK1	Q14678	Pancreatic cancer	2.075	0.271272	1.682	0.0103655	1.441	0.571148	1.523	0.0872288
MFSD10	Q14728	Pancreatic cancer	1.042	0.535998	1.976	0.000364506	0.764	0.0187292	1.574	0.0995251
GNMT	Q14749	Pancreatic cancer	0.463	0.00604623	8.663	0.0181604	11.988	0.421229	0.795	0.0395813
POSTN	Q15063	Pancreatic cancer	20.758	0.21367	42.778	0.00571081	1.446	0.37953	1.232	0.77157
PDK3	Q15120	Pancreatic cancer	0.982	0.261991	0.595	0.00234393	2.221	0.132809	1.239	0.810694
PEA15	Q15121	Pancreatic cancer	1.808	0.163158	1.894	0.00253787	0.985	0.457729	1.17	0.0716414
STK38	Q15208	Pancreatic cancer	1.023	0.305606	1.577	0.00300672	1.101	0.319721	1.339	0.00026038
SEC23A	Q15436	Pancreatic cancer	0.992	0.569594	1.871	0.000444663	1.099	0.131501	1.443	0.00419073
SEC23B	Q15437	Pancreatic cancer	2.125	6.01401e-05	0.513	0.00224744	1.098	0.625968	0.681	0.0120882
TRADD	Q15628	Pancreatic cancer	0.933	0.281271	1.706	0.000414802	1.593	0.128702	0.965	0.41554
TRAM1	Q15629	Pancreatic cancer	1.543	0.0248492	0.602	0.00750697	1.135	0.709856	0.709	0.00186378
OASL	Q15646	Pancreatic cancer	1.059	0.819709	0.492	0.00126047	2.433	0.100681	1.363	0.684892
MYLK	Q15746	Pancreatic cancer	0.696	0.0329387	1.797	0.0346409	0.393	0.00253083	1.275	0.490884
SLC1A5	Q15758	Pancreatic cancer	2.292	0.499967	2.969	0.0103734	1.417	0.113651	2.762	0.0548449
SGCB	Q16585	Pancreatic cancer	1.242	0.986505	1.634	0.0264704	0.563	0.00358607	0.989	0.33395
ECM1	Q16610	Pancreatic cancer	1.464	0.401102	7.335	0.000691184	1.221	0.63152	2.553	0.0643065
PTGIS	Q16647	Pancreatic cancer	1.006	0.125286	10.927	0.0421274	0.519	0.0118002	1.837	0.758413
FSCN1	Q16658	Pancreatic cancer	0.703	0.0261303	2.225	0.020536	1.405	0.162441	1.446	0.00904612
PCK2	Q16822	Pancreatic cancer	0.87	0.0649672	0.434	0.00107834	0.81	0.0327941	1.657	0.075855
FAM98C	Q17RN3	Pancreatic cancer	1.133	0.891997	0.526	0.0011903	0.734	0.0283621	0.724	0.018538
INF2	Q27J81	Pancreatic cancer	1.09	0.908357	3.035	0.00574876	1.025	0.869104	1.121	0.711574
MGAM2	Q2M2H8	Pancreatic cancer	0.834	0.147852	0.437	1.04944e-05	3.14	0.426922	2.381	0.307982
MAP7D1	Q3KQU3	Pancreatic cancer	1.231	0.597344	1.81	0.0291135	0.91	0.233816	0.93	0.300748
ALDH1L2	Q3SY69	Pancreatic cancer	2.112	0.249589	1.628	0.0311263	0.802	0.0793802	0.479	0.00322693
NADK2	Q4G0N4	Pancreatic cancer	0.917	0.112852	0.533	0.00198276	0.873	0.0937396	0.668	0.00646336
GXYLT1	Q4G148	Pancreatic cancer	1.153	0.672254	0.6	0.00163345	3.377	0.00848318	1.3	0.149212
NCBP3	Q53F19	Pancreatic cancer	0.812	0.039588	0.665	0.00596847	1.195	0.0590627	0.892	0.230062
PDLIM3	Q53GG5	Pancreatic cancer	3.258	0.276449	4.867	0.000479017	0.593	0.0196508	1.868	0.390215
SOWAHC	Q53LP3	Pancreatic cancer	2.024	0.28266	2.055	0.024245	1.054	0.448944	1.85	0.402279
TMEM41B	Q5BJD5	Pancreatic cancer	2.887	0.0112676	0.463	0.00072562	2.007	0.00200679	0.912	0.268347
CMPK2	Q5EBM0	Pancreatic cancer	1.747	0.25964	2.037	0.00421216	4.012	0.147437	1.222	0.788025
NOMO2	Q5JPE7	Pancreatic cancer	1.696	0.0473811	0.581	0.00632479	1.262	0.0806409	0.892	0.0444742
LDLRAP1	Q5SW96	Pancreatic cancer	1.013	0.557362	0.655	0.00140648	1.232	0.999995	1.741	0.0104582
ODR4	Q5SWX8	Pancreatic cancer	1.523	0.192645	0.664	0.0170888	0.963	0.399878	0.774	0.00359194
FKBP15	Q5T1M5	Pancreatic cancer	1.094	0.902276	1.534	0.0205829	1.024	0.9883	1.008	0.916456
MPP7	Q5T2T1	Pancreatic cancer	0.922	0.326473	0.589	0.00598737	0.836	0.110772	0.678	0.0308563
PDZK1	Q5T2W1	Pancreatic cancer	3.798	0.0372886	0.558	0.0038976	2.764	0.355028	45.823	0.776888
KIAA1217	Q5T5P2	Pancreatic cancer	1.413	0.58172	4.18	0.00867581	1.229	0.153501	1.308	0.399019
C9orf64	Q5T6V5	Pancreatic cancer	1.24	0.95523	1.875	0.0244727	1.067	0.817264	1.129	0.0639288
ATAD3B	Q5T9A4	Pancreatic cancer	1.078	0.656317	0.651	0.00861233	3.344	9.20241e-05	1.181	0.645199
ATPAF1	Q5TC12	Pancreatic cancer	2.314	0.336707	2.934	0.0301785	1.461	0.795924	0.627	0.00439002
H3-2	Q5TEC6	Pancreatic cancer	1.45	0.1585	0.58	0.0450889	0.685	0.00348899	0.956	0.337234
ARFGEF3	Q5TH69	Pancreatic cancer	1.339	0.526964	0.426	0.00343627	2.83	0.0400843	0.784	0.0638924
LYRM7	Q5U5X0	Pancreatic cancer	1.759	0.151249	2.222	0.0264602	2.334	0.510008	0.803	0.0497471
RASIP1	Q5U651	Pancreatic cancer	1.236	0.327117	0.659	0.0181932	1.251	0.895344	0.71	0.0178978
OBSCN	Q5VST9	Pancreatic cancer	1.593	0.181831	3.031	0.000638412	1.264	0.91981	1.196	0.314423
CDKAL1	Q5VV42	Pancreatic cancer	2.225	0.512866	0.537	0.00245817	2.217	0.000844902	1.612	0.0272217
ZDHHC20	Q5W0Z9	Pancreatic cancer	1.031	0.505775	0.474	0.000274777	2.794	0.00380357	1.608	0.391816
KANK2	Q63ZY3	Pancreatic cancer	0.963	0.287123	1.79	0.000808043	0.449	0.00144081	1.029	0.333957
GLT8D1	Q68CQ7	Pancreatic cancer	1.411	0.53444	2.033	0.0026276	1.22	0.478627	0.854	0.129133
SEL1L3	Q68CR1	Pancreatic cancer	0.966	0.428702	0.538	0.000581395	2.053	0.131486	1.474	0.877511
MBLAC2	Q68D91	Pancreatic cancer	0.673	0.0257806	0.651	0.0065468	1.641	0.0133908	0.935	0.29604
SPECC1L	Q69YQ0	Pancreatic cancer	0.742	0.0297632	3.275	0.00896015	1.351	0.0236744	1.449	0.0486376
CYB5R2	Q6BCY4	Pancreatic cancer	1.403	0.0295028	1.916	0.00986408	1.392	0.256802	1.649	0.167972
NXN	Q6DKJ4	Pancreatic cancer	2.748	0.116776	1.685	0.00220063	1.11	0.269802	1.118	0.559287
CTRB2	Q6GPI1	Pancreatic cancer	1.106	0.369161	0.332	0.00350591	5.379	0.444968	0.983	0.233184
TWF2	Q6IBS0	Pancreatic cancer	1.21	0.277588	1.776	0.0245153	1.057	0.425687	1.325	0.055099
GRAMD4	Q6IC98	Pancreatic cancer	0.951	0.260023	1.853	0.0125522	0.834	0.0938577	0.957	0.409043
HIBCH	Q6NVY1	Pancreatic cancer	1.017	0.309421	0.616	0.0100493	0.774	0.0108658	0.693	0.00117122
LPCAT3	Q6P1A2	Pancreatic cancer	0.801	0.0409748	0.542	0.00614849	2.353	0.651919	0.692	0.00892654
PMF1	Q6P1K2	Pancreatic cancer	1.024	0.616894	0.514	0.000121406	1.395	0.0185646	1.097	0.638038
SLC27A4	Q6P1M0	Pancreatic cancer	0.943	0.327308	0.659	0.00565514	1.076	0.901841	1.37	0.033452
LETMD1	Q6P1Q0	Pancreatic cancer	1.945	0.218881	6.819	0.00160824	0.507	0.00418584	0.63	0.00936218
SFXN4	Q6P4A7	Pancreatic cancer	1.545	0.142413	0.663	0.00075205	2.401	0.00364803	0.689	0.0358349
ERICH5	Q6P6B1	Pancreatic cancer	6.489	0.00535683	0.394	0.00127108	2.112	0.0434644	1.834	0.606378
OGFOD3	Q6PK18	Pancreatic cancer	4.405	0.0275162	0.608	0.0022237	0.946	0.297461	1.826	0.0239628
LARP1	Q6PKG0	Pancreatic cancer	3.393	0.00664656	0.549	0.0110368	1.861	0.000143317	1.595	0.0712767
CRTC1	Q6UUV9	Pancreatic cancer	1.249	0.833368	0.65	0.000431993	1.223	0.654985	1.402	0.502003
MOXD1	Q6UVY6	Pancreatic cancer	1.991	0.678965	2.615	0.0222505	1.521	0.225056	2.395	0.217046
CYP20A1	Q6UW02	Pancreatic cancer	1.046	0.74804	0.631	0.00555477	1.527	0.574192	0.808	0.0117365
TMEM205	Q6UW68	Pancreatic cancer	0.992	0.666931	0.58	0.00320958	1.614	0.0127104	0.932	0.195822
UGT2A3	Q6UWM9	Pancreatic cancer	0.861	0.11254	2.044	0.0284025	0.28	0.00296436	2.615	0.845728
LCLAT1	Q6UWP7	Pancreatic cancer	1.445	0.217123	0.583	0.00139808	1.548	0.00565849	1.916	0.00250796
ELAPOR1	Q6UXG2	Pancreatic cancer	2.572	0.375627	0.364	0.00314882	2.19	0.474516	2.163	0.533144
CRELD2	Q6UXH1	Pancreatic cancer	1.778	0.288732	0.609	0.00948318	1.031	0.749542	0.742	0.0430925
RANBP10	Q6VN20	Pancreatic cancer	1.034	0.952723	0.663	0.00531456	2.712	0.00665965	1.682	0.0862005
NAPRT	Q6XQN6	Pancreatic cancer	0.775	0.0668958	2.651	0.00389975	0.933	0.302199	1.105	0.954728
B3GLCT	Q6Y288	Pancreatic cancer	1.141	0.792267	1.538	0.000126023	1.463	0.0641513	1.362	0.284312
KYAT3	Q6YP21	Pancreatic cancer	0.968	0.213152	0.544	0.000348521	1.145	0.335202	0.73	0.00671384
NFXL1	Q6ZNB6	Pancreatic cancer	2.042	0.654057	0.498	0.00206841	2.973	0.0127879	0.978	0.456206
QSOX2	Q6ZRP7	Pancreatic cancer	0.874	0.131966	0.58	0.00788883	2.523	0.000465694	1.444	0.310017
PIK3AP1	Q6ZUJ8	Pancreatic cancer	1.969	0.537632	0.347	6.71398e-05	1.308	0.498076	1.447	0.437176
RPS27L	Q71UM5	Pancreatic cancer	0.888	0.179001	0.483	0.00267126	1.138	0.192077	0.764	0.00458585
INTS8	Q75QN2	Pancreatic cancer	0.718	0.0240826	0.649	0.00308056	1.603	0.0370122	1.58	0.00127345
ERN2	Q76MJ5	Pancreatic cancer	2.801	0.174319	0.465	0.00407252	0.735	0.0698625	3.426	0.364999
SND1	Q7KZF4	Pancreatic cancer	1.394	0.0719808	0.564	0.00373452	1.354	0.00382613	0.71	0.000516947
ASRGL1	Q7L266	Pancreatic cancer	0.907	0.074256	0.606	0.00727275	1.361	0.283369	0.852	0.122616
DHX32	Q7L7V1	Pancreatic cancer	0.914	0.353657	0.562	0.004544	1.112	0.742901	0.728	0.0233829
ATG9A	Q7Z3C6	Pancreatic cancer	2.802	0.359018	0.545	0.00656209	2.849	0.0234859	1.431	0.217281
MYH14	Q7Z406	Pancreatic cancer	1.779	0.120688	2.72	0.00698593	0.983	0.541944	2.156	0.12552
POGLUT3	Q7Z4H8	Pancreatic cancer	0.883	0.188343	1.633	0.001189	1.065	0.613253	1.357	0.0431579
LIMS2	Q7Z4I7	Pancreatic cancer	0.604	0.0237161	6.368	0.00026747	0.378	0.00480754	1.465	0.252476
KIF21A	Q7Z4S6	Pancreatic cancer	1.449	0.213937	0.584	0.000151178	0.781	0.0069929	0.787	0.0524403
GALNT7	Q86SF2	Pancreatic cancer	2.711	0.929759	8.737	0.0129803	1.108	0.447722	1.226	0.663113
TRAPPC6B	Q86SZ2	Pancreatic cancer	0.949	0.328198	1.745	0.0320064	0.868	0.159577	0.919	0.255562
TBC1D1	Q86TI0	Pancreatic cancer	1.323	0.721316	0.646	0.0312378	0.735	0.0618799	1.783	0.268548
DPP9	Q86TI2	Pancreatic cancer	1.16	0.525783	2.712	0.00663894	1.395	0.143936	1.095	0.638587
CADPS2	Q86UW7	Pancreatic cancer	0.998	0.69548	0.614	0.0156814	1.307	0.680543	0.884	0.144114
HOOK3	Q86VS8	Pancreatic cancer	1.319	0.169658	2.362	0.00132017	1.419	0.00207022	1.628	0.21703
PPFIBP1	Q86W92	Pancreatic cancer	1.016	0.42467	2.419	7.8572e-05	1.455	0.0256193	1.322	0.0135315
CHD1L	Q86WJ1	Pancreatic cancer	1.024	0.351051	0.537	0.00492828	2.251	9.25236e-06	4.351	0.0399231
CCDC25	Q86WR0	Pancreatic cancer	0.704	0.0110657	0.551	0.0016927	0.849	0.0533344	0.829	0.0238038
NIT1	Q86X76	Pancreatic cancer	0.824	0.121797	0.59	0.000710639	0.695	0.000617291	0.81	0.00518701
ZGRF1	Q86YA3	Pancreatic cancer	1.262	0.390428	2.435	0.0315603	0.755	0.0090402	1.088	0.386984
CAMK1D	Q8IU85	Pancreatic cancer	1.707	0.120556	0.547	2.33889e-05	0.717	0.0488996	1.598	0.0276676
ERC1	Q8IUD2	Pancreatic cancer	0.953	0.378944	1.574	0.00296539	1	0.752846	1.003	0.799535
RIOX2	Q8IUF8	Pancreatic cancer	1.201	0.784812	0.387	0.000898559	3.121	2.53641e-05	1.474	0.553814
WDFY1	Q8IWB7	Pancreatic cancer	0.981	0.453734	2.075	0.000576082	1.29	0.0241224	1.174	0.0282091
HSCB	Q8IWL3	Pancreatic cancer	1.132	0.526259	0.618	0.0143001	0.762	0.0606607	0.771	0.0427222
MSRB3	Q8IXL7	Pancreatic cancer	1.008	0.665482	2.135	0.00174167	0.345	0.00427519	0.936	0.10992
NRM	Q8IXM6	Pancreatic cancer	0.876	0.0722057	1.538	0.0245122	1.063	0.632798	1.221	0.209352
DDX60	Q8IY21	Pancreatic cancer	5.156	0.170411	3.514	0.0018026	1.484	0.570471	1.493	0.476627
DHX37	Q8IY37	Pancreatic cancer	0.866	0.167594	0.556	0.00605325	3.691	0.000420195	1.468	0.143976
THNSL1	Q8IYQ7	Pancreatic cancer	1.394	0.52836	0.416	0.000790395	1.634	0.02394	0.918	0.245465
MICU2	Q8IYU8	Pancreatic cancer	1.592	0.699709	2.468	0.0373855	1.48	0.185873	1.241	0.896375
FAM185A	Q8N0U4	Pancreatic cancer	4.447	0.333001	3.301	2.88207e-05	1.428	0.76562	0.657	0.0369142
FAM177A1	Q8N128	Pancreatic cancer	1.94	0.13409	1.891	1.83213e-06	0.99	0.412208	1.486	0.643516
EHBP1L1	Q8N3D4	Pancreatic cancer	1.269	0.695342	2.582	0.0100375	0.766	0.0340233	1.112	0.629007
SYNPO	Q8N3V7	Pancreatic cancer	1.508	0.999854	1.704	0.0185517	0.673	0.0150713	0.934	0.299624
PNKD	Q8N490	Pancreatic cancer	1.305	0.645205	2.856	6.9452e-05	1.657	0.0638553	0.803	0.0531133
KLHL36	Q8N4N3	Pancreatic cancer	1.406	0.193927	0.522	0.000280563	1.797	0.221395	1.412	0.285927
SRBD1	Q8N5C6	Pancreatic cancer	1.209	0.179727	0.622	0.000543893	1.148	0.852209	1.023	0.7962
JAGN1	Q8N5M9	Pancreatic cancer	1.031	0.835611	0.504	0.00414225	0.873	0.217791	0.872	0.0224848
POMGNT2	Q8NAT1	Pancreatic cancer	1.507	0.105485	0.445	0.000690338	0.689	0.0177339	0.979	0.340363
UBAC2	Q8NBM4	Pancreatic cancer	3.655	0.0982967	0.564	0.00363844	3.731	0.00306859	2.216	0.00483776
PPFIBP2	Q8ND30	Pancreatic cancer	1.477	0.468399	0.65	0.00674966	0.966	0.427303	0.993	0.309041
PIK3C3	Q8NEB9	Pancreatic cancer	1.587	0.289533	1.905	0.0331049	1.125	0.170101	1.016	0.986604
STXBP6	Q8NFX7	Pancreatic cancer	1.315	0.182259	0.415	0.00294436	2.174	0.00677646	1.413	0.607791
TDRD7	Q8NHU6	Pancreatic cancer	0.639	0.00716398	1.835	0.0147632	1.335	0.00903959	1.131	0.822399
EXOC6	Q8TAG9	Pancreatic cancer	2.211	0.0240483	0.597	0.00272477	1.923	0.00755259	1.498	0.410214
GDAP1	Q8TB36	Pancreatic cancer	0.857	0.10973	0.278	5.71607e-05	1.411	0.981906	1.297	0.993405
NUBPL	Q8TB37	Pancreatic cancer	1.148	0.319847	0.514	0.00187704	1.161	0.845608	0.668	0.00852551
BPIFB1	Q8TDL5	Pancreatic cancer	28.568	0.444151	3.273	0.0371796	1.33	0.0164768	11.076	0.349074
MICAL1	Q8TDZ2	Pancreatic cancer	3.443	0.906896	3.534	0.0428256	1.021	0.643597	1.193	0.558761
SSH3	Q8TE77	Pancreatic cancer	2.595	0.0509284	1.562	0.0406083	0.723	0.00158198	0.909	0.173714
ARHGEF40	Q8TER5	Pancreatic cancer	4.468	0.0491023	0.563	0.00526345	2.237	0.19882	1.806	0.0298418
WIPF2	Q8TF74	Pancreatic cancer	1.961	0.320984	0.62	0.00359367	1.419	0.951153	1.335	0.0534626
SETD7	Q8WTS6	Pancreatic cancer	1.647	0.706412	1.678	0.0282462	1.03	0.647974	1.326	0.313464
SCARB1	Q8WTV0	Pancreatic cancer	1.472	0.533565	0.148	1.69788e-05	3.115	0.00998515	0.953	0.352224
CCDC12	Q8WUD4	Pancreatic cancer	1.701	0.41914	0.61	0.00881721	1.65	0.168152	1.588	0.00045228
DCAKD	Q8WVC6	Pancreatic cancer	1.203	0.540626	0.479	0.000988177	1.355	0.985322	1.162	0.52791
SCFD1	Q8WVM8	Pancreatic cancer	1.371	0.0522166	0.64	0.00290453	1.258	0.0676447	0.834	0.00105658
SPRYD4	Q8WW59	Pancreatic cancer	0.836	0.0863393	0.64	0.0103997	0.998	0.3797	0.697	0.0102722
SLC44A1	Q8WWI5	Pancreatic cancer	0.905	0.113243	2.023	0.000162584	0.729	0.0160991	0.723	0.00853235
PALLD	Q8WX93	Pancreatic cancer	6.928	0.156128	6.532	3.13952e-05	0.899	0.184721	2.146	0.162583
ATL1	Q8WXF7	Pancreatic cancer	0.871	0.123845	1.888	0.00450648	0.602	0.00886721	1.15	0.69256
SMPDL3B	Q92485	Pancreatic cancer	0.708	0.0354489	0.359	0.00417217	2.746	0.0820481	3.02	0.041875
SGCD	Q92629	Pancreatic cancer	2.093	0.481428	2.353	0.00126303	0.477	0.000584908	0.96	0.313197
PRCC	Q92733	Pancreatic cancer	6.806	0.0812187	0.635	0.0116487	2.258	5.43361e-05	0.866	0.132849
HTRA1	Q92743	Pancreatic cancer	2.461	0.647175	10.238	0.00021572	2.329	0.234777	3.065	0.176767
OSTF1	Q92882	Pancreatic cancer	0.701	0.0174046	2.024	0.0128142	1.127	0.646223	1.445	0.0262505
GLG1	Q92896	Pancreatic cancer	1.429	0.313976	1.522	0.000451478	1.055	0.523434	1.196	0.00455626
LPP	Q93052	Pancreatic cancer	0.924	0.187112	1.934	8.80419e-06	0.529	0.00495898	1.107	0.616451
ATP2A3	Q93084	Pancreatic cancer	4.692	0.900883	0.512	0.000209497	0.774	0.0647746	1.134	0.552437
IGSF8	Q969P0	Pancreatic cancer	2.216	0.438439	2.181	0.033943	1.544	0.299238	1.492	0.929913
RPL36AL	Q969Q0	Pancreatic cancer	1.102	0.885537	0.525	0.00178521	1.014	0.608766	1.339	0.939974
NCLN	Q969V3	Pancreatic cancer	1.599	0.0538348	0.579	0.00702053	1.391	0.00402166	0.945	0.21742
CCDC47	Q96A33	Pancreatic cancer	1.452	0.0230515	0.646	0.00611212	1.204	0.00475216	0.942	0.291193
MCUR1	Q96AQ8	Pancreatic cancer	2.363	0.0635492	0.644	0.00144645	1.11	0.00134686	0.945	0.334975
ISG20	Q96AZ6	Pancreatic cancer	1.477	0.736477	3.363	0.0250885	1.578	0.873185	0.987	0.268073
SLC22A18	Q96BI1	Pancreatic cancer	3.345	0.337559	0.553	0.00695661	3.024	0.00772066	1.538	0.487987
ARL8A	Q96BM9	Pancreatic cancer	1.073	0.898526	1.633	0.00802686	1.06	0.291164	0.874	0.03543
OTULIN	Q96BN8	Pancreatic cancer	1.204	0.161991	1.811	0.0469458	1.339	0.00357561	0.971	0.469749
ISOC1	Q96CN7	Pancreatic cancer	0.902	0.257374	0.48	0.000895366	0.75	0.00156333	0.713	0.00116655
ASB9	Q96DX5	Pancreatic cancer	1.311	0.415352	0.412	0.00366414	1.27	0.714522	1.294	0.100424
HOOK2	Q96ED9	Pancreatic cancer	1.337	0.652884	0.498	0.00138042	1.444	0.274929	1.086	0.650271
FAM120B	Q96EK7	Pancreatic cancer	1.082	0.218682	0.657	0.00443978	0.948	0.321885	1.315	0.109683
L3HYPDH	Q96EM0	Pancreatic cancer	0.636	0.0134718	3.431	0.000271965	1.402	0.818204	1.012	0.328708
ALG14	Q96F25	Pancreatic cancer	2.017	0.000523067	0.508	0.00378712	0.986	0.62849	0.793	0.0926568
CNRIP1	Q96F85	Pancreatic cancer	1.359	0.802186	2.453	0.0258321	0.442	2.8063e-07	0.719	0.0202766
PHYHIPL	Q96FC7	Pancreatic cancer	0.906	0.18999	1.925	0.000939774	1.485	0.281021	0.63	0.0104616
PERP	Q96FX8	Pancreatic cancer	2.138	0.00427991	0.384	5.77578e-08	1.724	0.00271553	1.807	0.0211284
PDXP	Q96GD0	Pancreatic cancer	0.868	0.156854	0.644	0.00340507	0.818	0.0383319	0.722	0.00647693
CALML4	Q96GE6	Pancreatic cancer	0.911	0.239686	2.263	0.0104491	0.91	0.206687	1.252	0.845073
PDLIM5	Q96HC4	Pancreatic cancer	0.653	0.00482119	1.959	0.00163996	1.084	0.622601	1.388	0.00107494
CDKN2AIPNL	Q96HQ2	Pancreatic cancer	2.542	0.110792	0.664	0.00428099	3.651	0.00763696	1.146	0.989994
DDRGK1	Q96HY6	Pancreatic cancer	0.827	0.0656699	0.564	0.00243774	1.048	0.737776	0.781	0.00678322
SCLY	Q96I15	Pancreatic cancer	0.714	0.0627267	0.472	0.00112511	1.263	0.0752651	1.18	0.745506
NARS2	Q96I59	Pancreatic cancer	1.334	0.607093	0.637	0.0012916	1.992	0.0227968	0.93	0.312476
KIRREL1	Q96J84	Pancreatic cancer	1.161	0.180441	1.919	0.00968054	1.908	0.0767636	1.592	0.109152
CDK5RAP3	Q96JB5	Pancreatic cancer	1.346	0.376977	0.532	0.000840144	1.031	0.753046	0.817	0.000917458
SPG11	Q96JI7	Pancreatic cancer	0.864	0.168648	1.539	0.0414491	1.237	0.184529	1.243	0.0122998
ELMO2	Q96JJ3	Pancreatic cancer	1.678	0.373508	1.725	0.0221843	1.116	0.378711	1.292	0.0432282
DNAJC1	Q96KC8	Pancreatic cancer	5.653	0.00347782	0.592	0.00950817	2.777	0.044667	1.5	0.678511
TRIM47	Q96LD4	Pancreatic cancer	1.353	0.615522	1.872	0.0330625	0.82	0.100697	1.487	0.00754955
PGLYRP2	Q96PD5	Pancreatic cancer	1.176	0.995297	6.81	0.0463612	0.571	7.29964e-05	1.024	0.862439
NEDD4L	Q96PU5	Pancreatic cancer	2.684	0.0126748	0.615	0.00297952	0.79	0.0460464	1.079	0.549004
TRAPPC9	Q96Q05	Pancreatic cancer	1.45	0.0532859	1.726	0.0350182	0.867	0.116486	0.913	0.242989
ERBIN	Q96RT1	Pancreatic cancer	2.023	0.0543906	1.755	0.00653766	1.156	0.485212	0.802	0.0728868
HMCN1	Q96RW7	Pancreatic cancer	12.034	0.140642	12.364	0.000198893	1.859	0.524276	1.809	0.32512
LMF1	Q96S06	Pancreatic cancer	0.995	0.527737	0.617	0.0205476	1.865	0.0139315	0.923	0.107187
METTL26	Q96S19	Pancreatic cancer	1.274	0.77904	1.839	9.71062e-05	0.963	0.414888	0.869	0.054435
WRNIP1	Q96S55	Pancreatic cancer	1.468	0.404617	0.556	0.000691449	2.474	7.3005e-05	2.75	0.00513887
MYADM	Q96S97	Pancreatic cancer	1.68	0.275003	2.356	0.0150764	0.593	0.00957359	1.197	0.629742
PLEKHF1	Q96S99	Pancreatic cancer	0.922	0.240321	2.129	0.0195276	1.514	0.207296	2.766	0.0588484
SMC6	Q96SB8	Pancreatic cancer	0.789	0.0594959	0.632	0.00706515	1.6	0.0724006	1.878	0.00016295
GPX7	Q96SL4	Pancreatic cancer	1.26	0.568926	2.929	0.000293146	1.206	0.758989	2.129	0.676454
OSBPL9	Q96SU4	Pancreatic cancer	1.105	0.877039	1.878	0.0199732	1.234	0.123885	0.997	0.699549
ACOX2	Q99424	Pancreatic cancer	0.898	0.0689366	2.097	0.00226519	1.886	0.641324	1.011	0.284365
SEC62	Q99442	Pancreatic cancer	1.498	0.0489949	0.618	0.00569702	1.374	0.079267	0.826	0.00858636
CGREF1	Q99674	Pancreatic cancer	1.237	0.990112	0.634	0.00787031	0.958	0.32348	2.014	0.625775
MGLL	Q99685	Pancreatic cancer	0.839	0.11402	4.64	0.00414186	0.686	0.0179341	1.392	0.0573721
NIPSNAP1	Q9BPW8	Pancreatic cancer	1.335	0.585341	0.662	0.004546	1.396	0.227279	0.716	5.08318e-05
KCTD14	Q9BQ13	Pancreatic cancer	1.015	0.690882	0.16	0.000676068	1.079	0.0918154	0.905	0.181499
TRIR	Q9BQ61	Pancreatic cancer	1.43	0.739391	0.614	0.000307763	1.455	0.0210457	0.902	0.256385
APOL2	Q9BQE5	Pancreatic cancer	1.207	0.579625	1.785	0.00267913	1.418	0.570481	1.607	0.0901019
SDF4	Q9BRK5	Pancreatic cancer	1.061	0.515463	1.622	0.000246436	0.815	0.0128758	1.044	0.638098
PAAF1	Q9BRP4	Pancreatic cancer	2.095	0.00031485	0.588	0.000997833	1.417	0.154066	1.122	0.481119
MIEN1	Q9BRT3	Pancreatic cancer	1.852	0.189929	0.385	0.000147538	1.134	0.498249	4.017	0.0522629
PRXL2A	Q9BRX8	Pancreatic cancer	1.268	0.982837	0.58	0.00253184	1.067	0.963659	1.235	0.055518
TIMM29	Q9BSF4	Pancreatic cancer	2.304	0.0349535	0.572	0.00159255	1.076	0.185154	0.755	0.0048863
LMF2	Q9BU23	Pancreatic cancer	1.378	0.480605	0.588	0.0121996	1.193	0.28982	1.303	0.0207337
DOHH	Q9BU89	Pancreatic cancer	1.175	0.320436	1.512	0.0212414	1.465	0.257669	1.163	0.308011
TUBB6	Q9BUF5	Pancreatic cancer	1.555	0.0544392	1.843	0.000236251	0.832	0.132629	1.582	0.0616024
POLR3C	Q9BUI4	Pancreatic cancer	0.939	0.296055	0.564	0.00230168	2.717	4.57784e-05	1.811	0.00889134
GGACT	Q9BVM4	Pancreatic cancer	1.139	0.287897	0.493	0.00105949	1.481	0.0194887	0.714	0.00381186
SARG	Q9BW04	Pancreatic cancer	0.987	0.384063	2.213	0.0100677	1.9	0.210941	0.712	0.0251703
NUDT9	Q9BW91	Pancreatic cancer	1.116	0.881227	0.562	0.00135544	0.959	0.413202	1.285	0.0255229
SFXN3	Q9BWM7	Pancreatic cancer	2.307	0.0734543	2.18	0.000887687	1.419	0.000169461	1.44	0.00637807
SORBS1	Q9BX66	Pancreatic cancer	0.568	0.00667307	1.735	0.0079347	0.505	0.0109519	0.967	0.19918
RAB11FIP5	Q9BXF6	Pancreatic cancer	0.804	0.0667428	4.322	0.000533291	2.21	0.164676	0.813	0.0686968
ASPN	Q9BXN1	Pancreatic cancer	20.811	0.902168	5.906	0.00295724	0.132	4.39827e-05	1.247	0.190298
QTRT1	Q9BXR0	Pancreatic cancer	1.759	0.00684897	0.556	0.00359859	1.374	0.0101266	1.078	0.718861
EMILIN2	Q9BXX0	Pancreatic cancer	1.328	0.973243	14.657	0.00561588	0.661	0.00619933	4.336	0.10153
OSBPL7	Q9BZF2	Pancreatic cancer	1.05	0.299049	2.242	0.00499663	0.572	0.00298527	0.902	0.166813
DPH1	Q9BZG8	Pancreatic cancer	1.038	0.345192	0.633	0.00291208	0.995	0.539304	1.294	0.00475333
UPF3B	Q9BZI7	Pancreatic cancer	2.161	0.0193259	0.641	0.00854507	1.691	0.0220053	1.642	0.0137686
TRIM5	Q9C035	Pancreatic cancer	0.832	0.0881142	1.648	0.0100012	0.994	0.645504	1.202	0.32784
UBE2O	Q9C0C9	Pancreatic cancer	2.069	0.0239389	0.627	0.000250207	1.347	0.0187107	1.034	0.826572
DERL2	Q9GZP9	Pancreatic cancer	1.526	0.0740005	0.663	0.0143548	1.211	0.264697	1.154	0.609638
UNC93B1	Q9H1C4	Pancreatic cancer	0.654	0.0142167	1.956	0.0185684	1.371	0.395491	1.717	0.063386
SLC25A18	Q9H1K4	Pancreatic cancer	1.924	0.94254	0.469	0.00150645	3.123	0.00915876	2.146	0.139207
TOR3A	Q9H497	Pancreatic cancer	1.015	0.690882	0.652	0.0110909	2.211	0.000275385	1.151	0.938172
TUBB1	Q9H4B7	Pancreatic cancer	1.318	0.884148	0.634	0.0109663	7.508	0.0543276	0.771	0.0122269
GLIPR2	Q9H4G4	Pancreatic cancer	1.142	0.911341	1.885	0.0406717	0.397	1.42319e-05	0.859	0.0957158
ALG2	Q9H553	Pancreatic cancer	1.384	0.385789	0.562	0.0041809	1.071	0.699037	0.906	0.180526
ACSS3	Q9H6R3	Pancreatic cancer	3.53	0.570652	0.466	0.00159748	5.569	0.32537	0.969	0.10625
RPF2	Q9H7B2	Pancreatic cancer	3.118	0.000673754	0.51	0.00101636	4.7	3.52894e-05	2.671	4.99779e-05
ACAD9	Q9H845	Pancreatic cancer	1.201	0.657374	0.598	0.000380398	1.17	0.119247	0.797	0.0073591
NT5DC2	Q9H857	Pancreatic cancer	1.643	0.547059	3.178	0.0329368	1.108	0.8068	0.963	0.389898
SLC25A22	Q9H936	Pancreatic cancer	1.588	0.948795	0.574	0.00835229	2.221	0.0110515	1.001	0.639311
QTRT2	Q9H974	Pancreatic cancer	1.407	0.503253	0.65	0.0143458	2.157	1.95529e-05	1.226	0.0532343
CARS2	Q9HA77	Pancreatic cancer	1.325	0.925131	0.522	0.000195623	1.951	0.000796607	0.857	0.0715393
GNB4	Q9HAV0	Pancreatic cancer	0.503	0.000742665	2.299	0.0180241	0.447	2.97113e-05	0.993	0.459689
SCPEP1	Q9HB40	Pancreatic cancer	0.999	0.495973	2.751	0.0140326	1.039	0.687369	0.611	0.000719994
CYP4F11	Q9HBI6	Pancreatic cancer	0.904	0.154936	16.276	0.000240055	0.814	0.0831058	1.412	0.899744
APOBEC3G	Q9HC16	Pancreatic cancer	1.254	0.797189	0.606	0.0178819	8.416	0.154886	3.009	0.211061
EML4	Q9HC35	Pancreatic cancer	1.841	0.0509917	0.651	0.0144479	1.135	0.434925	0.943	0.305325
MRM3	Q9HC36	Pancreatic cancer	1.171	0.312951	0.6	0.00461598	1.432	0.169469	0.823	0.0323939
MUC5B	Q9HC84	Pancreatic cancer	7.509	0.776581	452.715	0.000547502	1.541	0.147489	64.398	0.0966399
NEK6	Q9HC98	Pancreatic cancer	1.018	0.989645	0.634	0.00171851	0.865	0.0934694	0.987	0.568843
MOV10	Q9HCE1	Pancreatic cancer	1.31	0.25381	0.665	0.00583628	1.675	0.0220383	1.233	0.0693575
SYTL2	Q9HCH5	Pancreatic cancer	1.844	0.118615	5.131	0.00571353	0.413	0.00142322	1.821	0.400699
EPB41L5	Q9HCM4	Pancreatic cancer	1.437	0.0911166	0.498	0.00300017	1.714	0.111505	0.714	0.0110374
SDF2L1	Q9HCN8	Pancreatic cancer	1.191	0.407141	0.566	0.00674524	1.045	0.823396	0.736	0.0238887
PREB	Q9HCU5	Pancreatic cancer	2.208	0.0196313	0.656	0.0072231	1.214	0.0900324	0.785	0.00395954
ISYNA1	Q9NPH2	Pancreatic cancer	3.211	0.916009	0.58	0.000371237	1.068	0.603872	1.163	0.788705
TIMMDC1	Q9NPL8	Pancreatic cancer	3.168	0.0590947	0.633	0.00105492	1.359	0.723148	2.3	0.528828
PPAN	Q9NQ55	Pancreatic cancer	0.762	0.0608497	0.644	0.00269412	3.786	1.36731e-06	1.638	0.292274
GPRC5C	Q9NQ84	Pancreatic cancer	1.263	0.555055	0.612	0.0042889	1.774	0.0933648	0.824	0.105286
A1CF	Q9NQ94	Pancreatic cancer	1.549	0.354631	0.172	0.000107376	3.243	0.491804	24.223	0.00180337
RTN4	Q9NQC3	Pancreatic cancer	0.855	0.0544946	1.567	0.00917886	1.064	0.922373	1.091	0.913287
KIF13B	Q9NQT8	Pancreatic cancer	0.984	0.359443	1.929	0.00131986	0.802	0.0359675	0.7	0.00484225
XPNPEP1	Q9NQW7	Pancreatic cancer	1.041	0.832382	0.652	0.00799256	0.914	0.173415	1.113	0.434717
MYO5C	Q9NQX4	Pancreatic cancer	1.967	0.459227	0.485	0.00948888	0.789	0.0602539	1.039	0.291894
PDLIM7	Q9NR12	Pancreatic cancer	2.616	0.166515	4.667	1.77101e-05	0.469	0.0110211	1.3	0.560239
EIF2B3	Q9NR50	Pancreatic cancer	1.363	0.559217	0.562	0.0018463	1.377	0.000479845	0.808	0.012755
PICK1	Q9NRD5	Pancreatic cancer	1.015	0.690882	0.53	0.00297987	0.997	0.571396	0.858	0.12508
ABCB10	Q9NRK6	Pancreatic cancer	3.462	0.00446039	0.6	0.0223655	1.948	0.574551	1.261	0.814689
OLFML3	Q9NRN5	Pancreatic cancer	1.192	0.218807	2.38	0.033873	0.36	0.00201793	0.654	0.0207905
APOBEC3C	Q9NRW3	Pancreatic cancer	1.349	0.811904	1.914	0.0421157	0.632	0.00792116	1.354	0.578117
FAM114A2	Q9NRY5	Pancreatic cancer	1.597	0.0289437	0.592	4.5775e-05	1.141	0.338865	0.726	0.00374847
PLSCR3	Q9NRY6	Pancreatic cancer	1.059	0.689485	1.695	0.0436506	1.212	0.189968	0.837	0.0905571
SACM1L	Q9NTJ5	Pancreatic cancer	1.141	0.508072	0.645	6.7607e-06	0.847	0.0232841	0.789	5.64428e-05
ABHD10	Q9NUJ1	Pancreatic cancer	1.829	0.555452	0.551	0.00198142	1.379	0.118923	0.706	0.00174368
ABCB8	Q9NUT2	Pancreatic cancer	1.901	0.386017	2.286	0.0144543	1.019	0.565758	0.943	0.252809
POLR3E	Q9NVU0	Pancreatic cancer	1.342	0.295029	0.661	0.0115435	1.746	0.00442814	2.386	0.00486043
SDAD1	Q9NVU7	Pancreatic cancer	1.385	0.400119	0.627	0.00854291	2.25	0.00219491	1.813	0.0573934
MTPAP	Q9NVV4	Pancreatic cancer	0.995	0.258823	0.569	0.000803287	2.749	0.000687927	1.486	0.385104
NECAP2	Q9NVZ3	Pancreatic cancer	0.855	0.0790539	1.771	0.0216789	1.004	0.71142	1.488	0.00188551
TMEM51	Q9NW97	Pancreatic cancer	0.782	0.142046	0.269	0.000138064	1.042	0.685897	0.941	0.333391
RMND1	Q9NWS8	Pancreatic cancer	2.173	0.33137	0.408	0.000652755	1.534	0.00888909	2.06	0.113756
PAK1IP1	Q9NWT1	Pancreatic cancer	5.808	0.000640999	0.63	0.00689437	2.237	0.00257085	2.717	3.9745e-05
THG1L	Q9NWX6	Pancreatic cancer	1.441	0.640992	1.532	0.0371925	1.195	0.146747	1.403	0.103324
QPCTL	Q9NXS2	Pancreatic cancer	1.464	0.178481	0.645	0.0163179	1.554	0.0247551	0.927	0.263621
ARL15	Q9NXU5	Pancreatic cancer	1.137	0.503369	1.54	0.0145935	1.051	0.918587	1.137	0.69771
B3GNT2	Q9NY97	Pancreatic cancer	0.97	0.533341	0.512	0.000688765	1.114	0.995556	1.388	0.0126828
ABI2	Q9NYB9	Pancreatic cancer	0.954	0.395979	1.882	0.0110362	0.766	0.0200166	1.143	0.614573
TECR	Q9NZ01	Pancreatic cancer	1.09	0.919656	0.597	0.00313462	1.404	0.359809	0.918	0.141846
GDE1	Q9NZC3	Pancreatic cancer	0.885	0.15436	1.784	0.00910754	0.862	0.0487335	1.151	0.372818
AHSP	Q9NZD4	Pancreatic cancer	2.654	0.234339	0.535	0.00770842	3.511	0.961129	0.779	0.111728
RELCH	Q9P260	Pancreatic cancer	2.669	0.102683	1.883	0.00723118	0.923	0.177474	0.816	0.0567754
COPZ2	Q9P299	Pancreatic cancer	1.116	0.687904	2.642	0.0377062	1.56	0.581136	1.414	0.289854
RRBP1	Q9P2E9	Pancreatic cancer	0.891	0.171724	0.652	0.0218635	1.203	0.126816	0.715	0.00228632
MYEF2	Q9P2K5	Pancreatic cancer	1.026	0.936117	0.582	0.00684785	1.61	0.00815406	3.058	0.018738
DAXX	Q9UER7	Pancreatic cancer	0.976	0.497961	0.663	0.00532724	1.738	0.00119535	1.186	0.236001
SEC63	Q9UGP8	Pancreatic cancer	1.417	0.467708	0.576	0.00924708	1.519	0.00192488	0.926	0.213632
SRP68	Q9UHB9	Pancreatic cancer	1.31	0.114255	0.548	0.00174476	1.32	0.00791673	0.807	0.002166
TBK1	Q9UHD2	Pancreatic cancer	1.686	0.0994566	1.749	0.0249385	1.115	0.190566	1.216	0.00636647
NRBP1	Q9UHY1	Pancreatic cancer	1.567	0.720195	1.679	0.0320641	1.124	0.290797	1.021	0.84719
EIF2B4	Q9UI10	Pancreatic cancer	2.28	0.00478037	0.632	0.00804874	1.284	0.00655505	0.801	0.00268383
ANXA10	Q9UJ72	Pancreatic cancer	0.453	0.00321451	217.339	0.00770614	1.264	0.862671	0.443	0.029711
ANAPC2	Q9UJX6	Pancreatic cancer	0.944	0.189094	0.578	0.00375178	1.912	3.354e-05	1.609	0.00508441
FBXO2	Q9UK22	Pancreatic cancer	2.782	0.554207	0.226	0.000155873	2.629	0.951326	1.381	0.56975
PARP4	Q9UKK3	Pancreatic cancer	1.935	0.550498	4.761	0.00833645	1.186	0.88841	1.769	0.0653613
ERG28	Q9UKR5	Pancreatic cancer	0.884	0.190693	0.283	0.000559792	0.942	0.380941	1.724	0.158969
ANGPTL2	Q9UKU9	Pancreatic cancer	1.351	0.130874	3.661	0.0213106	1.108	0.54774	2.691	0.152219
ACSL5	Q9ULC5	Pancreatic cancer	0.742	0.0557432	16.629	0.000669658	1.131	0.919018	2.628	0.111362
SYNPO2	Q9UMS6	Pancreatic cancer	0.615	0.00992519	2.128	0.0399544	0.37	0.0035702	1.995	0.927796
SNX7	Q9UNH6	Pancreatic cancer	1.776	0.0818199	1.648	0.0191953	1.407	0.408877	0.865	0.0583661
SSR3	Q9UNL2	Pancreatic cancer	1.339	0.479827	0.592	0.011704	1.237	0.950218	0.922	0.268081
DIMT1	Q9UNQ2	Pancreatic cancer	0.985	0.410874	0.601	0.000532235	3.18	7.39667e-07	1.937	0.000570833
SLC12A4	Q9UP95	Pancreatic cancer	1.328	0.537615	1.702	0.000424332	1.49	0.0453143	1.711	0.088408
TRAF3IP3	Q9Y228	Pancreatic cancer	0.917	0.277431	0.562	0.00433577	1.153	0.984879	2.047	0.078754
CLEC11A	Q9Y240	Pancreatic cancer	1.396	0.101198	7.515	0.00496465	0.201	0.000137939	0.133	3.25839e-06
FARSA	Q9Y285	Pancreatic cancer	2.032	0.00100948	0.641	0.00692919	1.271	0.00161599	0.781	0.00115907
AKAP2	Q9Y2D5	Pancreatic cancer	0.709	0.0108094	1.894	0.0480191	0.942	0.358046	0.939	0.311506
STK38L	Q9Y2H1	Pancreatic cancer	0.41	0.000960191	1.648	0.000540037	1.021	0.645056	0.96	0.427859
SLC27A5	Q9Y2P5	Pancreatic cancer	0.289	0.0122574	1020.9	0.00152534	0.717	0.0125319	1.299	0.62359
ARL2BP	Q9Y2Y0	Pancreatic cancer	1.28	0.49462	1.732	0.0210437	0.501	0.000142964	1.317	0.186058
AMDHD2	Q9Y303	Pancreatic cancer	1.269	0.125066	2.081	0.0181505	0.993	0.54842	1.228	0.279671
DOP1B	Q9Y3R5	Pancreatic cancer	2.42	0.676717	2.901	0.00658083	0.613	0.0168611	1.117	0.255834
RPL36	Q9Y3U8	Pancreatic cancer	1.222	0.523207	0.505	0.000745925	1.113	0.262841	0.911	0.220892
CCDC9	Q9Y3X0	Pancreatic cancer	5.91	0.018518	0.545	0.000977045	0.933	0.291413	1.042	0.899417
HBS1L	Q9Y450	Pancreatic cancer	1.251	0.816266	0.554	0.00242816	1.33	0.130022	1.022	0.830985
TLN1	Q9Y490	Pancreatic cancer	0.814	0.0251663	1.608	0.00164702	0.755	0.0555245	1.178	0.801261
TBL2	Q9Y4P3	Pancreatic cancer	1.667	0.133413	0.624	0.0134077	1.461	0.0381066	0.725	0.00813216
OARD1	Q9Y530	Pancreatic cancer	1.417	0.102083	0.605	0.0111777	1.304	0.238226	0.928	0.260473
SRPRB	Q9Y5M8	Pancreatic cancer	1.361	0.061152	0.471	0.00258067	1.619	0.00243435	0.719	0.00305317
CDC42BPB	Q9Y5S2	Pancreatic cancer	1.161	0.429745	1.569	0.0322246	1.091	0.129698	0.927	0.201973
SLC25A15	Q9Y619	Pancreatic cancer	1.021	0.223607	0.313	4.52648e-05	1.809	0.00074545	1.26	0.206432
GPC6	Q9Y625	Pancreatic cancer	1.166	0.284242	5.482	0.00415974	0.719	0.0178885	1.106	0.578148
ALG5	Q9Y673	Pancreatic cancer	1.112	0.830714	0.528	0.00474719	1.462	0.196918	0.727	0.00036899
CLIC4	Q9Y696	Pancreatic cancer	0.815	0.042485	1.683	0.0114509	1	0.482477	0.933	0.286602
EMILIN1	Q9Y6C2	Pancreatic cancer	0.92	0.00864379	2.393	0.000560239	0.806	0.0480908	1.142	0.854164
IRAG1	Q9Y6F6	Pancreatic cancer	1.032	0.577102	2.893	0.000114063	0.48	0.00512145	0.724	0.0251351
MRPL42	Q9Y6G3	Pancreatic cancer	2.391	0.000561907	0.632	0.00228951	1.786	0.107423	0.946	0.354259
FCGBP	Q9Y6R7	Pancreatic cancer	2.166	0.506083	130.607	0.0381327	0.224	0.000156377	1.881	0.151665
IGKV1-27	A0A075B6S5	Colorectal cancer	1.514	0.908349	1.955	0.325778	0.581	0.0018241	0.79	0.0777152
IGHV3-49	A0A0A0MS15	Colorectal cancer	0.778	0.0566975	1.783	0.145792	0.463	1.48332e-05	0.962	0.329327
IGHV5-51	A0A0C4DH38	Colorectal cancer	1.166	0.739974	2.415	0.00589137	0.519	0.000189059	0.913	0.188952
IGKV1-8	A0A0C4DH67	Colorectal cancer	1.602	0.0776571	2.635	0.032875	0.595	0.000563926	1.318	0.705081
BICDL2	A1A5D9	Colorectal cancer	1.025	0.976859	1.222	0.9561	0.494	0.00107009	0.715	0.0125624
GTPBP10	A4D1E9	Colorectal cancer	1.142	0.4315	1.453	0.398761	2.048	0.00266888	1.427	0.240091
CLCA1	A8K7I4	Colorectal cancer	1.028	0.458351	457.995	0.149755	0.129	0.000577573	621.757	0.0655088
NUDT19	A8MXV4	Colorectal cancer	1.674	0.905372	0.821	0.0855981	1.775	0.0134875	0.62	0.00593728
MYO1C	O00159	Colorectal cancer	0.859	0.0719774	0.973	0.481138	0.509	0.000532167	0.789	0.0436016
HAX1	O00165	Colorectal cancer	1.462	0.0693354	0.871	0.15308	1.573	0.0178585	0.905	0.22239
SMAP	O00193	Colorectal cancer	2.57	0.259296	0.779	0.0245988	1.72	0.00240681	1.682	0.30778
PSMD11	O00231	Colorectal cancer	1.248	0.0237904	0.897	0.0107147	1.849	0.0018213	1.042	0.249981
PSMD12	O00232	Colorectal cancer	1.219	0.0592751	0.914	0.0547694	1.702	0.0345537	1.031	0.421398
MATN2	O00339	Colorectal cancer	3.061	0.819557	2.066	0.816153	0.211	5.54594e-05	2.566	0.365958
QSOX1	O00391	Colorectal cancer	2.859	0.917456	8.482	7.35695e-06	0.408	1.62377e-05	1.159	0.722594
IPO5	O00410	Colorectal cancer	1.842	0.0616385	0.922	0.156442	1.936	0.00109797	1.145	0.0880819
EEF2K	O00418	Colorectal cancer	0.822	0.0711377	1.21	0.706208	0.606	6.46732e-05	0.962	0.322861
PIK3C2A	O00443	Colorectal cancer	2.025	0.142025	1.473	0.433559	1.958	0.000136364	1.273	0.197967
LAD1	O00515	Colorectal cancer	2.832	0.59525	3.778	0.442422	1.852	0.00316067	2.292	0.125985
VWA5A	O00534	Colorectal cancer	0.776	0.0596053	1.196	0.0282076	0.641	0.0121006	0.89	0.196992
NOP56	O00567	Colorectal cancer	1.567	0.118069	0.664	0.00305443	1.769	3.96532e-05	1.378	0.00542794
CES2	O00748	Colorectal cancer	1.077	0.245967	7.411	0.171797	0.507	0.00989022	7.601	0.081488
ACACB	O00763	Colorectal cancer	0.489	0.00738871	0.743	0.0276774	4.941	7.72989e-05	3.956	0.0928226
HSPB6	O14558	Colorectal cancer	0.826	0.0314489	1.363	0.865953	0.106	0.000143773	1.359	0.137128
UBFD1	O14562	Colorectal cancer	1.822	0.198285	1.015	0.565394	1.663	0.00123475	1.451	0.0246785
CHD1	O14646	Colorectal cancer	1.085	0.353212	0.896	0.0973257	3.499	9.84814e-05	1.265	0.286063
CHD2	O14647	Colorectal cancer	1.363	0.651445	0.807	0.0492856	2.01	0.0304127	1.262	0.081345
PRMT5	O14744	Colorectal cancer	1.285	0.522888	0.859	0.0300652	1.531	3.39093e-05	1.138	0.187469
POLR3A	O14802	Colorectal cancer	0.982	0.412071	2.583	0.954507	2.941	0.000172477	3.261	0.101547
IKBKB	O14920	Colorectal cancer	0.795	0.104268	1.505	0.152706	1.701	0.0226042	1.225	0.0286659
BTAF1	O14981	Colorectal cancer	0.665	0.0167593	0.991	0.442597	3.443	0.0102261	2.199	0.0508827
SPTBN2	O15020	Colorectal cancer	0.375	0.00686181	0.932	0.161197	6.891	0.000315266	2.726	0.931209
SYNM	O15061	Colorectal cancer	3.906	0.903699	4.57	0.601661	0.129	0.00100671	3.219	0.272511
PRORP	O15091	Colorectal cancer	1.736	0.802139	0.548	0.0496062	2.045	0.0013657	1.152	0.917995
LSM1	O15116	Colorectal cancer	1.486	0.116833	1.767	0.108378	2.237	0.0225841	1.257	0.0760839
DEGS1	O15121	Colorectal cancer	1.146	0.382067	2.023	0.651409	2.494	0.0032225	1.386	0.0980291
ZBTB7B	O15156	Colorectal cancer	0.804	0.0593026	0.915	0.252423	1.544	0.000212309	1.702	0.051486
MRPS12	O15235	Colorectal cancer	0.95	0.416123	1.044	0.866351	1.778	0.00870854	1.52	0.258725
SURF4	O15260	Colorectal cancer	1.142	0.296917	0.725	0.0167342	1.505	0.0199271	1.016	0.878954
MID1	O15344	Colorectal cancer	0.752	0.0573231	0.905	0.225811	0.659	0.0307133	1.383	0.0661323
HMGB3	O15347	Colorectal cancer	1.95	0.955531	2.739	0.602724	3.107	3.81155e-05	0.513	0.0033167
CAPN5	O15484	Colorectal cancer	0.808	0.10717	4.932	0.0052823	0.621	0.00240543	1.007	0.503725
RNF113A	O15541	Colorectal cancer	1.388	0.571151	0.84	0.0942103	1.955	0.000111024	1.174	0.171888
RRP8	O43159	Colorectal cancer	0.915	0.10479	1.245	0.789775	3.189	6.35593e-05	1.86	0.583416
CYB5B	O43169	Colorectal cancer	0.982	0.391145	1.282	0.00475119	1.689	0.00901648	1.453	0.0841963
TGFB1I1	O43294	Colorectal cancer	1.073	0.103413	5.125	2.26101e-06	0.6	0.0300934	1.443	0.957296
AP5Z1	O43299	Colorectal cancer	0.494	7.54317e-05	1.305	0.411474	1.552	0.0170655	1.303	0.0339906
HSPA12A	O43301	Colorectal cancer	0.872	0.141679	1.87	0.288862	0.331	0.000187041	0.769	0.0502213
MTSS1	O43312	Colorectal cancer	1.62	0.261309	1.109	0.662305	1.912	0.000221838	1.151	0.914431
TPD52L2	O43399	Colorectal cancer	1.976	0.0685965	1.28	0.00677608	1.515	0.0020739	1.485	6.29715e-06
AKR7A2	O43488	Colorectal cancer	0.823	0.104682	0.757	0.00488627	0.654	0.000218607	0.74	6.62683e-05
TGOLN2	O43493	Colorectal cancer	1.385	0.242036	0.937	0.315185	1.741	0.00454335	1.408	0.194376
ATP8B1	O43520	Colorectal cancer	1.796	0.645892	2.436	0.183228	0.551	0.0051091	1.182	0.568852
SGCE	O43556	Colorectal cancer	1.136	0.226348	2.306	0.00142515	0.394	0.00041672	1.066	0.445906
RGS10	O43665	Colorectal cancer	0.791	0.0622522	1.958	0.131156	0.62	0.000143645	1.167	0.842253
TRIAP1	O43715	Colorectal cancer	1.245	0.322711	0.579	0.00842936	2.202	0.0188361	1.035	0.117012
STX6	O43752	Colorectal cancer	0.793	0.0675823	0.986	0.561972	2.254	0.00273336	0.985	0.559968
XPNPEP2	O43895	Colorectal cancer	12.408	0.809939	2.967	0.0354217	0.532	0.0110556	2.489	0.233018
AKR1B10	O60218	Colorectal cancer	34.174	0.000275433	9.134	0.202676	0.547	0.00955762	0.702	0.0547596
TIMM8A	O60220	Colorectal cancer	0.929	0.220577	0.93	0.199957	1.876	0.0274097	0.903	0.215952
PPP1R12B	O60237	Colorectal cancer	1.106	0.905151	2.081	0.118723	0.642	0.0145616	1.316	0.673897
KIAA0513	O60268	Colorectal cancer	1.015	0.690882	0.702	0.0111387	0.541	0.00070855	0.966	0.384744
URB1	O60287	Colorectal cancer	1.147	0.210482	0.724	0.0513671	6.823	0.00168784	1.713	0.149385
MCM3AP	O60318	Colorectal cancer	0.994	0.74223	1.118	0.854722	2.192	0.000559308	1.718	0.0717371
PIP5K1C	O60331	Colorectal cancer	1.043	0.611383	1.645	0.059329	0.66	0.00603242	1.089	0.6115
TBC1D4	O60343	Colorectal cancer	1.945	0.129447	0.67	0.000470342	2.394	0.000502501	0.676	0.0207497
SYNCRIP	O60506	Colorectal cancer	1.433	0.0255435	0.897	0.101332	1.821	0.000186051	1.294	0.00064112
CDC40	O60508	Colorectal cancer	0.762	0.0302659	0.865	0.109426	1.585	0.0287676	1.45	0.101698
B4GALT4	O60513	Colorectal cancer	0.828	0.080309	0.792	0.0222723	0.665	0.0101518	1.709	0.093297
NEMF	O60524	Colorectal cancer	0.679	0.00113955	0.579	0.00367495	1.577	0.00764284	1.034	0.981652
EIF4E2	O60573	Colorectal cancer	1.182	0.857452	0.625	0.00655769	1.716	0.000123569	1.051	0.712028
UGT1A9	O60656	Colorectal cancer	1.202	0.215724	0.777	0.159687	0.494	0.0176208	2.337	0.16977
UGDH	O60701	Colorectal cancer	1.14	0.884913	1.159	0.981102	0.49	0.000213629	0.882	0.156393
PQBP1	O60828	Colorectal cancer	2.12	0.282457	1.098	0.980055	1.547	0.000629976	1.37	0.328569
FAM20B	O75063	Colorectal cancer	1.327	0.935572	1.293	0.617442	1.62	0.0121866	1.341	0.0928424
LDB3	O75112	Colorectal cancer	3.836	0.757315	1.901	0.648019	0.118	0.000100382	1.146	0.0617572
RNF40	O75150	Colorectal cancer	1.327	0.76507	1.123	0.435748	1.848	2.37925e-05	1.217	0.124283
XYLB	O75191	Colorectal cancer	0.873	0.137661	0.657	0.00995136	1.539	0.0384528	0.889	0.191463
ENTPD5	O75356	Colorectal cancer	0.957	0.314793	2.859	0.961155	0.484	0.000444115	1.195	0.317747
SH3BGRL	O75368	Colorectal cancer	0.904	0.15916	1.328	0.0355431	0.613	0.00544693	1.211	0.748981
NME6	O75414	Colorectal cancer	1.068	0.831271	1.078	0.528779	2.107	0.00731953	1.113	0.771383
PMPCB	O75439	Colorectal cancer	1.884	0.124394	0.956	0.354681	1.666	0.000454277	1.233	0.195541
HSBP1	O75506	Colorectal cancer	2.034	0.463548	1.178	0.80424	1.556	0.0248215	0.787	0.0736529
LYPLA1	O75608	Colorectal cancer	1.413	0.62485	1.188	0.163702	1.591	0.00071213	0.837	0.0546972
PALM	O75781	Colorectal cancer	1.183	0.377752	2.525	0.0592628	0.312	4.75828e-05	2.768	0.209448
ATP6AP2	O75787	Colorectal cancer	1.364	0.141232	1.47	0.088468	2.236	0.0220862	1.719	0.0930085
EIF3J	O75822	Colorectal cancer	1.582	0.0864079	0.597	0.0102885	1.515	7.37805e-05	1.074	0.762396
CYP7B1	O75881	Colorectal cancer	1.499	0.340493	0.942	0.0521078	2.221	0.017977	2.516	0.0619241
DCTN3	O75935	Colorectal cancer	0.957	0.386284	0.836	0.0708683	0.632	0.00181112	0.71	0.00356677
SMNDC1	O75940	Colorectal cancer	1.878	0.11926	0.746	0.0220569	2.076	0.000522253	1.661	0.291701
GLRX3	O76003	Colorectal cancer	1.343	0.000807114	1.113	0.213567	1.842	0.000261628	1.404	0.000295632
ANXA9	O76027	Colorectal cancer	1.17	0.360153	0.804	0.0601252	0.634	0.00176361	2.079	0.0719391
CLPX	O76031	Colorectal cancer	1.5	0.0850678	0.833	0.122971	2.063	1.15454e-06	1.289	0.369566
SCGN	O76038	Colorectal cancer	4.658	0.446425	1.32	0.314634	0.192	0.000114574	1.821	0.48629
NEBL	O76041	Colorectal cancer	0.531	0.00189031	0.576	0.000653094	3.955	0.000464726	0.917	0.20575
URI1	O94763	Colorectal cancer	0.799	0.0581838	1.712	0.0594706	3.244	0.00763966	1.776	0.100341
TPPP	O94811	Colorectal cancer	1.084	0.7289	0.859	0.0697267	0.309	0.000516482	1.502	0.38528
TOX4	O94842	Colorectal cancer	0.922	0.24864	0.919	0.198616	1.704	0.00356116	0.949	0.325657
TMEM63A	O94886	Colorectal cancer	1.116	0.925805	1.55	0.246342	1.56	0.0306169	1.133	0.411797
PCF11	O94913	Colorectal cancer	0.83	0.183516	0.525	0.00180133	3.704	0.000797078	2.365	0.0522145
ENDOD1	O94919	Colorectal cancer	1.832	0.407037	1.727	0.00621138	0.489	1.53968e-05	1.295	0.235953
AGFG2	O95081	Colorectal cancer	1.132	0.85341	0.783	0.0533219	0.516	0.00581074	1.041	0.796542
ELP1	O95163	Colorectal cancer	2.235	0.241004	0.905	0.136358	2.142	0.00135924	1.313	0.0225295
STBD1	O95210	Colorectal cancer	0.879	0.186999	1.111	0.685652	0.49	0.00758398	1.485	0.471892
TRIM16	O95361	Colorectal cancer	2.003	0.699011	0.974	0.321619	5.743	7.40236e-05	1.701	0.484661
ARIH2	O95376	Colorectal cancer	2.259	0.295587	2.649	0.692978	1.984	0.00051935	1.31	0.194614
CEP43	O95684	Colorectal cancer	1.004	0.238538	1.137	0.524886	1.804	0.0251161	1.156	0.865344
HSPA4L	O95757	Colorectal cancer	2.273	0.428388	0.497	0.00307965	9.418	0.000718659	1.253	0.555362
TTC4	O95801	Colorectal cancer	1.479	0.654038	1.052	0.957162	2.058	1.92784e-06	1.394	0.0745866
TXNDC12	O95881	Colorectal cancer	1.391	0.13162	0.847	0.108857	1.905	0.000142568	1.055	0.805789
FTCD	O95954	Colorectal cancer	0.232	0.00048926	2.034	0.636269	2.235	0.00233034	2.55	0.258756
TOP3B	O95985	Colorectal cancer	0.979	0.564097	0.737	0.00937901	1.862	0.00230676	0.904	0.170788
MOCS2	O96007	Colorectal cancer	1.252	0.94208	0.806	0.076209	0.588	0.00498168	0.994	0.170614
DHFR	P00374	Colorectal cancer	0.508	0.00101734	0.841	0.136005	1.684	0.0296669	1.089	0.831852
CP	P00450	Colorectal cancer	0.915	0.206577	2.131	0.0674071	0.51	1.18947e-05	0.937	0.255949
HPR	P00739	Colorectal cancer	0.951	0.219317	1.854	0.864449	0.538	0.00110147	0.914	0.254373
CFD	P00746	Colorectal cancer	2.166	0.689901	4.039	0.0206425	0.259	6.81425e-06	1.732	0.944214
F12	P00748	Colorectal cancer	1.308	0.548518	2.453	0.0689624	0.601	6.82407e-05	1.044	0.866769
PLAT	P00750	Colorectal cancer	1.894	0.00300287	2.785	0.0184614	0.338	0.000248219	1	0.807072
CFB	P00751	Colorectal cancer	1.358	0.652251	2.275	0.0279282	0.647	3.28303e-05	1.116	0.539851
SERPINC1	P01008	Colorectal cancer	0.969	0.364869	1.902	0.209994	0.586	6.80774e-05	0.848	0.0416957
SERPINA1	P01009	Colorectal cancer	1.398	0.594269	2.341	0.032679	0.527	6.99352e-06	0.931	0.242864
SERPINA3	P01011	Colorectal cancer	0.949	0.24474	2.295	0.128779	0.496	5.6237e-06	0.969	0.46844
AGT	P01019	Colorectal cancer	1.667	0.0276338	2.551	0.0473515	0.6	0.000498016	1.055	0.90982
A2M	P01023	Colorectal cancer	0.859	0.149196	1.682	0.293276	0.538	4.92646e-05	0.835	0.0549656
C3	P01024	Colorectal cancer	1.031	0.698938	1.752	0.168204	0.648	0.000349329	1.039	0.833829
CST3	P01034	Colorectal cancer	1.909	0.907128	0.768	0.0392812	0.624	0.00167422	1.027	0.319024
KNG1	P01042	Colorectal cancer	1.162	0.814117	2.056	0.100886	0.54	1.48942e-05	0.933	0.211452
GCG	P01275	Colorectal cancer	175.702	0.728703	1.27	0.202244	0.058	4.15445e-05	235.917	0.905666
IGKV1-5	P01602	Colorectal cancer	0.828	0.105753	2.478	0.0360361	0.426	0.000560931	1.245	0.214746
IGKV3-20	P01619	Colorectal cancer	1.227	0.542846	2.648	0.00526297	0.477	0.000173	0.898	0.192583
IGLV1-51	P01701	Colorectal cancer	1.228	0.344824	2.835	0.28746	0.419	0.00114939	1.184	0.774222
IGLV3-19	P01714	Colorectal cancer	1.353	0.799311	3.077	0.0119902	0.483	0.000130852	1.302	0.857016
IGLV3-25	P01717	Colorectal cancer	1.321	0.474665	2.161	0.217131	0.522	0.000429369	0.82	0.0946317
IGHV3-7	P01780	Colorectal cancer	1.461	0.236364	1.243	0.393182	0.57	1.72161e-06	1.233	0.581187
IGHV3-9	P01782	Colorectal cancer	0.899	0.263221	1.853	0.0428242	0.529	0.00752817	0.832	0.102147
PIGR	P01833	Colorectal cancer	5.533	0.444344	7.141	0.0018948	0.664	0.0389617	3.925	0.742515
IGHG2	P01859	Colorectal cancer	1.226	0.684272	2.051	0.0439264	0.542	5.83006e-06	0.923	0.204219
IGHG3	P01860	Colorectal cancer	1.087	0.574743	2.665	0.016844	0.646	0.00238824	1.093	0.551276
IGHG4	P01861	Colorectal cancer	1.25	0.817246	2.229	0.040715	0.543	0.000132818	1.285	0.415313
IGHM	P01871	Colorectal cancer	0.696	0.0239648	2.874	0.0161962	0.635	0.0122818	0.82	0.0646377
COL1A1	P02452	Colorectal cancer	9.018	0.344689	2.469	0.0631052	0.358	0.000260616	1.662	0.26991
APOA1	P02647	Colorectal cancer	0.973	0.277248	1.631	0.194505	0.58	0.0011458	0.853	0.0184922
APOA2	P02652	Colorectal cancer	1.644	0.417134	1.782	0.0636623	0.633	0.00145076	0.937	0.293574
C1QA	P02745	Colorectal cancer	0.924	0.113095	1.554	0.274332	0.58	0.000762092	1.006	0.584065
LRG1	P02750	Colorectal cancer	1.102	0.592195	2.414	0.057657	0.491	3.57228e-07	0.907	0.152179
RBP4	P02753	Colorectal cancer	1.081	0.699808	1.88	0.23058	0.56	0.000214494	0.866	0.110056
AMBP	P02760	Colorectal cancer	1.527	0.25904	1.772	0.165954	0.526	3.76458e-05	0.828	0.0519158
ORM1	P02763	Colorectal cancer	0.788	0.0417234	2.916	0.027822	0.469	2.10846e-06	1.834	0.558282
AHSG	P02765	Colorectal cancer	1.741	0.533967	2.413	0.0826772	0.444	5.76582e-06	0.888	0.151225
TTR	P02766	Colorectal cancer	0.972	0.277803	2.247	0.0643257	0.58	0.000124902	0.854	0.0318468
GC	P02774	Colorectal cancer	1.137	0.679794	2.046	0.111367	0.627	0.00152965	0.945	0.314599
TF	P02787	Colorectal cancer	1.05	0.369104	2.103	0.066689	0.508	1.43533e-06	0.945	0.316862
LTF	P02788	Colorectal cancer	0.967	0.0180401	9.281	0.215332	4.239	0.00995974	2.404	0.162979
HPX	P02790	Colorectal cancer	1.068	0.449861	2.338	0.0553962	0.428	1.13417e-06	0.932	0.259604
MT2A	P02795	Colorectal cancer	0.683	0.0263376	1.027	0.563668	0.554	0.00243622	1.035	0.117012
ANG	P03950	Colorectal cancer	1.31	0.722235	2.95	0.00615487	0.447	5.73584e-05	0.788	0.0533823
F11	P03951	Colorectal cancer	1.042	0.491038	1.658	0.778378	2.03	0.000897707	0.689	0.0261045
KLKB1	P03952	Colorectal cancer	0.801	0.0887101	1.786	0.193311	0.619	0.000191325	1.059	0.96877
NR3C1	P04150	Colorectal cancer	2.386	0.0130459	0.929	0.280481	0.507	0.00182975	0.787	0.0311139
PRNP	P04156	Colorectal cancer	0.953	0.113746	1.449	0.378278	0.426	0.000843215	1.494	0.342653
SOD2	P04179	Colorectal cancer	1.142	0.631728	1.112	0.993829	1.754	0.000529707	1.072	0.969115
A1BG	P04217	Colorectal cancer	1.014	0.332438	2.544	0.0368016	0.504	5.42245e-06	0.924	0.209619
S100B	P04271	Colorectal cancer	4.351	0.0117027	1.117	0.318919	0.308	6.66119e-06	0.69	0.0281084
VWF	P04275	Colorectal cancer	1.253	0.849993	1.609	0.743214	0.639	7.08496e-05	1.037	0.631757
SHBG	P04278	Colorectal cancer	1.386	0.122517	2.163	0.274557	0.508	7.08138e-06	1.418	0.0730878
TUBB4A	P04350	Colorectal cancer	5.013	0.00253185	1.056	0.967167	0.62	0.0337834	1.022	0.766512
HLA-DPB1	P04440	Colorectal cancer	1.174	0.335375	1.656	0.899207	0.665	0.0341686	2.127	0.673483
HSPB1	P04792	Colorectal cancer	2.364	0.000983841	1.268	0.0289531	0.551	0.00235726	1.361	0.446061
SLC4A2	P04920	Colorectal cancer	4.265	0.908373	5.204	0.50315	16.529	0.00100275	0.055	2.01874e-05
ATP1B1	P05026	Colorectal cancer	1.452	0.0978991	1.036	0.33332	0.653	0.00394344	1.04	0.625608
SERPING1	P05155	Colorectal cancer	1.101	0.702309	2.284	0.0543669	0.61	8.74548e-05	0.991	0.690242
CFI	P05156	Colorectal cancer	0.981	0.259539	2.201	0.0507623	0.651	0.000301163	1.192	0.16623
EIF2S1	P05198	Colorectal cancer	1.383	0.00336643	0.696	0.0115546	1.966	0.00116225	1.01	0.994052
CLEC3B	P05452	Colorectal cancer	2.226	0.833679	3.23	0.0288611	0.534	0.000338069	1.039	0.751757
SERPINA7	P05543	Colorectal cancer	1.244	0.305811	1.771	0.135838	0.428	0.00547843	0.925	0.239895
SERPIND1	P05546	Colorectal cancer	1.134	0.826663	1.746	0.490147	0.533	1.45876e-05	0.867	0.0779226
UGT2B4	P06133	Colorectal cancer	0.788	0.0556494	103.151	0.614986	0.161	8.48386e-05	1.686	0.0190287
FYN	P06241	Colorectal cancer	1.015	0.690882	0.897	0.191518	0.406	0.000199601	1.28	0.350184
IGKV4-1	P06312	Colorectal cancer	0.76	0.0197321	2.452	0.0167964	0.517	0.000700732	0.956	0.383503
GSN	P06396	Colorectal cancer	1.368	0.656986	2.226	0.000977738	0.577	5.0497e-05	0.98	0.526869
APOA4	P06727	Colorectal cancer	1.502	0.745227	1.686	0.152416	0.382	0.000593509	0.743	0.00591126
SERPINE2	P07093	Colorectal cancer	3.057	0.527395	5.145	0.119089	6.421	0.0158708	0.631	0.00389947
LIPF	P07098	Colorectal cancer	0.248	0.000971543	2.316	0.996067	7837.82	0.0446903	0.062	0.00052879
H1-0	P07305	Colorectal cancer	0.934	0.265948	0.73	0.0692069	0.508	0.00137556	1.444	0.453971
ASGR2	P07307	Colorectal cancer	0.6	0.0343328	0.97	0.190261	198.37	2.84128e-05	0.854	0.120257
PRSS2	P07478	Colorectal cancer	0.836	0.181046	0.961	0.0160617	0.458	0.021952	127.558	0.903094
DCN	P07585	Colorectal cancer	0.864	0.0359881	2.691	0.0638689	0.179	2.71904e-06	0.994	0.210704
PFN1	P07737	Colorectal cancer	0.86	0.101738	1.668	0.0297704	0.656	0.000372922	1.136	0.247881
COL1A2	P08123	Colorectal cancer	8.686	0.41057	2.3	0.24451	0.386	0.000197728	1.393	0.777582
NGFR	P08138	Colorectal cancer	0.714	0.0274174	1.141	0.200889	0.523	0.00563514	2.61	0.0191583
SERPINA6	P08185	Colorectal cancer	1.196	0.846158	2.494	0.0532663	0.448	5.91854e-06	0.898	0.154727
ASNS	P08243	Colorectal cancer	0.663	0.0552889	0.346	0.00186696	5.187	0.000662868	0.556	0.00354576
MYL3	P08590	Colorectal cancer	3.074	0.0586357	1.702	0.000599889	0.653	0.0234919	1.719	0.825059
ITGA5	P08648	Colorectal cancer	1.18	0.801907	2.083	0.00286749	0.533	0.0168866	1.754	0.303032
SERPINF2	P08697	Colorectal cancer	1.612	0.222146	2.003	0.163213	0.622	0.000427672	1.178	0.447211
ENO2	P09104	Colorectal cancer	0.735	0.0816172	2.053	0.030802	0.523	0.0021741	1.32	0.890331
SNRPC	P09234	Colorectal cancer	1.621	0.068404	0.815	0.0989585	1.659	0.000353646	1.503	0.35457
CD48	P09326	Colorectal cancer	1.053	0.461906	1.116	0.658794	0.614	0.0356173	1.141	0.440618
UCHL1	P09936	Colorectal cancer	4.812	0.440114	2.61	0.0716414	0.172	5.65125e-05	1.177	0.213221
C4A	P0C0L4	Colorectal cancer	0.978	0.383481	2.466	0.0593943	0.62	0.000847621	1.074	0.889642
CISD3	P0C7P0	Colorectal cancer	1.573	0.723621	0.515	0.00253979	2.124	0.045063	0.804	0.071656
--	P0DOX2	Colorectal cancer	0.834	0.0857356	2.969	0.0215125	0.433	0.00130077	1.078	0.109299
FDX1	P10109	Colorectal cancer	0.805	0.0895212	6.796	0.00199467	0.575	0.0247495	1.066	0.759367
RRAS	P10301	Colorectal cancer	0.877	0.153053	1.507	0.0657188	0.493	0.00135917	0.92	0.217914
C7	P10643	Colorectal cancer	0.986	0.293477	1.656	0.563216	0.524	0.00100447	1.356	0.334271
PRKAR1A	P10644	Colorectal cancer	0.928	0.27525	0.916	0.203112	0.609	8.88423e-05	0.759	0.00261939
HSPD1	P10809	Colorectal cancer	1.396	0.209893	0.859	0.076108	2.144	0.000482249	1.145	0.452367
CLU	P10909	Colorectal cancer	1.421	0.415706	1.387	0.829977	0.615	0.00133453	0.864	0.134437
LAMC1	P11047	Colorectal cancer	4.89	0.000293921	0.715	0.0161805	0.656	0.0231193	1.498	0.863827
SLC2A1	P11166	Colorectal cancer	1.815	0.265925	1.932	0.15704	2.27	0.0200915	1.453	0.44779
UMPS	P11172	Colorectal cancer	1.398	0.0694321	0.96	0.343529	1.684	0.000203215	1.2	0.00979915
ADH5	P11766	Colorectal cancer	0.747	0.0163555	0.901	0.108575	0.536	0.000120292	0.802	0.0203324
PABPC1	P11940	Colorectal cancer	1.323	0.00218394	0.818	0.032282	1.596	0.000159571	1.252	0.0080607
COL6A1	P12109	Colorectal cancer	1.11	0.155385	1.258	0.774115	0.385	2.68594e-05	1.224	0.608652
COL6A2	P12110	Colorectal cancer	1.173	0.166007	1.303	0.738981	0.385	1.75511e-05	1.23	0.663897
COL6A3	P12111	Colorectal cancer	1.078	0.132657	1.38	0.457863	0.44	5.99003e-05	1.476	0.913301
ANXA3	P12429	Colorectal cancer	0.591	0.00904678	1.562	0.111206	2.51	3.20295e-05	0.712	0.015609
GZMA	P12544	Colorectal cancer	1.265	0.52007	0.78	0.0552894	0.485	0.00556796	2.139	0.235225
UNG	P13051	Colorectal cancer	1.634	0.733639	2.598	0.707084	1.917	0.0233952	0.668	0.0204587
SCG2	P13521	Colorectal cancer	2.542	0.286472	7.52	0.771511	0.094	1.25811e-05	1.597	0.198805
TPT1	P13693	Colorectal cancer	1.336	0.0521357	1.074	0.770086	1.629	0.00193301	0.977	0.515199
CD59	P13987	Colorectal cancer	1.726	0.154951	1.224	0.252584	0.635	0.00203268	0.966	0.24384
CD99	P14209	Colorectal cancer	0.976	0.249172	0.975	0.40876	0.594	0.00014055	0.831	0.0629978
SI	P14410	Colorectal cancer	2.638	0.574678	2.524	0.961065	0.603	0.0465848	12.083	0.0454132
BRAF	P15056	Colorectal cancer	0.889	0.120055	1.386	0.754895	0.659	0.0274281	0.845	0.130611
CPA3	P15088	Colorectal cancer	1.566	0.323514	0.695	0.0578195	0.153	2.85735e-05	0.834	0.0214326
GLUL	P15104	Colorectal cancer	20.469	0.557238	1.327	0.63499	1.669	0.0035551	0.131	5.51589e-07
CPN1	P15169	Colorectal cancer	1.742	0.184607	2.077	0.27021	0.602	0.00430865	0.919	0.263849
UCHL3	P15374	Colorectal cancer	0.782	0.0588513	0.726	0.00117952	1.586	0.0103484	0.936	0.244582
HPGD	P15428	Colorectal cancer	1.363	0.04872	2.013	0.938179	0.174	8.14417e-06	0.787	0.0566545
ST6GAL1	P15907	Colorectal cancer	1.073	0.900835	4.132	0.333029	2.569	9.38819e-05	1.223	0.758537
CBR1	P16152	Colorectal cancer	0.996	0.378155	1.188	0.0179015	0.606	0.000434724	0.708	0.00177684
GCFC2	P16383	Colorectal cancer	0.975	0.431506	1.074	0.909758	2.653	0.000291947	1.17	0.907971
H1-2	P16403	Colorectal cancer	3.155	0.60208	1.669	0.924959	2.011	0.00997604	0.965	0.439634
UGT2B7	P16662	Colorectal cancer	0.169	0.00148749	136.925	0.33303	1402.86	0.0019628	0.449	0.000341662
YBX3	P16989	Colorectal cancer	1.609	0.499323	0.75	0.0418766	1.889	0.000438554	2.078	0.0887985
BPI	P17213	Colorectal cancer	0.918	0.231209	4.8	0.0847805	5.328	0.0285265	2.744	0.0681371
PRKCA	P17252	Colorectal cancer	1.487	0.576421	1.194	0.94124	0.505	7.71123e-05	1.182	0.631308
CAPN2	P17655	Colorectal cancer	1.976	0.0102577	1.575	3.76592e-05	0.643	0.00424535	0.701	0.000479397
DES	P17661	Colorectal cancer	1.531	0.262001	6.166	0.308886	0.271	0.00274061	1.518	0.40956
CR1	P17927	Colorectal cancer	1.468	0.465833	0.955	0.263915	0.614	0.047742	4.716	0.0301558
LIG1	P18858	Colorectal cancer	0.688	0.038817	0.533	0.00968615	7.623	0.00129311	1.222	0.61791
PAM	P19021	Colorectal cancer	1.471	0.454723	1.832	0.846646	0.348	0.000459246	1.631	0.23236
CDH2	P19022	Colorectal cancer	1.082	0.345539	1.348	0.498752	0.125	4.36654e-06	8.755	0.366981
AOC1	P19801	Colorectal cancer	3.751	0.531393	1.773	0.249209	0.517	0.00339555	28.772	0.0022684
ITIH2	P19823	Colorectal cancer	1.877	0.0194505	2.27	0.0707879	0.657	0.00105767	1.058	0.964524
ITIH1	P19827	Colorectal cancer	1.273	0.693591	3.896	0.018803	0.59	0.000780685	1.229	0.64049
DDC	P20711	Colorectal cancer	0.877	0.0849146	0.89	0.198454	0.42	0.000447142	4.526	0.235178
OGN	P20774	Colorectal cancer	1.333	0.107735	3.38	0.282063	0.065	7.03546e-06	1.218	0.124934
HNF1A	P20823	Colorectal cancer	1.391	0.149662	1.052	0.544273	2.492	0.0129979	0.616	0.00902279
IMPDH1	P20839	Colorectal cancer	1.347	0.0162269	0.895	0.182331	3.195	0.00166635	0.77	0.0511122
CSRP1	P21291	Colorectal cancer	1.108	0.5151	2.057	0.000139611	0.484	0.00890542	1.152	0.505005
FLNA	P21333	Colorectal cancer	1.055	0.48651	2.861	8.09551e-05	0.507	0.00784485	1.36	0.859006
BGN	P21810	Colorectal cancer	1.271	0.0756699	4.443	0.00290547	0.43	0.000510221	2.494	0.764441
COMT	P21964	Colorectal cancer	0.53	0.003522	1.258	0.0145382	1.641	0.00530478	0.881	0.0892152
CALB2	P22676	Colorectal cancer	5.685	0.427697	20.055	0.106893	0.486	0.00265717	1.414	0.818396
CPN2	P22792	Colorectal cancer	1.274	0.618498	2.751	0.172298	0.616	0.00811376	1.074	0.528889
FECH	P22830	Colorectal cancer	1.129	0.228493	0.845	0.0639858	0.542	0.000361404	0.91	0.21965
IGHV1-2	P23083	Colorectal cancer	0.724	0.00652962	1.218	0.841248	0.628	0.00753959	1.189	0.648252
PTGS1	P23219	Colorectal cancer	3.718	0.42238	3.956	0.0223887	0.391	0.00107076	0.714	0.0254204
GCSH	P23434	Colorectal cancer	0.496	0.0017832	0.83	0.0979987	2.414	0.00173339	0.713	0.0283003
AHCY	P23526	Colorectal cancer	0.978	0.476745	0.754	0.00876365	1.65	0.00658053	1.085	0.243362
ATP2B4	P23634	Colorectal cancer	1.648	8.58112e-05	1.183	0.103908	0.467	0.00312432	1.296	0.724776
CMA1	P23946	Colorectal cancer	1.175	0.084846	0.712	0.0770191	0.179	0.000236932	3.48	0.224383
EEF1B2	P24534	Colorectal cancer	1.316	0.178412	0.663	0.0130002	1.745	5.06555e-06	0.857	0.0292349
RPS12	P25398	Colorectal cancer	1.114	0.324069	0.624	0.00637725	1.588	0.000418146	0.934	0.191284
BRD2	P25440	Colorectal cancer	0.606	0.000512781	1.113	0.883043	2.358	0.000393889	1.506	0.0826188
FAS	P25445	Colorectal cancer	0.801	0.0545353	2.138	0.0193196	0.57	0.00399723	1.624	0.0263566
DNAJB1	P25685	Colorectal cancer	1.454	0.142131	1.438	4.76747e-05	1.555	0.000101829	1.096	0.625059
CTSS	P25774	Colorectal cancer	0.832	0.097323	6.222	0.0416806	0.506	0.000640342	1.941	0.0277051
ITGA3	P26006	Colorectal cancer	1.402	0.992815	2.789	0.00355723	0.587	0.00827439	1.424	0.971052
PON1	P27169	Colorectal cancer	0.677	0.0423796	1.529	0.394193	0.577	0.000124623	0.959	0.351976
HLA-DMB	P28068	Colorectal cancer	0.866	0.165644	2.907	0.0869002	0.632	0.0223019	2.619	0.146895
ITPRID2	P28290	Colorectal cancer	0.713	0.0403348	1.805	0.102957	2.432	0.0222198	2.158	0.0727504
LOX	P28300	Colorectal cancer	1.094	0.184285	5.837	0.0629387	3.245	0.044859	2.097	0.114266
ADH6	P28332	Colorectal cancer	0.206	0.000442033	204.291	0.690689	2.38	0.047897	2.155	0.779423
GCA	P28676	Colorectal cancer	0.906	0.199447	1.745	0.335602	1.649	0.00344634	1.452	0.00773996
GTF2E2	P29084	Colorectal cancer	0.942	0.320399	1.082	0.935095	2.882	1.44461e-05	1.174	0.537302
EPHB2	P29323	Colorectal cancer	1.793	0.54039	1.573	0.776031	2.817	0.00755299	1.951	0.173994
MPG	P29372	Colorectal cancer	0.855	0.131749	0.811	0.0491185	2.009	0.00976752	1.107	0.33823
LMOD1	P29536	Colorectal cancer	2.529	0.781498	8.436	0.0159891	0.26	0.000686267	1.159	0.341715
AQP1	P29972	Colorectal cancer	1.878	0.0913225	0.456	0.00487823	4.077	0.00209879	1.326	0.87229
ALDH4A1	P30038	Colorectal cancer	1.019	0.188089	0.598	0.000563774	2.137	0.0420582	0.272	9.67549e-06
PPP2R1B	P30154	Colorectal cancer	2.805	0.0774919	0.593	0.00941377	2.069	0.00358802	1.04	0.606363
PPIF	P30405	Colorectal cancer	0.626	0.0128245	0.469	0.00152024	1.632	0.025278	0.433	0.000142354
HMOX2	P30519	Colorectal cancer	1.437	0.0843203	1.19	0.425284	1.751	0.000616104	0.592	5.5301e-05
GDI1	P31150	Colorectal cancer	1.446	0.0217206	1.255	0.0327287	0.648	0.000885573	0.894	0.105985
DNAJA1	P31689	Colorectal cancer	1.344	0.241711	1.276	0.000588609	1.709	0.000407787	1.482	0.000380277
L1CAM	P32004	Colorectal cancer	3.228	0.322465	26.798	0.00456402	0.064	1.13462e-05	2.551	0.302337
CDA	P32320	Colorectal cancer	0.65	0.0256238	3.22	0.15932	2.794	0.0479272	3.178	0.0911042
CYP2C19	P33261	Colorectal cancer	1.662	0.106678	6.495	0.00226601	0.406	8.03624e-05	1.896	0.0363047
ABCC1	P33527	Colorectal cancer	0.502	0.00112488	1.683	0.564579	2.37	0.000357275	1.258	0.157943
RNASE4	P34096	Colorectal cancer	0.955	0.128763	1.669	0.242915	0.252	9.15267e-05	0.741	0.0531521
PFN2	P35080	Colorectal cancer	1.737	0.0394354	1.072	0.407819	0.528	0.000602012	1.674	0.885399
SAA4	P35542	Colorectal cancer	1.039	0.592105	1.712	0.358381	0.647	0.00708225	0.72	0.00273273
FBN1	P35555	Colorectal cancer	5.207	0.774445	3.265	0.000808227	0.603	0.00454725	1.363	0.742573
ADD1	P35611	Colorectal cancer	1.029	0.608438	0.89	0.158566	0.587	3.40204e-06	0.95	0.387426
MYH11	P35749	Colorectal cancer	0.912	0.267038	1.921	0.0991319	0.409	0.00501041	1.306	0.39231
LONP1	P36776	Colorectal cancer	2.368	0.177397	0.784	0.0265532	1.544	0.00885198	0.677	6.97826e-05
PPP1CC	P36873	Colorectal cancer	1.297	0.227201	1.118	0.593587	1.707	0.0126577	0.807	0.0577401
FDFT1	P37268	Colorectal cancer	3.704	0.933647	2.735	0.808483	2.723	0.00392026	3.273	0.142673
HSPA9	P38646	Colorectal cancer	2.064	0.050405	0.792	0.0189834	1.521	0.00716203	0.863	0.0870978
[truncated: 1,074 more rows]
